# Supplementary material for: Pelagic fish predation is stronger at temperate latitudes than near the equator
Source: Nat Commun. 2020 Mar 31;11:1527. doi: 10.1038/s41467-020-15335-4 (PMC7109113; doi:10.1038/s41467-020-15335-4)
Supplement: Supplementary file 5 — Supplementary Data 1 [file 41467_2020_15335_MOESM5_ESM.xlsx]

## Sheet: READ ME
Description of the data files and each column
Sheet name	Column name	Description
yearly.data_outliersOut_XXXX	ocean	Ocean basin (AT = Atlantic, ePC = East Pacific, wPC = West Pacific, IO = Indian Ocean)
yearly.data_outliersOut_XXXX	center.Lat	Latitudinal midpoint of the 5°x5° grid cell
yearly.data_outliersOut_XXXX	center.Lon	Longitudinal midpoint of the 5°x5° grid cell
yearly.data_outliersOut_XXXX	year	Year
yearly.data_outliersOut_XXXX	totN	Total number (sum) of fish predators caught
yearly.data_outliersOut_XXXX	totNonTarget	Number of 'non-target' fish predators caught (see Methods for details)
yearly.data_outliersOut_XXXX	Hooks	Total number (sum) of hooks set (effort)
yearly.data_outliersOut_XXXX	pooledCPUE	Relative predation calculated from all fish predators using the default calculation (see "Quantifying predation" of the Methods for details)
yearly.data_outliersOut_XXXX	pooledCPUE.nonTarget	Relative predation calculated from only 'non-target' fish predator taxa using the default calculation (see Methods for details)
yearly.data_outliersOut_XXXX	SpeciesDiv	Average number of open-ocean (pelagic) fish species per grid cell (see "Association between latitudinal variation in predation and species richness " of the Methods for details)
yearly.data_outliersOut_XXXX	ALB, YFT, BET, etc	All other columns (named, for example, "ALB", "YFT", "BET") give the number of specimens caught per specific fish predator taxon
IB.predation&Saturation_XXXX	ocean	Ocean basin (AT = Atlantic, ePC = East Pacific, wPC = West Pacific, IO = Indian Ocean)
IB.predation&Saturation_XXXX	time	Time period (11-year intervals)
IB.predation&Saturation_XXXX	latitude	Latitudinal midpoint of the 5°x5° grid cell
IB.predation&Saturation_XXXX	longitude	Longitudinal midpoint of the 5°x5° grid cell
IB.predation&Saturation_XXXX	N.datapoints	Number of monthly data points used to estimate 'slope' and 'IB-predation' per grid cell and time period
IB.predation&Saturation_XXXX	saturation.b	Slope values from an exponential model relating catch to effort (see "Saturation of hooks and heterogeneity in sampling effort" of the Methods for details)
IB.predation&Saturation_XXXX	IB.predation	Intercept-based relative predation (see "Supplementary Note 1" for details)
Notes:
1. Extreme (outlier) values are removed from the data provided here (see "Potential errors in data reporting" in the Methods for details)
2. XXXX = name of the ocean basin

## Sheet: yearly.data_outliersOut_AT
ocean	center.Lat	center.Lon	year	ALB	BET	BFT	BUM	SAI	SKJ	SWO	WHM	YFT	BLF	BON	FRI	KGM	LTA	WAH	oSmt	BIL	BLM	SBF	SPF	oTun	BSH	POR	SMA	MAK	oSks	totN	totNonTarget	Hooks	pooledCPUE	pooledCPUE.nonTarget	SpeciesDiv
AT	-22.5	-27.5	1960	52	7	0	0	0	0	0	0	4	0	0	0	0	0	0	0	0	0	0	0	0	0	0	0	0	0	63	0	2680	0.0235075	0	4
AT	-22.5	-22.5	1960	17	4	0	0	0	0	0	0	19	0	0	0	0	0	0	0	0	0	0	0	0	0	0	0	0	0	40	0	2680	0.0149254	0	5
AT	-17.5	-22.5	1960	287	0	0	32	8	0	3	0	4	0	0	0	0	0	0	0	0	0	0	0	0	0	0	0	0	0	334	40	4556	0.0733099	0.00877963	3.75
AT	-17.5	-17.5	1960	4475	23	0	519	1	0	3	200	288	0	0	0	0	0	0	0	0	0	0	0	0	0	0	0	0	0	5509	720	47114	0.116929	0.0152821	9
AT	-17.5	-12.5	1960	274	0	0	13	0	0	0	0	3	0	0	0	0	0	0	0	0	0	0	0	0	0	0	0	0	0	290	13	4663	0.0621917	0.0027879	19
AT	-12.5	-27.5	1960	15438	80	109	1486	419	0	25	328	369	0	0	0	0	0	0	0	0	0	0	0	0	0	0	0	0	0	18254	2342	160793	0.113525	0.0145653	9.5
AT	-12.5	-22.5	1960	71368	672	113	4445	1348	0	190	1975	2507	0	0	0	0	0	0	0	0	0	0	0	0	0	0	0	0	0	82618	7881	839338	0.0984323	0.00938954	16.5
AT	-12.5	-17.5	1960	61680	871	63	2121	511	0	102	2742	2627	0	0	0	0	0	0	0	0	0	0	0	0	0	0	0	0	0	70717	5437	818441	0.0864045	0.00664312	29.5
AT	-12.5	-12.5	1960	16647	291	1	450	342	52	34	677	575	0	0	0	0	0	0	0	0	0	0	0	0	0	0	0	0	0	19069	1522	171211	0.111377	0.00888962	48.25
AT	-12.5	-7.5	1960	269	19	0	8	2	16	1	36	32	0	0	0	0	0	0	0	0	0	0	0	0	0	0	0	0	0	383	62	5427	0.0705731	0.0114244	67.5
AT	-12.5	-2.5	1960	166	48	0	13	1	0	4	4	55	0	0	0	0	0	0	0	0	0	0	0	0	0	0	0	0	0	291	18	5186	0.0561126	0.00347088	82.5
AT	-12.5	2.5	1960	340	153	0	23	7	0	3	28	170	0	0	0	0	0	0	0	0	0	0	0	0	0	0	0	0	0	724	58	9219	0.0785335	0.00629135	88.5
AT	-7.5	-32.5	1960	8	3	13	3	0	0	0	0	90	0	0	0	0	0	0	0	0	0	0	0	0	0	0	0	0	0	117	16	2546	0.0459544	0.00628437	58
AT	-7.5	-27.5	1960	58929	283	834	2539	553	0	42	353	4124	0	0	0	0	0	0	0	0	0	0	0	0	0	0	0	0	0	67657	4279	612033	0.110545	0.00699145	66.75
AT	-7.5	-22.5	1960	47597	1097	107	2382	576	0	143	514	5276	0	0	0	0	0	0	0	0	5	0	0	0	0	0	0	0	0	57697	3584	575207	0.100306	0.0062308	74.5
AT	-7.5	-17.5	1960	23623	996	1	737	26	0	77	309	3542	0	0	0	0	0	0	0	0	12	0	0	0	0	0	0	0	0	29323	1085	393412	0.0745351	0.00275792	89.5
AT	-7.5	-12.5	1960	16482	1426	9	476	387	48	58	974	3037	0	0	0	0	0	0	0	0	0	0	0	0	0	0	0	0	0	22897	1894	288468	0.0793745	0.00656572	96
AT	-7.5	-7.5	1960	7686	547	3	299	182	68	12	450	1102	0	0	0	0	0	0	0	0	0	0	0	0	0	0	0	0	0	10349	1002	128499	0.0805376	0.00779773	99.75
AT	-7.5	-2.5	1960	14507	1586	3	447	149	3	41	503	6312	0	0	0	0	0	0	0	0	1	0	0	0	0	0	0	0	0	23552	1106	230678	0.102099	0.00479456	103.5
AT	-7.5	2.5	1960	5349	1852	5	197	47	0	59	57	5023	0	0	0	0	0	0	0	0	0	0	0	0	0	0	0	0	0	12589	306	149229	0.0843603	0.00205054	103.75
AT	-7.5	7.5	1960	452	1987	0	96	103	0	155	2	65001	0	0	0	0	0	0	0	0	0	0	0	0	0	0	0	0	0	67796	201	493276	0.13744	0.00040748	101.75
AT	-2.5	-37.5	1960	74	31	4	23	0	0	5	0	734	0	0	0	0	0	0	0	0	0	0	0	0	0	0	0	0	0	871	27	14740	0.0590909	0.00183175	84.75
AT	-2.5	-32.5	1960	544	39	38	8	15	0	8	5	833	0	0	0	0	0	0	0	0	0	0	0	0	0	0	0	0	0	1490	66	31946	0.0466412	0.00206599	82
AT	-2.5	-27.5	1960	3206	394	374	419	336	0	31	284	6410	0	0	0	0	0	0	0	0	0	0	0	0	0	0	0	0	0	11454	1413	192746	0.0594254	0.00733089	83.25
AT	-2.5	-22.5	1960	1935	381	171	176	199	0	37	71	4896	0	0	0	0	0	0	0	0	0	0	0	0	0	0	0	0	0	7866	617	112422	0.0699685	0.00548825	84
AT	-2.5	-17.5	1960	2979	438	12	221	23	0	51	35	12766	0	0	0	0	0	0	0	0	12	0	0	0	0	0	0	0	0	16537	303	218038	0.0758446	0.00138967	84.5
AT	-2.5	-12.5	1960	453	43	63	0	0	0	15	0	4592	0	0	0	0	0	0	0	0	0	0	0	0	0	0	0	0	0	5166	63	70934	0.0728283	0.00088815	87.75
AT	-2.5	-7.5	1960	459	90	27	23	95	0	12	24	1779	0	0	0	0	0	0	0	0	0	0	0	0	0	0	0	0	0	2509	169	38967	0.0643878	0.004337	88
AT	-2.5	-2.5	1960	357	40	78	35	91	0	8	0	4437	0	0	0	0	0	0	0	0	0	0	0	0	0	0	0	0	0	5046	204	47597	0.106015	0.00428598	90
AT	-2.5	2.5	1960	6397	1880	33	461	202	0	338	11	140947	0	0	0	0	0	0	0	0	0	0	0	0	0	0	0	0	0	150269	707	1442706	0.104158	0.000490051	89
AT	-2.5	7.5	1960	5191	1093	0	416	344	0	214	13	111924	0	0	0	0	0	0	0	0	0	0	0	0	0	0	0	0	0	119195	773	877864	0.135778	0.000880546	76.75
AT	2.5	-52.5	1960	9	0	0	0	0	0	0	0	74	0	0	0	0	0	0	0	0	0	0	0	0	0	0	0	0	0	83	0	2519	0.0329496	0	14.1111
AT	2.5	-47.5	1960	3050	548	9	272	503	0	7	114	16317	0	0	0	0	0	0	0	0	0	0	0	0	0	0	0	0	0	20820	898	304975	0.0682679	0.0029445	27.75
AT	2.5	-42.5	1960	3804	434	81	895	459	0	68	114	10185	0	0	0	0	0	0	0	0	0	0	0	0	0	0	0	0	0	16040	1549	271942	0.0589832	0.00569607	87
AT	2.5	-37.5	1960	2323	239	94	359	314	0	18	50	3492	0	0	0	0	0	0	0	0	0	0	0	0	0	0	0	0	0	6889	817	115528	0.0596306	0.00707188	85.25
AT	2.5	-32.5	1960	3684	453	588	295	457	0	46	67	6350	0	0	0	0	0	0	0	0	1	0	0	0	0	0	0	0	0	11941	1408	190729	0.0626072	0.0073822	87.5
AT	2.5	-27.5	1960	2006	393	166	137	173	0	35	28	4982	0	0	0	0	0	0	0	0	1	0	0	0	0	0	0	0	0	7921	505	131529	0.0602225	0.00383946	80.25
AT	2.5	-22.5	1960	400	147	0	1	0	0	9	0	2138	0	0	0	0	0	0	0	0	0	0	0	0	0	0	0	0	0	2695	1	40583	0.0664071	2.46409e-05	80.25
AT	2.5	-17.5	1960	1589	276	302	31	7	0	32	4	3412	0	0	0	0	0	0	0	0	0	0	0	0	0	0	0	0	0	5653	344	80738	0.0700166	0.0042607	82
AT	2.5	-12.5	1960	2598	399	200	428	325	0	25	4	14415	0	0	0	0	0	0	0	0	0	0	0	0	0	0	0	0	0	18394	957	217943	0.0843982	0.00439106	82
AT	2.5	-7.5	1960	3638	955	101	240	160	0	84	7	42069	0	0	0	0	0	0	0	0	13	0	0	0	0	0	0	0	0	47267	521	509018	0.0928592	0.00102354	81.5
AT	2.5	-2.5	1960	3155	1508	397	143	120	0	242	12	64006	0	0	0	0	0	0	0	0	0	0	0	0	0	0	0	0	0	69583	672	654121	0.106376	0.00102733	82
AT	2.5	2.5	1960	5582	1293	20	350	472	0	344	0	88058	0	0	0	0	0	0	0	0	0	0	0	0	0	0	0	0	0	96119	842	863036	0.111373	0.000975626	81.5
AT	2.5	7.5	1960	616	334	0	32	10	0	10	0	7463	0	0	0	0	0	0	0	0	0	0	0	0	0	0	0	0	0	8465	42	97097	0.0871809	0.000432557	26
AT	7.5	-57.5	1960	1428	12	0	29	0	0	5	4	7553	0	0	0	0	0	0	0	0	0	0	0	0	0	0	0	0	0	9031	33	129461	0.0697585	0.000254903	67.25
AT	7.5	-52.5	1960	2098	271	6	114	63	0	6	70	15691	0	0	0	0	0	0	0	0	0	0	0	0	0	0	0	0	0	18319	253	296690	0.0617446	0.000852742	60.5
AT	7.5	-47.5	1960	3721	1027	15	447	864	40	23	261	34644	0	0	0	0	0	0	0	0	0	0	0	0	0	0	0	0	0	41042	1627	634400	0.0646942	0.00256463	80
AT	7.5	-42.5	1960	1646	2278	2	279	271	170	23	71	18375	0	0	0	0	0	0	0	0	0	0	0	0	0	0	0	0	0	23115	793	327908	0.0704923	0.00241836	81
AT	7.5	-37.5	1960	2194	2532	248	592	141	0	41	255	25078	0	0	0	0	0	0	0	0	0	0	0	0	0	0	0	0	0	31081	1236	471310	0.065946	0.00262248	81.75
AT	7.5	-32.5	1960	2418	2013	1742	347	45	0	60	79	16798	0	0	0	0	0	0	0	0	0	0	0	0	0	0	0	0	0	23502	2213	427641	0.0549573	0.0051749	82
AT	7.5	-27.5	1960	4559	3912	43	707	328	0	118	100	34650	0	0	0	0	0	0	0	0	0	0	0	0	0	0	0	0	0	44417	1178	712167	0.0623688	0.00165411	84.75
AT	7.5	-22.5	1960	1100	2739	12	203	83	0	86	7	26308	0	0	0	0	0	0	0	0	0	0	0	0	0	0	0	0	0	30538	305	508973	0.0599993	0.000599246	84.75
AT	7.5	-17.5	1960	308	2176	0	208	574	0	75	8	36105	0	0	0	0	0	0	0	0	0	0	0	0	0	0	0	0	0	39454	790	433533	0.0910058	0.00182224	82.25
AT	7.5	-12.5	1960	2963	518	70	239	528	0	31	11	15244	0	0	0	0	0	0	0	0	0	0	0	0	0	0	0	0	0	19604	848	205872	0.0952242	0.00411906	49
AT	7.5	-7.5	1960	0	19	0	0	0	0	0	0	75	0	0	0	0	0	0	0	0	0	0	0	0	0	0	0	0	0	94	0	2680	0.0350746	0	53
AT	7.5	2.5	1960	401	26	0	0	0	0	0	0	828	0	0	0	0	0	0	0	0	0	0	0	0	0	0	0	0	0	1255	0	9970	0.125878	0	71.5
AT	12.5	-72.5	1960	0	127	0	5	0	0	0	0	31	0	0	0	0	0	0	0	0	0	0	0	0	0	0	0	0	0	163	5	2680	0.0608209	0.00186567	82.25
AT	12.5	-67.5	1960	828	27	0	40	38	0	6	11	860	0	0	0	0	0	0	0	0	0	0	0	0	0	0	0	0	0	1810	89	32125	0.0563424	0.00277043	85.75
AT	12.5	-62.5	1960	165	0	0	5	0	0	0	0	380	0	0	0	0	0	0	0	0	0	0	0	0	0	0	0	0	0	550	5	15062	0.0365157	0.000331961	78
AT	12.5	-57.5	1960	7842	555	12	233	13	0	1	42	11721	0	0	0	0	0	0	0	0	3	0	0	0	0	0	0	0	0	20422	303	342950	0.059548	0.000883511	78
AT	12.5	-52.5	1960	4248	416	1	277	3	0	4	35	15113	0	0	0	0	0	0	0	0	27	0	0	0	0	0	0	0	0	20124	343	300584	0.0669497	0.00114111	80.25
AT	12.5	-47.5	1960	1377	417	1	74	0	0	7	6	7677	0	0	0	0	0	0	0	0	0	0	0	0	0	0	0	0	0	9559	81	137626	0.0694564	0.000588552	83
AT	12.5	-42.5	1960	947	1100	0	204	1	0	23	7	9130	0	0	0	0	0	0	0	0	0	0	0	0	0	0	0	0	0	11412	212	177891	0.0641516	0.00119174	80
AT	12.5	-37.5	1960	393	1460	1	110	4	0	27	42	5911	0	0	0	0	0	0	0	0	0	0	0	0	0	0	0	0	0	7948	157	125126	0.06352	0.00125474	83.25
AT	12.5	-32.5	1960	306	1220	573	144	16	0	36	44	10358	0	0	0	0	0	0	0	0	0	0	0	0	0	0	0	0	0	12697	777	207385	0.0612243	0.00374665	88
AT	12.5	-27.5	1960	144	4808	1	227	43	0	82	111	46672	0	0	0	0	0	0	0	0	0	0	0	0	0	0	0	0	0	52088	382	760803	0.0684645	0.000502101	90
AT	12.5	-22.5	1960	531	8732	73	198	155	0	67	77	74129	0	0	0	0	0	0	0	0	1	0	0	0	0	0	0	0	0	83963	504	1270251	0.0660995	0.000396772	91.25
AT	12.5	-17.5	1960	0	4098	0	56	52	0	42	17	44614	0	0	0	0	0	0	0	0	0	0	0	0	0	0	0	0	0	48879	125	716488	0.0682203	0.000174462	72.25
AT	17.5	-72.5	1960	9230	95	0	865	0	0	16	7	3363	0	0	0	0	0	0	0	0	0	0	0	0	0	0	0	0	0	13576	872	207211	0.0655178	0.00420827	80
AT	17.5	-67.5	1960	3659	32	0	92	0	0	0	1	1056	0	0	0	0	0	0	0	0	0	0	0	0	0	0	0	0	0	4840	93	73352	0.0659832	0.00126786	82.75
AT	17.5	-57.5	1960	21	0	0	0	0	0	0	0	155	0	0	0	0	0	0	0	0	0	0	0	0	0	0	0	0	0	176	0	2412	0.0729685	0	63.75
AT	17.5	-27.5	1960	17	1786	0	39	3	0	11	11	7413	0	0	0	0	0	0	0	0	0	0	0	0	0	0	0	0	0	9280	53	127112	0.0730065	0.000416955	83.25
AT	17.5	-22.5	1960	21	3361	0	94	55	0	47	34	28070	0	0	0	0	0	0	0	0	0	0	0	0	0	0	0	0	0	31682	183	477549	0.0663429	0.000383207	87.75
AT	17.5	-17.5	1960	0	1529	0	1	0	0	15	0	8086	0	0	0	0	0	0	0	0	0	0	0	0	0	0	0	0	0	9631	1	115381	0.0834713	8.66694e-06	25.75
AT	-32.5	-42.5	1961	1779	88	0	35	0	0	13	0	8	0	0	0	0	0	0	0	0	0	0	0	0	0	0	0	0	0	1923	35	20795	0.0924742	0.0016831	54.75
AT	-32.5	-37.5	1961	725	908	0	62	0	0	22	0	44	0	0	0	0	0	0	0	0	0	3	0	0	0	0	0	0	0	1764	65	30509	0.057819	0.00213052	49.25
AT	-32.5	-32.5	1961	468	1350	0	25	0	0	21	0	14	0	0	0	0	0	0	0	0	0	0	0	0	0	0	0	0	0	1878	25	26445	0.0710153	0.000945358	44.75
AT	-27.5	-42.5	1961	404	12	0	3	0	0	6	0	1	0	0	0	0	0	0	0	0	0	0	0	0	0	0	0	0	0	426	3	4138	0.102948	0.000724988	44.25
AT	-27.5	-37.5	1961	618	32	0	16	0	0	13	0	6	0	0	0	0	0	0	0	0	0	0	0	0	0	0	0	0	0	685	16	10279	0.0666407	0.00155657	37
AT	-27.5	-32.5	1961	14	44	0	4	0	0	1	0	3	0	0	0	0	0	0	0	0	0	0	0	0	0	0	0	0	0	66	4	2322	0.0284238	0.00172265	31.25
AT	-22.5	-32.5	1961	72	27	0	0	0	0	3	0	0	0	0	0	0	0	0	0	0	0	0	0	0	0	0	0	0	0	102	0	2451	0.0416157	0	18.75
AT	-17.5	-22.5	1961	21	28	0	88	0	0	1	0	23	0	0	0	0	0	0	0	0	0	0	0	0	0	0	0	0	0	161	88	5489	0.0293314	0.0160321	3.75
AT	-17.5	-17.5	1961	17713	251	9	2672	195	0	108	1660	497	0	0	0	0	0	0	0	0	0	0	0	0	0	0	0	0	0	23105	4536	256420	0.0901061	0.0176897	9
AT	-17.5	-12.5	1961	33124	252	13	1113	12	0	69	1605	829	0	0	0	0	0	0	0	0	0	0	0	0	0	0	0	0	0	37017	2743	459485	0.0805619	0.00596973	19
AT	-17.5	-7.5	1961	388	3	0	21	0	0	1	0	63	0	0	0	0	0	0	0	0	0	0	0	0	0	0	0	0	0	476	21	5121	0.0929506	0.00410076	48.5
AT	-17.5	-2.5	1961	777	62	0	27	0	0	4	19	104	0	0	0	0	0	0	0	0	0	0	0	0	0	0	0	0	0	993	46	16061	0.0618268	0.00286408	63
AT	-17.5	2.5	1961	6116	1423	0	19	15	0	53	201	1554	0	0	0	0	0	0	0	0	0	0	0	0	0	0	0	0	0	9381	235	157975	0.0593828	0.00148758	87.75
AT	-17.5	7.5	1961	8	173	0	0	0	0	4	0	12	0	0	0	0	0	0	0	0	0	0	0	0	0	0	0	0	0	197	0	2580	0.0763566	0	85.75
AT	-17.5	12.5	1961	71	962	0	0	0	0	9	0	120	0	0	0	0	0	0	0	0	0	0	0	0	0	0	0	0	0	1162	0	20092	0.057834	0	45.92
AT	-12.5	-32.5	1961	160	10	0	9	0	0	3	27	6	0	0	0	0	0	0	0	0	0	0	0	0	0	0	0	0	0	215	36	5147	0.0417719	0.00699437	8
AT	-12.5	-27.5	1961	31907	348	144	2184	915	0	87	1285	1053	0	0	0	0	0	0	0	0	430	0	0	0	0	0	0	0	0	38353	4958	477803	0.0802695	0.0103767	9.5
AT	-12.5	-22.5	1961	38053	819	535	10247	1598	0	292	2155	2953	0	0	0	0	0	0	0	0	0	0	0	0	0	0	0	0	0	56652	14535	746525	0.0758876	0.0194702	16.5
AT	-12.5	-17.5	1961	13761	511	30	1235	522	0	105	1335	1824	0	0	0	0	0	0	0	0	0	0	0	0	0	0	0	0	0	19323	3122	323253	0.0597767	0.00965807	29.5
AT	-12.5	-12.5	1961	39275	767	8	1827	900	0	168	3947	2944	0	0	0	0	0	0	0	0	0	0	0	0	0	0	0	0	0	49836	6682	646090	0.0771348	0.0103422	48.25
AT	-12.5	-7.5	1961	598	30	0	29	9	0	6	75	66	0	0	0	0	0	0	0	0	0	0	0	0	0	0	0	0	0	813	113	12017	0.0676542	0.00940335	67.5
AT	-12.5	-2.5	1961	192	67	0	9	0	0	1	21	44	0	0	0	0	0	0	0	0	0	0	0	0	0	0	0	0	0	334	30	7740	0.0431525	0.00387597	82.5
AT	-12.5	2.5	1961	15190	20367	1	331	274	0	265	1811	3586	0	0	0	0	0	0	0	0	0	0	0	0	0	0	0	0	0	41825	2417	621186	0.0673309	0.00389094	88.5
AT	-12.5	7.5	1961	5268	32516	0	229	22	0	400	993	5425	0	0	0	0	0	0	0	0	0	0	0	0	0	0	0	0	0	44853	1244	706880	0.0634521	0.00175985	98
AT	-12.5	12.5	1961	7937	37269	4	112	36	0	365	728	31908	0	0	0	0	0	0	0	0	1	0	0	0	0	0	0	0	0	78360	881	885313	0.0885111	0.000995128	97.5
AT	-7.5	-32.5	1961	156	34	0	23	0	0	0	0	134	0	0	0	0	0	0	0	0	44	0	0	0	0	0	0	0	0	391	67	4663	0.0838516	0.0143684	58
AT	-7.5	-27.5	1961	75000	2748	984	3266	2867	0	162	5207	3238	0	0	0	0	0	0	0	0	708	0	0	0	0	0	0	0	0	94180	13032	1150471	0.0818621	0.0113275	66.75
AT	-7.5	-22.5	1961	12007	634	2	942	739	0	74	957	2984	0	0	0	0	0	0	0	0	0	0	0	0	0	0	0	0	0	18339	2640	246506	0.0743958	0.0107097	74.5
AT	-7.5	-17.5	1961	7144	1336	8	637	459	0	83	596	1978	0	0	0	0	0	0	0	0	1	0	0	0	0	0	0	0	0	12242	1701	215921	0.0566967	0.00787788	89.5
AT	-7.5	-12.5	1961	7731	1350	5	548	399	0	132	1686	3737	0	0	0	0	0	0	0	0	0	0	0	0	0	0	0	0	0	15588	2638	277188	0.0562362	0.00951701	96
AT	-7.5	-7.5	1961	11625	1639	1	844	735	0	106	2198	6162	0	0	0	0	0	0	0	0	1	0	0	0	0	0	0	0	0	23311	3779	371046	0.0628251	0.0101847	99.75
AT	-7.5	-2.5	1961	11538	5610	3	1506	554	0	243	1360	12599	0	0	0	0	0	0	0	0	1	0	0	0	0	0	0	0	0	33414	3424	539775	0.0619036	0.00634338	103.5
AT	-7.5	2.5	1961	5491	8763	29	1456	231	0	267	2275	20900	0	0	0	0	0	0	0	0	0	0	0	0	0	0	0	0	0	39412	3991	557553	0.0706875	0.00715806	103.75
AT	-7.5	7.5	1961	3804	20216	1	1450	3332	3	663	2999	120416	0	0	0	0	0	0	0	0	1	0	0	0	0	0	0	0	0	152885	7786	1808434	0.08454	0.00430538	101.75
AT	-7.5	12.5	1961	3833	15330	0	368	220	3	330	1493	53549	0	0	0	0	0	0	0	0	0	0	0	0	0	0	0	0	0	75126	2084	917038	0.0819225	0.00227253	49.25
AT	-2.5	-32.5	1961	6	9	0	15	0	0	0	0	144	0	0	0	0	0	0	0	0	0	0	0	0	0	0	0	0	0	174	15	6594	0.0263876	0.0022748	82
AT	-2.5	-27.5	1961	150	71	0	39	0	0	1	26	983	0	0	0	0	0	0	0	0	0	0	0	0	0	0	0	0	0	1270	65	34211	0.0371226	0.00189997	83.25
AT	-2.5	-22.5	1961	925	357	288	59	13	0	24	26	2051	0	0	0	0	0	0	0	0	0	0	0	0	0	0	0	0	0	3743	386	77367	0.0483798	0.00498921	84
AT	-2.5	-17.5	1961	299	88	3	54	14	0	9	17	765	0	0	0	0	0	0	0	0	0	0	0	0	0	0	0	0	0	1249	88	31239	0.0399821	0.00281699	84.5
AT	-2.5	-12.5	1961	1553	540	1	312	90	0	117	293	8081	0	0	0	0	0	0	0	0	0	0	0	0	0	0	0	0	0	10987	696	210358	0.05223	0.00330865	87.75
AT	-2.5	-7.5	1961	3926	1373	3	768	378	0	228	202	25515	0	0	0	0	0	0	0	0	0	0	0	0	0	0	0	0	0	32393	1351	475132	0.0681768	0.00284342	88
AT	-2.5	-2.5	1961	1952	869	6	258	80	0	125	40	17871	0	0	0	0	0	0	0	0	1	0	0	0	0	0	0	0	0	21202	385	272725	0.0777413	0.00141168	90
AT	-2.5	2.5	1961	9361	3430	16	686	662	8	648	68	89553	0	0	0	0	0	0	0	0	0	0	0	0	0	0	0	0	0	104432	1440	1276407	0.0818172	0.00112817	89
AT	-2.5	7.5	1961	3087	2867	0	239	476	49	477	2	38955	0	0	0	0	0	0	0	0	0	0	0	0	0	0	0	0	0	46152	766	724496	0.0637022	0.00105729	76.75
AT	-2.5	12.5	1961	684	450	0	29	41	0	15	5	2325	0	0	0	0	0	0	0	0	0	0	0	0	0	0	0	0	0	3549	75	51042	0.069531	0.00146938	20.2667
AT	2.5	-47.5	1961	1340	92	1	123	236	0	5	0	3000	0	0	0	0	0	0	0	0	0	0	0	0	0	0	0	0	0	4797	360	91017	0.0527044	0.00395531	27.75
AT	2.5	-42.5	1961	422	102	0	24	42	0	1	0	1432	0	0	0	0	0	0	0	0	0	0	0	0	0	0	0	0	0	2023	66	42807	0.0472586	0.0015418	87
AT	2.5	-37.5	1961	530	103	26	27	114	0	6	33	1241	0	0	0	0	0	0	0	0	0	0	0	0	0	0	0	0	0	2080	200	49477	0.0420397	0.00404228	85.25
AT	2.5	-32.5	1961	821	316	285	157	54	0	40	185	4197	0	0	0	0	0	0	0	0	0	0	0	0	0	0	0	0	0	6055	681	122431	0.0494564	0.00556232	87.5
AT	2.5	-27.5	1961	445	303	23	78	82	0	58	33	2474	0	0	0	0	0	0	0	0	0	0	0	0	0	0	0	0	0	3496	216	97211	0.035963	0.00222197	80.25
AT	2.5	-22.5	1961	565	643	1	81	102	0	59	57	3407	0	0	0	0	0	0	0	0	0	0	0	0	0	0	0	0	0	4915	241	123515	0.0397927	0.00195118	80.25
AT	2.5	-17.5	1961	2217	1996	0	570	377	0	167	64	14439	0	0	0	0	0	0	0	0	0	0	0	0	0	0	0	0	0	19830	1011	384088	0.0516288	0.00263221	82
AT	2.5	-12.5	1961	5561	2399	7	1024	720	0	391	102	39858	0	0	0	0	0	0	0	0	0	0	0	0	0	0	0	0	0	50062	1853	772886	0.0647728	0.00239751	82
AT	2.5	-7.5	1961	10774	3384	1	1130	665	0	440	90	62357	0	0	0	0	0	0	0	0	0	0	0	0	0	0	0	0	0	78841	1886	948645	0.0831091	0.0019881	81.5
AT	2.5	-2.5	1961	4049	1498	0	446	543	0	350	36	45759	0	0	0	0	0	0	0	0	0	0	0	0	0	0	0	0	0	52681	1025	641046	0.0821797	0.00159895	82
AT	2.5	2.5	1961	2664	1615	0	499	883	17	356	8	38314	0	0	0	0	0	0	0	0	0	0	0	0	0	0	0	0	0	44356	1407	602575	0.0736108	0.00233498	81.5
AT	2.5	7.5	1961	1839	2116	0	504	2362	0	493	7	29984	0	0	0	0	0	0	0	0	1	0	0	0	0	0	0	0	0	37306	2874	655458	0.0569159	0.00438472	26
AT	7.5	-57.5	1961	302	44	0	22	5	0	0	39	304	0	0	0	0	0	0	0	0	0	0	0	0	0	0	0	0	0	716	66	16254	0.0440507	0.00406054	67.25
AT	7.5	-52.5	1961	176	52	0	30	0	0	0	0	1102	0	0	0	0	0	0	0	0	0	0	0	0	0	0	0	0	0	1360	30	44609	0.0304871	0.00067251	60.5
AT	7.5	-47.5	1961	470	388	19	67	159	0	1	27	3907	0	0	0	0	0	0	0	0	0	0	0	0	0	0	0	0	0	5038	272	85328	0.0590428	0.0031877	80
AT	7.5	-42.5	1961	420	363	12	172	197	0	6	38	2101	0	0	0	0	0	0	0	0	0	0	0	0	0	0	0	0	0	3309	419	70339	0.0470436	0.00595687	81
AT	7.5	-37.5	1961	432	544	356	112	73	0	11	81	1684	0	0	0	0	0	0	0	0	0	0	0	0	0	0	0	0	0	3293	622	77560	0.0424575	0.0080196	81.75
AT	7.5	-32.5	1961	1976	1201	1027	188	49	0	198	209	6590	0	0	0	0	0	0	0	0	4	0	0	0	0	0	0	0	0	11442	1477	298098	0.0383834	0.00495475	82
AT	7.5	-27.5	1961	501	3326	87	307	99	0	153	138	12403	0	0	0	0	0	0	0	0	0	0	0	0	0	0	0	0	0	17014	631	462586	0.0367802	0.00136407	84.75
AT	7.5	-22.5	1961	993	2942	5	274	54	0	98	170	12996	0	0	0	0	0	0	0	0	0	0	0	0	0	0	0	0	0	17532	503	484590	0.036179	0.00103799	84.75
AT	7.5	-17.5	1961	754	2582	2	391	769	0	115	190	9795	0	0	0	0	0	0	0	0	0	0	0	0	0	0	0	0	0	14598	1352	405072	0.036038	0.00333768	82.25
AT	7.5	-12.5	1961	1846	2104	1	554	3052	0	232	270	17757	0	0	0	0	0	0	0	0	0	0	0	0	0	0	0	0	0	25816	3877	464504	0.0555776	0.00834654	49
AT	7.5	2.5	1961	109	323	0	50	51	0	17	1	8797	0	0	0	0	0	0	0	0	0	0	0	0	0	0	0	0	0	9348	102	123202	0.0758754	0.000827909	71.5
AT	7.5	7.5	1961	1	12	0	0	0	0	1	0	280	0	0	0	0	0	0	0	0	0	0	0	0	0	0	0	0	0	294	0	3225	0.0911628	0	29
AT	12.5	-77.5	1961	17	0	0	6	0	0	4	22	26	0	0	0	0	0	0	0	0	0	0	0	0	0	0	0	0	0	75	28	2683	0.0279538	0.0104361	81.5
AT	12.5	-67.5	1961	718	3	0	59	0	0	3	5	429	0	0	0	0	0	0	0	0	0	0	0	0	0	0	0	0	0	1217	64	27935	0.0435654	0.00229103	85.75
AT	12.5	-62.5	1961	77	19	0	13	58	0	1	6	968	0	0	0	0	0	0	0	0	0	0	0	0	0	0	0	0	0	1142	77	28122	0.0406088	0.00273807	78
AT	12.5	-57.5	1961	2450	179	4	224	366	0	4	48	3237	0	0	0	0	0	0	0	0	5	0	0	0	0	0	0	0	0	6517	647	85947	0.0758258	0.0075279	78
AT	12.5	-52.5	1961	874	123	11	154	115	0	3	47	1743	0	0	0	0	0	0	0	0	0	0	0	0	0	0	0	0	0	3070	327	56438	0.054396	0.00579397	80.25
AT	12.5	-47.5	1961	485	127	3	82	59	0	4	19	465	0	0	0	0	0	0	0	0	0	0	0	0	0	0	0	0	0	1244	163	35217	0.0353238	0.00462845	83
AT	12.5	-42.5	1961	424	2811	4	244	43	0	32	69	5038	0	0	0	0	0	0	0	0	0	0	0	0	0	0	0	0	0	8665	360	185458	0.0467222	0.00194114	80
AT	12.5	-37.5	1961	300	3407	25	195	16	0	55	244	3613	0	0	0	0	0	0	0	0	0	0	0	0	0	0	0	0	0	7855	480	147592	0.053221	0.00325221	83.25
AT	12.5	-32.5	1961	77	1503	19	72	40	0	64	63	5125	0	0	0	0	0	0	0	0	1	0	0	0	0	0	0	0	0	6964	195	166998	0.0417011	0.00116768	88
AT	12.5	-27.5	1961	53	11523	56	231	172	0	233	181	32215	0	0	0	0	0	0	0	0	0	0	0	0	0	0	0	0	0	44664	640	943080	0.0473597	0.000678627	90
AT	12.5	-22.5	1961	193	12618	9	163	73	0	634	117	30776	0	0	0	0	0	0	0	0	3	0	0	0	0	0	0	0	0	44586	365	1198272	0.0372086	0.000304605	91.25
AT	12.5	-17.5	1961	46	1944	0	140	43	0	32	19	11204	0	0	0	0	0	0	0	0	0	0	0	0	0	0	0	0	0	13428	202	379507	0.0353827	0.000532269	72.25
AT	17.5	-72.5	1961	674	0	0	55	0	0	0	6	233	0	0	0	0	0	0	0	0	0	0	0	0	0	0	0	0	0	968	61	25129	0.0385212	0.00242747	80
AT	17.5	-67.5	1961	43	0	0	12	0	0	0	0	21	0	0	0	0	0	0	0	0	0	0	0	0	0	0	0	0	0	76	12	2806	0.0270848	0.00427655	82.75
AT	17.5	-62.5	1961	67	12	0	1	0	0	1	0	99	0	0	0	0	0	0	0	0	0	0	0	0	0	0	0	0	0	180	1	4876	0.0369155	0.000205086	83
AT	17.5	-52.5	1961	2242	16	0	151	33	0	3	22	322	0	0	0	0	0	0	0	0	0	0	0	0	0	0	0	0	0	2789	206	55471	0.0502785	0.00371365	64.25
AT	17.5	-27.5	1961	614	4332	36	171	49	0	44	30	5788	0	0	0	0	0	0	0	0	0	0	0	0	0	0	0	0	0	11064	286	274330	0.040331	0.00104254	83.25
AT	17.5	-22.5	1961	366	9485	2	123	31	0	413	95	13117	0	0	0	0	0	0	0	0	4	0	0	0	0	0	0	0	0	23636	255	614254	0.0384792	0.000415138	87.75
AT	17.5	-17.5	1961	0	25	0	0	0	0	1	0	22	0	0	0	0	0	0	0	0	0	0	0	0	0	0	0	0	0	48	0	5231	0.00917607	0	25.75
AT	42.5	-17.5	1961	9	0	0	0	0	0	0	0	0	0	0	0	0	0	0	0	0	0	0	0	0	0	0	0	0	0	9	0	1032	0.00872093	0	65
AT	-27.5	-22.5	1962	2431	3	0	74	0	0	10	78	61	0	0	0	0	0	0	0	0	0	0	0	0	0	0	0	0	0	2657	152	40482	0.0656341	0.00375476	15
AT	-27.5	-17.5	1962	6887	12	0	142	0	0	48	176	163	0	0	0	0	0	0	0	0	0	0	0	0	0	0	0	0	0	7428	318	107952	0.0688084	0.00294575	11.25
AT	-27.5	2.5	1962	123	42	0	0	0	0	0	2	42	0	0	0	0	0	0	0	0	0	0	0	0	0	0	0	0	0	209	2	4152	0.0503372	0.000481696	37.5
AT	-27.5	7.5	1962	261	47	2	0	0	0	2	0	2	0	0	0	0	0	0	0	0	0	0	0	0	0	0	0	0	0	314	2	3893	0.0806576	0.000513743	75.75
AT	-22.5	-22.5	1962	3133	73	5	359	0	0	37	178	616	0	0	0	0	0	0	0	0	0	0	0	0	0	0	0	0	0	4401	542	88316	0.0498324	0.00613705	5
AT	-22.5	-17.5	1962	37185	313	16	2252	157	0	116	1886	2223	0	0	0	0	0	0	0	0	81	0	0	0	0	0	0	0	0	44229	4392	655675	0.0674557	0.00669844	5
AT	-22.5	-12.5	1962	8333	14	21	330	616	0	31	190	71	0	0	0	0	0	0	0	0	476	0	0	0	0	0	0	0	0	10082	1633	110703	0.0910725	0.0147512	5.25
AT	-22.5	-2.5	1962	1103	217	0	17	0	0	8	0	223	0	0	0	0	0	0	0	0	0	0	0	0	0	0	0	0	0	1568	17	59166	0.0265017	0.000287327	26.25
AT	-22.5	2.5	1962	6466	2710	4	10	0	0	36	112	935	0	0	0	0	0	0	0	0	0	0	0	0	0	0	0	0	0	10273	126	174721	0.0587966	0.00072115	47.75
AT	-22.5	7.5	1962	3326	1900	4	2	5	0	2	0	320	0	0	0	0	0	0	0	0	0	0	0	0	0	0	0	0	0	5559	11	71440	0.0778135	0.000153975	92.5
AT	-17.5	-27.5	1962	479	21	194	225	17	0	31	22	50	0	0	0	0	0	0	0	0	0	0	0	0	0	0	0	0	0	1039	458	22672	0.0458275	0.0202011	1
AT	-17.5	-22.5	1962	6874	226	789	4685	603	0	245	445	1080	0	0	0	0	0	0	0	0	74	0	0	0	0	0	0	0	0	15021	6596	332212	0.0452151	0.0198548	3.75
AT	-17.5	-17.5	1962	23269	332	359	6702	5400	0	289	3986	1659	0	0	0	0	0	0	0	0	0	0	0	0	0	0	0	0	0	41996	16447	758240	0.0553862	0.021691	9
AT	-17.5	-12.5	1962	114335	1238	5	3922	3966	0	637	10530	2884	0	0	0	0	0	0	0	0	65	0	0	0	0	0	0	0	0	137582	18488	2053387	0.0670025	0.00900366	19
AT	-17.5	-7.5	1962	32858	629	67	734	116	0	157	4010	1514	0	0	0	0	0	0	0	0	0	0	0	0	0	0	0	0	0	40085	4927	521164	0.0769144	0.00945384	48.5
AT	-17.5	-2.5	1962	417	16	26	12	0	0	0	128	54	0	0	0	0	0	0	0	0	0	0	0	0	0	0	0	0	0	653	166	12767	0.0511475	0.0130023	63
AT	-17.5	2.5	1962	48899	28847	12	47	9	0	381	747	2678	0	0	0	0	0	0	0	0	0	0	0	0	0	0	0	0	0	81620	815	1126417	0.0724598	0.000723533	87.75
AT	-17.5	7.5	1962	2122	2557	3	2	7	0	5	7	282	0	0	0	0	0	0	0	0	0	0	0	0	0	0	0	0	0	4985	19	57419	0.086818	0.000330901	85.75
AT	-12.5	-27.5	1962	18871	216	249	1441	1368	0	88	1413	595	0	0	0	0	0	0	0	0	0	0	0	0	0	0	0	0	0	24241	4471	399618	0.0606604	0.0111882	9.5
AT	-12.5	-22.5	1962	66165	1274	1442	6874	3212	0	754	6889	2560	0	0	0	0	0	0	0	0	215	0	0	0	0	0	0	0	0	89385	18632	1702139	0.0525133	0.0109462	16.5
AT	-12.5	-17.5	1962	49607	1355	36	2828	1497	0	304	6040	2836	0	0	0	0	0	0	0	0	0	0	0	0	0	0	0	0	0	64503	10401	1327884	0.0485758	0.00783276	29.5
AT	-12.5	-12.5	1962	56495	2779	5	2853	2199	0	390	5758	4998	0	0	0	0	0	0	0	0	24	0	0	0	0	0	0	0	0	75501	10839	1233072	0.06123	0.00879024	48.25
AT	-12.5	-7.5	1962	25273	2051	32	1015	962	0	178	4005	3681	0	0	0	0	0	0	0	0	0	0	0	0	0	0	0	0	0	37197	6014	677444	0.0549079	0.00887749	67.5
AT	-12.5	-2.5	1962	1382	249	0	52	83	0	8	463	472	0	0	0	0	0	0	0	0	0	0	0	0	0	0	0	0	0	2709	598	46209	0.0586249	0.0129412	82.5
AT	-12.5	2.5	1962	57223	37527	180	889	403	0	702	6953	1955	0	0	0	0	0	0	0	0	2	0	0	0	0	0	0	0	0	105834	8427	1375024	0.0769688	0.00612862	88.5
AT	-12.5	7.5	1962	9167	12507	3	391	381	0	421	1811	18498	0	0	0	0	0	0	0	0	0	0	0	0	0	0	0	0	0	43179	2586	695390	0.0620932	0.00371878	98
AT	-12.5	12.5	1962	64	3088	0	193	89	0	269	149	23746	0	0	0	0	0	0	0	0	0	0	0	0	0	0	0	0	0	27598	431	470621	0.0586417	0.000915811	97.5
AT	-7.5	-27.5	1962	105507	4838	5975	4793	6013	0	675	10324	8434	0	0	0	0	0	0	0	0	4	0	0	0	0	0	0	0	0	146563	27109	2362004	0.0620503	0.0114771	66.75
AT	-7.5	-22.5	1962	44638	3420	438	2712	2408	0	487	5355	4687	0	0	0	0	0	0	0	0	0	0	0	0	0	0	0	0	0	64145	10913	1199915	0.053458	0.00909481	74.5
AT	-7.5	-17.5	1962	13325	1624	530	789	843	0	199	1727	4306	0	0	0	0	0	0	0	0	0	0	0	0	0	0	0	0	0	23343	3889	520311	0.0448636	0.00747438	89.5
AT	-7.5	-12.5	1962	4930	801	2	205	246	0	79	627	1492	0	0	0	0	0	0	0	0	0	0	0	0	0	0	0	0	0	8382	1080	212649	0.0394171	0.00507879	96
AT	-7.5	-7.5	1962	14097	1784	17	487	244	0	88	1756	3256	0	0	0	0	0	0	0	0	0	0	0	0	0	0	0	0	0	21729	2504	430839	0.0504342	0.00581192	99.75
AT	-7.5	-2.5	1962	1920	4090	0	210	340	0	125	398	7581	0	0	0	0	0	0	0	0	0	0	0	0	0	0	0	0	0	14664	948	320749	0.045718	0.00295558	103.5
AT	-7.5	2.5	1962	4381	21489	1490	3313	2080	0	1116	2271	63387	0	0	0	0	0	0	0	0	9	0	0	0	0	0	0	0	0	99536	9163	2224677	0.0447418	0.0041188	103.75
AT	-7.5	7.5	1962	986	10750	7	1264	1169	0	596	8036	29629	0	0	0	0	0	0	0	0	0	0	0	0	0	0	0	0	0	52437	10476	1176961	0.0445529	0.00890089	101.75
AT	-7.5	12.5	1962	1046	2564	0	410	713	0	292	61	14661	0	0	0	0	0	0	0	0	0	0	0	0	0	0	0	0	0	19747	1184	432480	0.0456599	0.0027377	49.25
AT	-2.5	-37.5	1962	10	12	0	0	35	0	2	3	31	0	0	0	0	0	0	0	0	0	0	0	0	0	0	0	0	0	93	38	3720	0.025	0.0102151	84.75
AT	-2.5	-32.5	1962	723	226	147	146	758	0	50	176	3883	0	0	0	0	0	0	0	0	0	0	0	0	0	0	0	0	0	6109	1227	85396	0.0715373	0.0143684	82
AT	-2.5	-27.5	1962	2552	1223	1802	668	740	0	292	1849	20843	0	0	0	0	0	0	0	0	0	0	0	0	0	0	0	0	0	29969	5059	529451	0.0566039	0.00955518	83.25
AT	-2.5	-22.5	1962	1921	736	189	188	19	0	114	378	1268	0	0	0	0	0	0	0	0	0	0	0	0	0	0	0	0	0	4813	774	109419	0.0439869	0.00707373	84
AT	-2.5	-17.5	1962	462	249	67	40	36	0	62	69	2916	0	0	0	0	0	0	0	0	0	0	0	0	0	0	0	0	0	3901	212	90314	0.0431937	0.00234737	84.5
AT	-2.5	-12.5	1962	3245	1866	22	554	1258	0	392	276	18934	0	0	0	0	0	0	0	0	5	0	0	0	0	0	0	0	0	26552	2115	585022	0.0453863	0.00361525	87.75
AT	-2.5	-7.5	1962	4660	2933	3	663	1397	0	615	439	23540	0	0	0	0	0	0	0	0	0	0	0	0	0	0	0	0	0	34250	2502	814742	0.0420378	0.00307091	88
AT	-2.5	-2.5	1962	3105	2729	0	384	671	0	438	57	25175	0	0	0	0	0	0	0	0	0	0	0	0	0	0	0	0	0	32559	1112	650682	0.0500383	0.00170898	90
AT	-2.5	2.5	1962	7406	4367	352	982	2334	0	1111	68	83148	0	0	0	0	0	0	0	0	0	0	0	0	0	0	0	0	0	99768	3736	1941813	0.0513788	0.00192398	89
AT	-2.5	7.5	1962	462	130	0	49	301	0	63	2	2677	0	0	0	0	0	0	0	0	0	0	0	0	0	0	0	0	0	3684	352	104874	0.0351279	0.00335641	76.75
AT	2.5	-47.5	1962	2753	649	2	351	1072	0	25	132	17890	0	0	0	0	0	0	0	0	26	0	0	0	0	0	0	0	0	22900	1583	377220	0.0607073	0.00419649	27.75
AT	2.5	-42.5	1962	5451	1426	7	1948	886	0	186	565	15994	0	0	0	0	0	0	0	0	0	0	0	0	0	0	0	0	0	26463	3406	527480	0.0501687	0.00645712	87
AT	2.5	-37.5	1962	2948	890	333	348	266	0	108	301	10405	0	0	0	0	0	0	0	0	0	0	0	0	0	0	0	0	0	15599	1248	335240	0.0465308	0.00372271	85.25
AT	2.5	-32.5	1962	5438	2812	4300	958	870	0	320	1616	18694	0	0	0	0	0	0	0	0	2	0	0	0	0	0	0	0	0	35010	7746	983409	0.0356007	0.00787668	87.5
AT	2.5	-27.5	1962	783	683	410	206	263	0	106	366	4245	0	0	0	0	0	0	0	0	0	0	0	0	0	0	0	0	0	7062	1245	207482	0.0340367	0.00600052	80.25
AT	2.5	-22.5	1962	369	322	43	111	45	0	24	140	1160	0	0	0	0	0	0	0	0	21	0	0	0	0	0	0	0	0	2235	360	70065	0.031899	0.00513809	80.25
AT	2.5	-17.5	1962	934	806	21	312	573	0	156	92	8189	0	0	0	0	0	0	0	0	0	0	0	0	0	0	0	0	0	11083	998	226926	0.0488397	0.00439791	82
AT	2.5	-12.5	1962	2651	2381	118	528	688	0	379	167	24149	0	0	0	0	0	0	0	0	2	0	0	0	0	0	0	0	0	31063	1503	654075	0.0474915	0.0022979	82
AT	2.5	-7.5	1962	1127	341	21	104	195	0	33	12	7204	0	0	0	0	0	0	0	0	0	0	0	0	0	0	0	0	0	9037	332	161541	0.0559425	0.00205521	81.5
AT	2.5	-2.5	1962	1966	840	9	288	923	0	206	16	15970	0	0	0	0	0	0	0	0	0	0	0	0	0	0	0	0	0	20218	1236	361296	0.0559597	0.00342102	82
AT	2.5	2.5	1962	3996	1497	5	544	1071	0	306	5	36749	0	0	0	0	0	0	0	0	2	0	0	0	0	0	0	0	0	44175	1627	914620	0.0482987	0.00177888	81.5
AT	2.5	7.5	1962	197	71	0	19	54	0	22	2	1477	0	0	0	0	0	0	0	0	0	0	0	0	0	0	0	0	0	1842	75	48530	0.0379559	0.00154544	26
AT	7.5	-57.5	1962	287	197	2	21	260	0	3	3	1612	0	0	0	0	0	0	0	0	0	0	0	0	0	0	0	0	0	2385	286	44997	0.0530035	0.00635598	67.25
AT	7.5	-52.5	1962	3863	1312	45	341	723	0	51	540	21878	0	0	0	0	0	0	0	0	0	0	0	0	0	0	0	0	0	28753	1649	451201	0.0637255	0.00365469	60.5
AT	7.5	-47.5	1962	4889	2969	11	598	784	0	80	514	28559	0	0	0	0	0	0	0	0	3	0	0	0	0	0	0	0	0	38407	1910	708228	0.0542297	0.00269687	80
AT	7.5	-42.5	1962	1792	2960	66	368	423	0	74	341	13353	0	0	0	0	0	0	0	0	0	0	0	0	0	0	0	0	0	19377	1198	452996	0.0427752	0.00264461	81
AT	7.5	-37.5	1962	1786	2620	1608	328	59	0	103	279	4202	0	0	0	0	0	0	0	0	0	0	0	0	0	0	0	0	0	10985	2274	306274	0.0358666	0.00742472	81.75
AT	7.5	-32.5	1962	10900	14934	25428	2599	314	0	854	3821	27155	0	0	0	0	0	0	0	0	0	0	0	0	0	0	0	0	0	86005	32162	2559442	0.033603	0.012566	82
AT	7.5	-27.5	1962	3213	4912	867	635	624	0	491	1166	23394	0	0	0	0	0	0	0	0	0	0	0	0	0	0	0	0	0	35302	3292	902019	0.0391366	0.00364959	84.75
AT	7.5	-22.5	1962	638	4781	266	375	616	0	248	228	12987	0	0	0	0	0	0	0	0	12	0	0	0	0	0	0	0	0	20151	1497	539794	0.0373309	0.00277328	84.75
AT	7.5	-17.5	1962	1502	7844	359	679	4789	0	366	177	40477	0	0	0	0	0	0	0	0	0	0	0	0	0	0	0	0	0	56193	6004	1085723	0.0517563	0.00552996	82.25
AT	7.5	-12.5	1962	637	1349	93	239	4031	0	147	42	11999	0	0	0	0	0	0	0	0	0	0	0	0	0	0	0	0	0	18537	4405	381430	0.0485987	0.0115486	49
AT	12.5	-72.5	1962	215	22	0	76	10	0	7	223	817	0	0	0	0	0	0	0	0	0	0	0	0	0	0	0	0	0	1370	309	30811	0.0444646	0.0100289	82.25
AT	12.5	-67.5	1962	1118	420	0	368	140	0	29	343	10908	0	0	0	0	0	0	0	0	0	0	0	0	0	0	0	0	0	13326	851	174791	0.0762396	0.00486867	85.75
AT	12.5	-62.5	1962	398	247	0	128	251	0	42	137	5690	0	0	0	0	0	0	0	0	0	0	0	0	0	0	0	0	0	6893	516	169799	0.0405951	0.00303889	78
AT	12.5	-57.5	1962	4680	572	2	280	1728	0	20	182	12237	0	0	0	0	0	0	0	0	0	0	0	0	0	0	0	0	0	19701	2192	304852	0.0646248	0.00719037	78
AT	12.5	-52.5	1962	10063	1321	55	340	283	0	64	331	12688	0	0	0	0	0	0	0	0	0	0	0	0	0	0	0	0	0	25145	1009	379064	0.0663344	0.00266182	80.25
AT	12.5	-47.5	1962	10692	4817	6	900	239	0	119	436	27687	0	0	0	0	0	0	0	0	0	0	0	0	0	0	0	0	0	44896	1581	868798	0.051676	0.00181976	83
AT	12.5	-42.5	1962	4789	6674	63	531	69	0	215	208	15044	0	0	0	0	0	0	0	0	0	0	0	0	0	0	0	0	0	27593	871	657849	0.0419443	0.00132401	80
AT	12.5	-37.5	1962	5538	20114	602	595	169	0	424	613	23562	0	0	0	0	0	0	0	0	0	0	0	0	0	0	0	0	0	51617	1979	1062876	0.0485635	0.00186193	83.25
AT	12.5	-32.5	1962	2370	24949	3958	1002	182	0	611	1541	28438	0	0	0	0	0	0	0	0	0	0	0	0	0	0	0	0	0	63051	6683	1573207	0.040078	0.00424801	88
AT	12.5	-27.5	1962	207	13122	183	586	448	0	344	1401	24343	0	0	0	0	0	0	0	0	5	0	0	0	0	0	0	0	0	40639	2623	1011600	0.040173	0.00259292	90
AT	12.5	-22.5	1962	247	17932	221	247	183	0	259	314	13914	0	0	0	0	0	0	0	0	3	0	0	0	0	0	0	0	0	33320	968	1007041	0.033087	0.000961232	91.25
AT	12.5	-17.5	1962	70	21495	196	192	811	0	227	125	16742	0	0	0	0	0	0	0	0	50	0	0	0	0	0	0	0	0	39908	1374	1044187	0.0382192	0.00131586	72.25
AT	17.5	-77.5	1962	292	16	0	185	10	0	7	813	1008	0	0	0	0	0	0	0	0	0	0	0	0	0	0	0	0	0	2331	1008	36071	0.0646225	0.0279449	82.5
AT	17.5	-72.5	1962	1406	159	2	394	35	0	40	373	3475	0	0	0	0	0	0	0	0	0	0	0	0	0	0	0	0	0	5884	804	122329	0.0480998	0.00657244	80
AT	17.5	-67.5	1962	10107	499	17	2290	107	0	159	1250	8655	0	0	0	0	0	0	0	0	0	0	0	0	0	0	0	0	0	23084	3664	401628	0.0574761	0.00912287	82.75
AT	17.5	-62.5	1962	11061	376	0	1109	31	0	54	1521	4268	0	0	0	0	0	0	0	0	0	0	0	0	0	0	0	0	0	18420	2661	396398	0.0464684	0.00671295	83
AT	17.5	-57.5	1962	3292	73	0	182	2	0	9	26	1274	0	0	0	0	0	0	0	0	0	0	0	0	0	0	0	0	0	4858	210	95358	0.0509449	0.00220223	63.75
AT	17.5	-52.5	1962	28278	418	0	624	367	0	99	266	4608	0	0	0	0	0	0	0	0	0	0	0	0	0	0	0	0	0	34660	1257	619899	0.0559123	0.00202775	64.25
AT	17.5	-47.5	1962	59	35	0	0	0	0	3	5	97	0	0	0	0	0	0	0	0	0	0	0	0	0	0	0	0	0	199	5	4152	0.0479287	0.00120424	40
AT	17.5	-42.5	1962	3689	24	0	123	76	0	15	116	267	0	0	0	0	0	0	0	0	0	0	0	0	0	0	0	0	0	4310	315	68806	0.0626399	0.00457809	47.75
AT	17.5	-32.5	1962	92	687	2	10	2	0	2	16	206	0	0	0	0	0	0	0	0	0	0	0	0	0	0	0	0	0	1017	30	24739	0.0411092	0.00121266	80
AT	17.5	-27.5	1962	664	1682	12	61	41	0	38	524	931	0	0	0	0	0	0	0	0	0	0	0	0	0	0	0	0	0	3953	638	122917	0.0321599	0.00519049	83.25
AT	17.5	-22.5	1962	87	10259	35	92	25	0	115	64	10572	0	0	0	0	0	0	0	0	0	0	0	0	0	0	0	0	0	21249	216	574420	0.0369921	0.000376031	87.75
AT	17.5	-17.5	1962	2	17831	10	117	6	0	116	41	1543	0	0	0	0	0	0	0	0	0	0	0	0	0	0	0	0	0	19666	174	468112	0.0420113	0.000371706	25.75
AT	22.5	-72.5	1962	5819	41	0	3935	279	0	34	301	533	0	0	0	0	0	0	0	0	0	0	0	0	0	0	0	0	0	10942	4515	241282	0.0453494	0.0187125	45
AT	22.5	-67.5	1962	63185	532	87	16661	315	0	92	1084	4421	0	0	0	0	0	0	0	0	0	0	0	0	0	0	0	0	0	86377	18147	1472271	0.0586692	0.0123259	32.5
AT	22.5	-62.5	1962	45105	87	2	6316	17	0	45	664	2728	0	0	0	0	0	0	0	0	138	0	0	0	0	0	0	0	0	55102	7137	774554	0.0711403	0.00921433	21.75
AT	22.5	-57.5	1962	10413	40	0	1637	16	0	17	23	852	0	0	0	0	0	0	0	0	0	0	0	0	0	0	0	0	0	12998	1676	224372	0.0579306	0.00746974	29
AT	22.5	-22.5	1962	42	9	0	0	0	0	0	2	5	0	0	0	0	0	0	0	0	0	0	0	0	0	0	0	0	0	58	2	3287	0.0176453	0.000608458	79
AT	27.5	-72.5	1962	481	0	0	211	0	0	0	0	55	0	0	0	0	0	0	0	0	0	0	0	0	0	0	0	0	0	747	211	10242	0.072935	0.0206014	62
AT	27.5	-67.5	1962	18601	95	2	5403	19	0	57	90	2242	0	0	0	0	0	0	0	0	0	0	0	0	0	0	0	0	0	26509	5514	525164	0.0504776	0.0104996	42.5
AT	27.5	-62.5	1962	3498	5	0	986	0	0	2	9	202	0	0	0	0	0	0	0	0	0	0	0	0	0	0	0	0	0	4702	995	88974	0.0528469	0.011183	35.75
AT	27.5	-57.5	1962	3005	14	0	106	424	0	5	5	216	0	0	0	0	0	0	0	0	0	0	0	0	0	0	0	0	0	3775	535	58517	0.0645112	0.00914264	27.25
AT	27.5	-27.5	1962	33	10	5	5	0	0	0	0	7	0	0	0	0	0	0	0	0	0	0	0	0	0	0	0	0	0	60	10	3547	0.0169157	0.00281928	40.75
AT	32.5	-62.5	1962	114	5	0	7	0	0	0	22	64	0	0	0	0	0	0	0	0	0	0	0	0	0	0	0	0	0	212	29	3893	0.0544567	0.00744927	75.25
AT	32.5	-32.5	1962	3	0	2	5	7	0	0	2	14	0	0	0	0	0	0	0	0	0	0	0	0	0	0	0	0	0	33	16	3893	0.00847675	0.00410994	65.75
AT	37.5	-67.5	1962	83	2	0	5	0	0	0	28	42	0	0	0	0	0	0	0	0	0	0	0	0	0	0	0	0	0	160	33	3893	0.0410994	0.00847675	78.5
AT	37.5	-62.5	1962	156	0	0	14	3	0	2	78	125	0	0	0	0	0	0	0	0	0	0	0	0	0	0	0	0	0	378	95	6920	0.0546243	0.0137283	76.25
AT	37.5	-57.5	1962	107	2	0	3	0	0	2	57	48	0	0	0	0	0	0	0	0	0	0	0	0	0	0	0	0	0	219	60	3460	0.0632948	0.017341	73
AT	37.5	-17.5	1962	0	0	0	0	0	0	0	2	12	0	0	0	0	0	0	0	0	0	0	0	0	0	0	0	0	0	14	2	3495	0.00400572	0.000572246	70
AT	-32.5	-12.5	1963	464	5	0	40	0	0	10	8	13	0	0	0	0	0	0	0	0	0	0	0	0	0	0	0	0	0	540	48	11464	0.047104	0.00418702	25.5
AT	-27.5	-17.5	1963	1246	2	0	160	24	0	30	34	34	0	0	0	0	0	0	0	0	0	0	0	0	0	0	0	0	0	1530	218	29600	0.0516892	0.00736486	11.25
AT	-27.5	-12.5	1963	6808	48	0	526	360	0	117	957	310	0	0	0	0	0	0	0	0	0	0	0	0	0	0	0	0	0	9126	1843	171739	0.0531388	0.0107314	8.25
AT	-27.5	-7.5	1963	146	0	0	2	0	0	0	6	6	0	0	0	0	0	0	0	0	0	0	0	0	0	0	0	0	0	160	8	3200	0.05	0.0025	10.25
AT	-27.5	7.5	1963	61	8	0	0	0	0	0	5	2	0	0	0	0	0	0	0	0	0	0	0	0	0	0	0	0	0	76	5	3680	0.0206522	0.0013587	75.75
AT	-22.5	-27.5	1963	2333	0	0	283	11	0	24	70	66	0	0	0	0	0	0	0	0	0	0	0	0	0	0	0	0	0	2787	364	41840	0.0666109	0.00869981	4
AT	-22.5	-22.5	1963	22581	62	46	4748	328	0	618	597	559	0	0	0	0	0	0	0	0	0	0	0	0	0	0	0	0	0	29539	5719	567115	0.0520864	0.0100844	5
AT	-22.5	-17.5	1963	57118	129	8	5185	875	0	714	1358	1116	0	0	0	0	0	0	0	0	0	0	0	0	0	0	0	0	0	66503	7426	1178016	0.0564534	0.00630382	5
AT	-22.5	-12.5	1963	43715	174	2	2551	1742	0	465	2540	691	0	0	0	0	0	0	0	0	0	0	0	0	0	0	0	0	0	51880	6835	802949	0.0646118	0.00851237	5.25
AT	-22.5	-7.5	1963	33579	151	19	512	1381	3	181	1758	488	0	0	0	0	0	0	0	0	11	0	0	0	0	0	0	0	0	38083	3684	441089	0.0863386	0.00835206	10
AT	-22.5	-2.5	1963	1863	273	0	119	2	3	5	20	1086	0	0	0	0	0	0	0	0	0	0	0	0	0	0	0	0	0	3371	144	49402	0.0682361	0.00291486	26.25
AT	-22.5	2.5	1963	173	82	0	0	14	0	3	0	11	0	0	0	0	0	0	0	0	0	0	0	0	0	0	0	0	0	283	14	6880	0.0411337	0.00203488	47.75
AT	-17.5	-27.5	1963	4845	50	523	1928	137	5	214	692	217	0	0	0	0	0	0	0	0	3	0	0	0	0	0	0	0	0	8614	3288	226985	0.0379496	0.0144855	1
AT	-17.5	-22.5	1963	10498	117	187	3792	398	8	246	1157	636	0	0	0	0	0	0	0	0	18	0	0	0	0	0	0	0	0	17057	5560	437014	0.0390308	0.0127227	3.75
AT	-17.5	-17.5	1963	11570	93	3	1357	606	48	114	998	461	0	0	0	0	0	0	0	0	0	0	0	0	0	0	0	0	0	15250	3012	367344	0.0415142	0.0081994	9
AT	-17.5	-12.5	1963	33623	277	38	932	1006	2	245	2133	530	0	0	0	0	0	0	0	0	0	0	0	0	0	0	0	0	0	38786	4111	527558	0.0735199	0.00779251	19
AT	-17.5	-7.5	1963	29366	266	0	451	464	0	225	1439	735	0	0	0	0	0	0	0	0	0	0	0	0	0	0	0	0	0	32946	2354	504997	0.06524	0.00466141	48.5
AT	-17.5	-2.5	1963	2644	881	0	17	206	8	11	12	143	0	0	0	0	0	0	0	0	0	0	0	0	0	0	0	0	0	3922	243	56672	0.0692053	0.00428783	63
AT	-17.5	2.5	1963	48315	8661	0	191	412	0	190	319	1054	0	0	0	0	0	0	0	0	0	0	0	0	0	0	0	0	0	59142	922	781002	0.0757258	0.00118053	87.75
AT	-17.5	7.5	1963	24209	17387	2	114	115	0	247	248	1281	0	0	0	0	0	0	0	0	0	0	0	0	0	0	0	0	0	43603	479	573120	0.0760801	0.000835776	85.75
AT	-17.5	12.5	1963	3630	9198	2	16	7	0	55	2	449	0	0	0	0	0	0	0	0	0	0	0	0	0	0	0	0	0	13359	27	229299	0.0582602	0.00011775	45.92
AT	-12.5	-32.5	1963	736	29	1542	128	334	0	29	144	80	0	0	0	0	0	0	0	0	0	0	0	0	0	0	0	0	0	3022	2148	65712	0.0459886	0.0326881	8
AT	-12.5	-27.5	1963	20071	297	4007	1707	1692	85	221	2170	1219	0	0	0	0	0	0	0	0	0	0	0	0	0	0	0	0	0	31469	9661	629037	0.0500273	0.0153584	9.5
AT	-12.5	-22.5	1963	22234	268	48	2154	945	22	223	1595	782	0	0	0	0	0	0	0	0	0	0	0	0	0	0	0	0	0	28271	4764	545440	0.0518315	0.00873423	16.5
AT	-12.5	-17.5	1963	13411	359	15	561	350	21	115	640	470	0	0	0	0	0	0	0	0	0	0	0	0	0	0	0	0	0	15942	1587	286499	0.0556442	0.00553929	29.5
AT	-12.5	-12.5	1963	37601	813	0	958	1519	0	385	6595	1278	0	0	0	0	0	0	0	0	3	0	0	0	0	0	0	0	0	49152	9075	636090	0.0772721	0.0142668	48.25
AT	-12.5	-7.5	1963	9487	825	0	212	160	0	86	607	565	0	0	0	0	0	0	0	0	2	0	0	0	0	0	0	0	0	11944	981	217248	0.0549786	0.00451558	67.5
AT	-12.5	-2.5	1963	4702	567	3	91	52	0	45	534	223	0	0	0	0	0	0	0	0	0	0	0	0	0	0	0	0	0	6217	680	128944	0.0482147	0.00527361	82.5
AT	-12.5	2.5	1963	11514	8979	0	241	360	0	183	1601	1487	0	0	0	0	0	0	0	0	2	0	0	0	0	0	0	0	0	24367	2204	495096	0.0492167	0.00445166	88.5
AT	-12.5	7.5	1963	9409	9386	0	330	137	0	361	2220	2698	0	0	0	0	0	0	0	0	0	0	0	0	0	0	0	0	0	24541	2687	483088	0.0508003	0.00556213	98
AT	-12.5	12.5	1963	2033	13333	0	313	115	0	380	3654	14207	0	0	0	0	0	0	0	0	0	0	0	0	0	0	0	0	0	34035	4082	615407	0.0553049	0.00663301	97.5
AT	-7.5	-32.5	1963	214	11	362	38	32	0	5	60	30	0	0	0	0	0	0	0	0	0	0	0	0	0	0	0	0	0	752	492	18960	0.0396624	0.0259494	58
AT	-7.5	-27.5	1963	34878	2286	15819	2578	5700	55	440	6068	5707	0	0	0	0	0	0	0	0	2	0	0	0	0	0	0	0	0	73533	30222	1622752	0.0453138	0.0186239	66.75
AT	-7.5	-22.5	1963	11085	1194	367	646	709	34	243	1257	2274	0	0	0	0	0	0	0	0	0	0	0	0	0	0	0	0	0	17809	3013	349456	0.0509621	0.00862197	74.5
AT	-7.5	-17.5	1963	10669	888	0	446	405	46	166	690	754	0	0	0	0	0	0	0	0	0	0	0	0	0	0	0	0	0	14064	1587	223896	0.0628149	0.00708811	89.5
AT	-7.5	-12.5	1963	3143	1811	0	227	288	47	118	516	778	0	0	0	0	0	0	0	0	0	0	0	0	0	0	0	0	0	6928	1078	150661	0.045984	0.00715514	96
AT	-7.5	-7.5	1963	2838	2070	2	160	258	3	159	695	2537	0	0	0	0	0	0	0	0	6	0	0	0	0	0	0	0	0	8728	1124	180888	0.0482509	0.00621379	99.75
AT	-7.5	-2.5	1963	7728	1559	0	263	359	0	109	1575	1360	0	0	0	0	0	0	0	0	4	0	0	0	0	0	0	0	0	12957	2201	279072	0.0464289	0.00788685	103.5
AT	-7.5	2.5	1963	1731	8781	9	410	515	0	263	144	20558	0	0	0	0	0	0	0	0	2	0	0	0	0	0	0	0	0	32413	1080	902566	0.0359121	0.00119659	103.75
AT	-7.5	7.5	1963	656	3903	19	569	1229	6	613	168	27189	0	0	0	0	0	0	0	0	13	0	0	0	0	0	0	0	0	34365	2004	1308510	0.0262627	0.00153151	101.75
AT	-7.5	12.5	1963	149	4364	0	422	379	0	517	925	15974	0	0	0	0	0	0	0	0	9	0	0	0	0	0	0	0	0	22739	1735	495769	0.0458661	0.00349961	49.25
AT	-2.5	-32.5	1963	660	464	5835	379	1675	0	216	377	2928	0	0	0	0	0	0	0	0	0	0	0	0	0	0	0	0	0	12534	8266	364760	0.0343623	0.0226615	82
AT	-2.5	-27.5	1963	2866	1936	11191	822	868	0	425	2005	12869	0	0	0	0	0	0	0	0	30	0	0	0	0	0	0	0	0	33012	14916	922944	0.0357682	0.0161613	83.25
AT	-2.5	-22.5	1963	911	755	113	82	174	0	91	304	2329	0	0	0	0	0	0	0	0	0	0	0	0	0	0	0	0	0	4759	673	139040	0.0342276	0.00484033	84
AT	-2.5	-17.5	1963	1131	1851	64	349	169	0	377	543	7363	0	0	0	0	0	0	0	0	0	0	0	0	0	0	0	0	0	11847	1125	348550	0.0339894	0.00322766	84.5
AT	-2.5	-12.5	1963	2059	2758	20	467	459	11	720	649	22570	0	0	0	0	0	0	0	0	8	0	0	0	0	0	0	0	0	29721	1614	781400	0.0380356	0.00206552	87.75
AT	-2.5	-7.5	1963	5765	4141	28	737	1114	2	936	462	45466	0	0	0	0	0	0	0	0	46	0	0	0	0	0	0	0	0	58697	2389	1343049	0.0437043	0.00177879	88
AT	-2.5	-2.5	1963	2433	2006	2	437	665	0	615	70	21872	0	0	0	0	0	0	0	0	0	0	0	0	0	0	0	0	0	28100	1174	741200	0.0379115	0.00158392	90
AT	-2.5	2.5	1963	3282	2128	24	640	748	0	894	33	43177	0	0	0	0	0	0	0	0	0	0	0	0	0	0	0	0	0	50926	1445	1284366	0.0396507	0.00112507	89
AT	-2.5	7.5	1963	743	2375	0	1060	2092	0	709	53	41649	0	0	0	0	0	0	0	0	130	0	0	0	0	0	0	0	0	48811	3335	1117084	0.043695	0.00298545	76.75
AT	-2.5	12.5	1963	51	91	0	10	13	0	8	2	651	0	0	0	0	0	0	0	0	0	0	0	0	0	0	0	0	0	826	25	18160	0.0454846	0.00137665	20.2667
AT	2.5	-52.5	1963	13	14	2	2	3	13	0	2	58	0	0	0	0	0	0	0	0	0	0	0	0	0	0	0	0	0	107	22	3360	0.0318452	0.00654762	14.1111
AT	2.5	-47.5	1963	1725	440	9	69	323	0	29	88	2701	0	0	0	0	0	0	0	0	0	0	0	0	0	0	0	0	0	5384	489	110203	0.0488553	0.00443727	27.75
AT	2.5	-42.5	1963	2335	1807	2682	462	475	0	247	213	7566	0	0	0	0	0	0	0	0	2	0	0	0	0	0	0	0	0	15789	3834	376253	0.0419638	0.01019	87
AT	2.5	-37.5	1963	1385	1493	1989	195	358	0	423	221	4122	0	0	0	0	0	0	0	0	3	0	0	0	0	0	0	0	0	10189	2766	332318	0.0306604	0.00832335	85.25
AT	2.5	-32.5	1963	2677	2999	2941	458	330	0	437	944	8887	0	0	0	0	0	0	0	0	5	0	0	0	0	0	0	0	0	19678	4678	641557	0.0306723	0.00729164	87.5
AT	2.5	-27.5	1963	2521	3458	701	512	117	0	568	1440	11258	0	0	0	0	0	0	0	0	38	0	0	0	0	0	0	0	0	20613	2808	513968	0.0401056	0.00546338	80.25
AT	2.5	-22.5	1963	2863	4220	54	338	104	8	455	247	18085	0	0	0	0	0	0	0	0	3	0	0	0	0	0	0	0	0	26377	754	576245	0.0457739	0.00130847	80.25
AT	2.5	-17.5	1963	4482	3450	37	377	329	60	413	210	19150	0	0	0	0	0	0	0	0	5	0	0	0	0	0	0	0	0	28513	1018	642513	0.0443773	0.0015844	82
AT	2.5	-12.5	1963	5775	1596	7	558	1348	0	225	294	24969	0	0	0	0	0	0	0	0	34	0	0	0	0	0	0	0	0	34806	2241	873245	0.0398582	0.00256629	82
AT	2.5	-7.5	1963	1944	418	2	274	671	0	103	33	11419	0	0	0	0	0	0	0	0	8	0	0	0	0	0	0	0	0	14872	988	367161	0.0405054	0.00269092	81.5
AT	2.5	-2.5	1963	329	204	0	181	244	0	108	3	7187	0	0	0	0	0	0	0	0	2	0	0	0	0	0	0	0	0	8258	430	224640	0.036761	0.00191417	82
AT	2.5	2.5	1963	67	102	0	45	123	0	76	8	1326	0	0	0	0	0	0	0	0	0	0	0	0	0	0	0	0	0	1747	176	94595	0.0184682	0.00186056	81.5
AT	2.5	7.5	1963	66	144	0	18	58	0	8	0	715	0	0	0	0	0	0	0	0	0	0	0	0	0	0	0	0	0	1009	76	30204	0.0334062	0.00251622	26
AT	7.5	-82.5	1963	16	3	0	5	2	0	0	0	272	0	0	0	0	0	0	0	0	0	0	0	0	0	0	0	0	0	298	7	3520	0.0846591	0.00198864	39.75
AT	7.5	-77.5	1963	50	10	0	15	6	0	2	0	349	0	0	0	0	0	0	0	0	0	0	0	0	0	0	0	0	0	432	21	7536	0.0573248	0.00278662	21
AT	7.5	-57.5	1963	890	286	0	40	154	0	3	21	2808	0	0	0	0	0	0	0	0	0	0	0	0	0	0	0	0	0	4202	215	71520	0.0587528	0.00300615	67.25
AT	7.5	-52.5	1963	7661	895	51	466	853	22	46	509	8904	0	0	0	0	0	0	0	0	16	0	0	0	0	0	0	0	0	19423	1917	425670	0.0456292	0.00450349	60.5
AT	7.5	-47.5	1963	4301	4484	615	727	632	71	122	937	19512	0	0	0	0	0	0	0	0	14	0	0	0	0	0	0	0	0	31415	2996	879611	0.0357147	0.00340605	80
AT	7.5	-42.5	1963	2298	2808	368	331	207	58	100	366	6456	0	0	0	0	0	0	0	0	0	0	0	0	0	0	0	0	0	12992	1330	399571	0.0325149	0.00332857	81
AT	7.5	-37.5	1963	2959	7583	2548	596	158	10	300	601	9364	0	0	0	0	0	0	0	0	0	0	0	0	0	0	0	0	0	24119	3913	724048	0.0333113	0.00540434	81.75
AT	7.5	-32.5	1963	5588	10449	9311	1169	799	2	647	2178	16470	0	0	0	0	0	0	0	0	26	0	0	0	0	0	0	0	0	46639	13485	1617637	0.0288316	0.00833623	82
AT	7.5	-27.5	1963	2246	5603	454	712	163	0	415	1209	12421	0	0	0	0	0	0	0	0	10	0	0	0	0	0	0	0	0	23233	2548	641568	0.0362128	0.00397152	84.75
AT	7.5	-22.5	1963	2094	7984	131	636	300	19	692	879	40441	0	0	0	0	0	0	0	0	30	0	0	0	0	0	0	0	0	53206	1995	1214567	0.0438066	0.00164256	84.75
AT	7.5	-17.5	1963	2215	6870	131	711	2757	73	436	471	43685	0	0	0	0	0	0	0	0	2	0	0	0	0	0	0	0	0	57351	4145	1148270	0.0499456	0.00360978	82.25
AT	7.5	-12.5	1963	78	1275	2	221	3158	0	117	85	13726	0	0	0	0	0	0	0	0	0	0	0	0	0	0	0	0	0	18662	3466	312955	0.0596316	0.0110751	49
AT	7.5	2.5	1963	3	363	0	5	66	0	26	5	2075	0	0	0	0	0	0	0	0	0	0	0	0	0	0	0	0	0	2543	76	68800	0.0369622	0.00110465	71.5
AT	12.5	-82.5	1963	664	763	0	301	37	0	45	24	9970	0	0	0	0	0	0	0	0	0	0	0	0	0	0	0	0	0	11804	362	201784	0.0584982	0.001794	61.5
AT	12.5	-77.5	1963	5402	2272	0	1792	383	0	292	582	31507	0	0	0	0	0	0	0	0	0	0	0	0	0	0	0	0	0	42230	2757	671893	0.0628523	0.00410333	81.5
AT	12.5	-72.5	1963	3170	273	0	283	16	24	158	631	7361	0	0	0	0	0	0	0	0	0	0	0	0	0	0	0	0	0	11916	954	213936	0.0556989	0.00445928	82.25
AT	12.5	-67.5	1963	2241	382	2	257	150	0	134	1093	6774	0	0	0	0	0	0	0	0	0	0	0	0	0	0	0	0	0	11033	1502	229232	0.0481303	0.00655231	85.75
AT	12.5	-62.5	1963	104	54	0	41	73	0	10	376	614	0	0	0	0	0	0	0	0	0	0	0	0	0	0	0	0	0	1272	490	27072	0.0469858	0.0180999	78
AT	12.5	-57.5	1963	3462	1093	11	219	274	0	44	244	7253	0	0	0	0	0	0	0	0	0	0	0	0	0	0	0	0	0	12600	748	302752	0.0416182	0.00247067	78
AT	12.5	-52.5	1963	7081	1668	47	458	157	5	101	429	8436	0	0	0	0	0	0	0	0	0	0	0	0	0	0	0	0	0	18382	1096	437133	0.0420513	0.00250725	80.25
AT	12.5	-47.5	1963	2311	1411	54	139	13	0	49	131	2932	0	0	0	0	0	0	0	0	2	0	0	0	0	0	0	0	0	7042	339	256944	0.0274068	0.00131935	83
AT	12.5	-42.5	1963	1988	2626	18	115	142	8	74	100	2587	0	0	0	0	0	0	0	0	0	0	0	0	0	0	0	0	0	7658	383	261931	0.0292367	0.00146222	80
AT	12.5	-37.5	1963	3137	14208	387	524	847	13	343	832	11225	0	0	0	0	0	0	0	0	0	0	0	0	0	0	0	0	0	31516	2603	730960	0.0431159	0.00356107	83.25
AT	12.5	-32.5	1963	2202	19475	1721	839	979	11	585	1033	14640	0	0	0	0	0	0	0	0	3	0	0	0	0	0	0	0	0	41488	4586	1241069	0.0334292	0.0036952	88
AT	12.5	-27.5	1963	342	7195	128	289	207	0	292	644	10818	0	0	0	0	0	0	0	0	0	0	0	0	0	0	0	0	0	19915	1268	651683	0.0305593	0.00194573	90
AT	12.5	-22.5	1963	552	13142	92	336	116	16	533	708	19928	0	0	0	0	0	0	0	0	8	0	0	0	0	0	0	0	0	35431	1276	1189193	0.0297942	0.001073	91.25
AT	12.5	-17.5	1963	831	13094	344	165	35	5	289	237	10619	0	0	0	0	0	0	0	0	8	0	0	0	0	0	0	0	0	25627	794	635747	0.0403101	0.00124892	72.25
AT	17.5	-87.5	1963	16	62	0	34	2	0	3	10	91	0	0	0	0	0	0	0	0	0	0	0	0	0	0	0	0	0	218	46	7520	0.0289894	0.00611702	80.5
AT	17.5	-82.5	1963	128	54	0	77	8	0	3	16	189	0	0	0	0	0	0	0	0	0	0	0	0	0	0	0	0	0	475	101	11120	0.0427158	0.00908273	80.75
AT	17.5	-77.5	1963	1382	72	0	484	51	0	28	192	2054	0	0	0	0	0	0	0	0	0	0	0	0	0	0	0	0	0	4263	727	71936	0.059261	0.0101062	82.5
AT	17.5	-72.5	1963	3871	378	0	650	32	50	205	420	17168	0	0	0	0	0	0	0	0	0	0	0	0	0	0	0	0	0	22774	1152	351248	0.0648374	0.00327973	80
AT	17.5	-67.5	1963	7576	670	24	1206	179	57	238	1012	20207	0	0	0	0	0	0	0	0	0	0	0	0	0	0	0	0	0	31169	2478	546960	0.0569859	0.0045305	82.75
AT	17.5	-62.5	1963	6479	251	5	475	133	0	26	546	2443	0	0	0	0	0	0	0	0	0	0	0	0	0	0	0	0	0	10358	1159	212570	0.0487275	0.00545232	83
AT	17.5	-57.5	1963	25633	1216	8	776	41	19	115	321	4132	0	0	0	0	0	0	0	0	0	0	0	0	0	0	0	0	0	32261	1165	607637	0.0530926	0.00191726	63.75
AT	17.5	-52.5	1963	23093	422	48	787	73	22	94	377	2316	0	0	0	0	0	0	0	0	0	0	0	0	0	0	0	0	0	27232	1307	564686	0.048225	0.00231456	64.25
AT	17.5	-47.5	1963	17842	410	32	711	56	0	75	352	1862	0	0	0	0	0	0	0	0	0	0	0	0	0	0	0	0	0	21340	1151	433485	0.0492289	0.00265522	40
AT	17.5	-42.5	1963	898	83	2	37	11	0	16	90	149	0	0	0	0	0	0	0	0	0	0	0	0	0	0	0	0	0	1286	140	37146	0.0346201	0.00376891	47.75
AT	17.5	-32.5	1963	38	515	2	25	0	0	27	11	46	0	0	0	0	0	0	0	0	0	0	0	0	0	0	0	0	0	664	38	23616	0.0281165	0.00160908	80
AT	17.5	-27.5	1963	152	1730	10	108	196	0	94	166	1720	0	0	0	0	0	0	0	0	0	0	0	0	0	0	0	0	0	4176	480	161280	0.0258929	0.00297619	83.25
AT	17.5	-22.5	1963	105	7317	0	101	34	3	128	149	4428	0	0	0	0	0	0	0	0	3	0	0	0	0	0	0	0	0	12268	290	432081	0.0283928	0.00067117	87.75
AT	17.5	-17.5	1963	5	4754	0	45	2	8	67	11	624	0	0	0	0	0	0	0	0	0	0	0	0	0	0	0	0	0	5516	66	207424	0.0265929	0.000318189	25.75
AT	22.5	-97.5	1963	38	3	0	53	0	0	24	216	4949	0	0	0	0	0	0	0	0	0	0	0	0	0	0	0	0	0	5283	269	74624	0.0707949	0.00360474	72.5
AT	22.5	-92.5	1963	182	6	2	35	0	10	13	141	2509	0	0	0	0	0	0	0	0	0	0	0	0	0	0	0	0	0	2898	188	62768	0.04617	0.00299516	75.5
AT	22.5	-87.5	1963	94	5	0	45	0	0	3	77	2094	0	0	0	0	0	0	0	0	0	0	0	0	0	0	0	0	0	2318	122	43880	0.0528259	0.00278031	61.75
AT	22.5	-82.5	1963	64	22	0	29	0	0	3	0	37	0	0	0	0	0	0	0	0	0	0	0	0	0	0	0	0	0	155	29	3200	0.0484375	0.0090625	67.75
AT	22.5	-72.5	1963	39322	343	130	6236	62	87	48	598	3462	0	0	0	0	0	0	0	0	0	0	0	0	0	0	0	0	0	50288	7113	696590	0.0721917	0.0102112	45
AT	22.5	-67.5	1963	63117	347	179	6327	125	35	83	2567	3825	0	0	0	0	0	0	0	0	0	0	0	0	0	0	0	0	0	76605	9233	1155299	0.0663075	0.00799187	32.5
AT	22.5	-62.5	1963	74880	336	645	5117	161	13	165	4012	3239	0	0	0	0	0	0	0	0	0	0	0	0	0	0	0	0	0	88568	9948	1521830	0.0581984	0.00653687	21.75
AT	22.5	-57.5	1963	40331	339	0	2266	6	11	82	1160	1807	0	0	0	0	0	0	0	0	0	0	0	0	0	0	0	0	0	46002	3443	793571	0.0579683	0.00433862	29
AT	22.5	-52.5	1963	14992	79	0	859	13	0	64	103	720	0	0	0	0	0	0	0	0	0	0	0	0	0	0	0	0	0	16830	975	252071	0.0667669	0.00386796	28
AT	22.5	-47.5	1963	205	3	0	6	0	6	0	2	88	0	0	0	0	0	0	0	0	0	0	0	0	0	0	0	0	0	310	14	6640	0.0466867	0.00210843	14.75
AT	22.5	-42.5	1963	363	2	0	11	0	0	2	16	40	0	0	0	0	0	0	0	0	0	0	0	0	0	0	0	0	0	434	27	7296	0.0594846	0.00370066	13
AT	22.5	-22.5	1963	0	107	0	5	0	0	2	0	10	0	0	0	0	0	0	0	0	0	0	0	0	0	0	0	0	0	124	5	4000	0.031	0.00125	79
AT	27.5	-97.5	1963	11	0	3	11	5	0	5	46	2162	0	0	0	0	0	0	0	0	0	0	0	0	0	0	0	0	0	2243	65	31200	0.071891	0.00208333	32.25
AT	27.5	-92.5	1963	304	27	5	85	6	30	77	334	13304	0	0	0	0	0	0	0	0	0	0	0	0	0	0	0	0	0	14172	460	211216	0.0670972	0.00217787	77.5
AT	27.5	-87.5	1963	26	0	0	0	0	0	0	10	128	0	0	0	0	0	0	0	0	0	0	0	0	0	0	0	0	0	164	10	6152	0.026658	0.00162549	82.5
AT	27.5	-77.5	1963	1322	22	2	192	27	3	0	66	246	0	0	0	0	0	0	0	0	0	0	0	0	0	0	0	0	0	1880	290	29744	0.063206	0.00974987	83.25
AT	27.5	-72.5	1963	38484	125	331	4303	101	85	139	812	3194	0	0	0	0	0	0	0	0	0	0	0	0	0	0	0	0	0	47574	5632	782985	0.0607598	0.00719299	62
AT	27.5	-67.5	1963	28428	72	13	2319	38	2	27	324	914	0	0	0	0	0	0	0	0	2	0	0	0	0	0	0	0	0	32139	2698	613816	0.0523593	0.00439545	42.5
AT	27.5	-62.5	1963	32145	87	0	2250	58	14	41	241	925	0	0	0	0	0	0	0	0	0	0	0	0	0	0	0	0	0	35761	2563	700872	0.0510236	0.00365687	35.75
AT	27.5	-57.5	1963	8187	38	0	474	11	22	14	36	258	0	0	0	0	0	0	0	0	0	0	0	0	0	0	0	0	0	9040	543	150209	0.0601828	0.00361496	27.25
AT	27.5	-52.5	1963	318	6	0	66	0	0	0	0	24	0	0	0	0	0	0	0	0	0	0	0	0	0	0	0	0	0	414	66	6800	0.0608824	0.00970588	22
AT	32.5	-72.5	1963	1348	13	0	187	13	0	3	32	696	0	0	0	0	0	0	0	0	0	0	0	0	0	0	0	0	0	2292	232	50288	0.0455775	0.00461343	75.5
AT	32.5	-67.5	1963	9153	64	0	955	114	11	22	256	1002	0	0	0	0	0	0	0	0	2	0	0	0	0	0	0	0	0	11579	1338	268461	0.043131	0.00498396	75.75
AT	32.5	-62.5	1963	5941	8	0	352	2	0	5	237	280	0	0	0	0	0	0	0	0	0	0	0	0	0	0	0	0	0	6825	591	128480	0.0531211	0.00459994	75.25
AT	32.5	-57.5	1963	3134	6	0	235	58	0	5	27	162	0	0	0	0	0	0	0	0	0	0	0	0	0	0	0	0	0	3627	320	58717	0.0617709	0.00544987	71.25
AT	37.5	-72.5	1963	2136	176	4	475	77	0	24	280	11830	0	0	0	0	0	0	0	0	0	0	0	0	0	0	0	0	0	15002	836	176496	0.0849991	0.00473665	72.75
AT	37.5	-67.5	1963	3354	368	13	323	9	8	17	523	18523	0	0	0	0	0	0	0	0	0	0	0	0	0	0	0	0	0	23138	876	234320	0.0987453	0.00373848	78.5
AT	37.5	-62.5	1963	38	5	0	3	0	0	0	6	325	0	0	0	0	0	0	0	0	0	0	0	0	0	0	0	0	0	377	9	5680	0.0663732	0.00158451	76.25
AT	37.5	-57.5	1963	42	0	0	2	34	0	0	0	8	0	0	0	0	0	0	0	0	0	0	0	0	0	0	0	0	0	86	36	4320	0.0199074	0.00833333	73
AT	-32.5	-42.5	1964	2346	103	0	34	123	4	57	1208	523	0	0	0	0	0	0	0	0	0	0	0	0	0	0	0	0	0	4398	1369	100960	0.0435618	0.0135598	54.75
AT	-32.5	-37.5	1964	664	65	0	2	3	0	3	0	5	0	0	0	0	0	0	0	0	0	6	0	0	0	0	0	0	0	748	11	19000	0.0393684	0.000578947	49.25
AT	-32.5	-32.5	1964	94	8	0	2	0	0	0	0	0	0	0	0	0	0	0	0	0	0	0	0	0	0	0	0	0	0	104	2	3420	0.0304094	0.000584795	44.75
AT	-32.5	-27.5	1964	122	27	0	0	0	0	2	0	0	0	0	0	0	0	0	0	0	0	2	0	0	0	0	0	0	0	153	2	3800	0.0402632	0.000526316	26.5
AT	-32.5	12.5	1964	477	26	0	0	0	0	0	0	0	0	0	0	0	0	0	0	0	0	0	0	0	0	0	0	0	0	503	0	8814	0.0570683	0	78.25
AT	-27.5	-42.5	1964	598	38	1	24	107	0	63	254	456	0	0	0	0	0	0	0	0	0	0	0	0	0	0	0	0	0	1541	386	45923	0.0335562	0.00840537	44.25
AT	-27.5	-37.5	1964	9289	159	36	156	1291	1	132	3502	813	0	0	0	0	0	0	0	0	0	0	0	0	0	0	0	0	0	15379	4986	290283	0.0529793	0.0171763	37
AT	-27.5	-32.5	1964	8289	267	45	121	805	3	68	1414	193	0	0	0	0	0	0	0	0	0	0	0	0	0	0	0	0	0	11205	2388	216120	0.0518462	0.0110494	31.25
AT	-27.5	-27.5	1964	68	29	0	0	0	0	0	0	0	0	0	0	0	0	0	0	0	0	0	0	0	0	0	0	0	0	97	0	3420	0.0283626	0	25.75
AT	-27.5	-22.5	1964	41	5	0	0	0	0	2	8	2	0	0	0	0	0	0	0	0	0	0	0	0	0	0	0	0	0	58	8	3420	0.0169591	0.00233918	15
AT	-27.5	-17.5	1964	1357	21	0	55	54	0	54	43	48	0	0	0	0	0	0	0	0	0	0	0	0	0	0	0	0	0	1632	152	36238	0.0450356	0.00419449	11.25
AT	-27.5	-12.5	1964	4844	437	2	45	42	0	43	88	61	0	0	0	0	0	0	0	0	0	0	0	0	0	0	0	0	0	5562	177	119034	0.0467261	0.00148697	8.25
AT	-27.5	-7.5	1964	19435	1317	6	6	28	0	18	13	75	0	0	0	0	0	0	0	0	2	0	0	0	0	0	0	0	0	20900	55	302207	0.0691579	0.000181994	10.25
AT	-27.5	-2.5	1964	39300	1634	5	6	18	0	73	7	87	0	0	0	0	0	0	0	0	0	0	0	0	0	0	0	0	0	41130	36	466003	0.0882612	7.72527e-05	13.5
AT	-27.5	2.5	1964	2852	930	2	0	0	0	15	0	10	0	0	0	0	0	0	0	0	0	0	0	0	0	0	0	0	0	3809	2	58292	0.0653434	3.431e-05	37.5
AT	-27.5	7.5	1964	7838	3840	16	0	0	0	28	0	14	0	0	0	0	0	0	0	0	0	0	0	0	0	0	0	0	0	11736	16	188062	0.062405	8.50783e-05	75.75
AT	-27.5	12.5	1964	868	252	2	0	0	0	3	2	6	0	0	0	0	0	0	0	0	0	0	0	0	0	0	0	0	0	1133	4	23840	0.0475252	0.000167785	85.5
AT	-27.5	17.5	1964	175	21	2	0	0	0	0	0	3	0	0	0	0	0	0	0	0	0	0	0	0	0	0	0	0	0	201	2	3268	0.0615055	0.000611995	10.375
AT	-22.5	-37.5	1964	14726	1206	32	286	9515	0	438	17560	4524	0	0	0	0	0	0	0	0	0	0	0	0	0	0	0	0	0	48287	27393	609204	0.0792624	0.0449652	61
AT	-22.5	-32.5	1964	47976	620	75	2411	4933	85	625	10177	1097	0	0	0	0	0	0	0	0	0	0	0	0	0	0	0	0	0	67999	17681	1039427	0.0654197	0.0170103	18.75
AT	-22.5	-27.5	1964	22076	134	10	2184	1717	0	398	1497	548	0	0	0	0	0	0	0	0	2	0	0	0	0	0	0	0	0	28566	5410	500372	0.0570895	0.010812	4
AT	-22.5	-22.5	1964	29295	49	6	2108	1070	1	793	580	482	0	0	0	0	0	0	0	0	0	0	0	0	0	0	0	0	0	34384	3765	629802	0.0545949	0.00597807	5
AT	-22.5	-17.5	1964	41550	155	0	1173	1325	0	593	1135	459	0	0	0	0	0	0	0	0	0	0	0	0	0	0	0	0	0	46390	3633	691618	0.0670746	0.0052529	5
AT	-22.5	-12.5	1964	55944	538	3	808	1702	0	426	952	579	0	0	0	0	0	0	0	0	0	0	0	0	0	0	0	0	0	60952	3465	956861	0.0637	0.00362122	5.25
AT	-22.5	-7.5	1964	35609	1981	3	316	894	0	182	765	638	0	0	0	0	0	0	0	0	0	0	0	0	0	0	0	0	0	40388	1978	661899	0.0610184	0.00298837	10
AT	-22.5	-2.5	1964	32132	1374	4	13	35	0	35	17	118	0	0	0	0	0	0	0	0	0	0	0	0	0	0	0	0	0	33728	69	320936	0.105093	0.000214996	26.25
AT	-22.5	2.5	1964	80692	6123	9	52	60	0	240	40	461	0	0	0	0	0	0	0	0	0	0	0	0	0	0	0	0	0	87677	161	899252	0.0974999	0.000179038	47.75
AT	-22.5	7.5	1964	2473	564	5	0	0	0	5	0	17	0	0	0	0	0	0	0	0	0	0	0	0	0	0	0	0	0	3064	5	45053	0.0680088	0.00011098	92.5
AT	-22.5	12.5	1964	2673	725	17	0	0	0	10	9	6	0	0	0	0	0	0	0	0	0	0	0	0	0	0	0	0	0	3440	26	59280	0.0580297	0.000438596	60.5
AT	-17.5	-32.5	1964	17833	176	483	1274	4121	0	153	5645	968	0	0	0	0	0	0	0	0	0	0	0	0	0	0	0	0	0	30653	11523	531593	0.0576625	0.0216764	5
AT	-17.5	-27.5	1964	9207	58	957	2161	973	0	317	654	304	0	0	0	0	0	0	0	0	0	0	0	0	0	0	0	0	0	14631	4745	387606	0.0377471	0.0122418	1
AT	-17.5	-22.5	1964	8835	69	7	1396	377	0	134	394	297	0	0	0	0	0	0	0	0	0	0	0	0	0	0	0	0	0	11509	2174	274990	0.0418524	0.00790574	3.75
AT	-17.5	-17.5	1964	42924	386	3	1399	4314	71	205	2052	401	0	0	0	0	0	0	0	0	1	0	0	0	0	0	0	0	0	51756	7840	969364	0.0533917	0.00808778	9
AT	-17.5	-12.5	1964	29517	598	1	514	2465	88	166	930	461	0	0	0	0	0	0	0	0	0	0	0	0	0	0	0	0	0	34740	3998	705170	0.0492647	0.00566955	19
AT	-17.5	-7.5	1964	28520	1442	4	338	352	0	90	804	376	0	0	0	0	0	0	0	0	0	0	0	0	0	0	0	0	0	31926	1498	630559	0.0506313	0.00237567	48.5
AT	-17.5	-2.5	1964	24470	1357	0	25	49	0	41	246	181	0	0	0	0	0	0	0	0	2	0	0	0	0	0	0	0	0	26371	322	373615	0.0705834	0.00086185	63
AT	-17.5	2.5	1964	226599	20302	51	203	66	0	671	329	1172	0	0	0	0	0	0	0	0	2	0	0	0	0	0	0	0	0	249395	651	2553059	0.0976848	0.000254988	87.75
AT	-17.5	7.5	1964	32599	3770	15	20	2	0	109	14	243	0	0	0	0	0	0	0	0	2	0	0	0	0	0	0	0	0	36774	53	346944	0.105994	0.000152762	85.75
AT	-17.5	12.5	1964	897	140	0	0	0	0	7	5	8	0	0	0	0	0	0	0	0	0	0	0	0	0	0	0	0	0	1057	5	21006	0.050319	0.000238027	45.92
AT	-12.5	-32.5	1964	10330	1050	113	374	2675	14	122	1088	1332	0	0	0	0	0	0	0	0	0	0	0	0	0	0	0	0	0	17098	4264	383847	0.0445438	0.0111086	8
AT	-12.5	-27.5	1964	44628	1934	576	1458	3520	154	348	3512	1856	0	0	0	0	0	0	0	0	3	0	0	0	0	0	0	0	0	57989	9223	1254645	0.0462194	0.00735108	9.5
AT	-12.5	-22.5	1964	24427	829	40	1079	2194	63	188	2947	526	0	0	0	0	0	0	0	0	0	0	0	0	0	0	0	0	0	32293	6323	605875	0.0532998	0.0104361	16.5
AT	-12.5	-17.5	1964	20813	863	0	484	2105	108	80	1300	376	0	0	0	0	0	0	0	0	0	0	0	0	0	0	0	0	0	26129	3997	543954	0.0480353	0.00734805	29.5
AT	-12.5	-12.5	1964	13860	785	0	256	1068	32	84	733	392	0	0	0	0	0	0	0	0	0	0	0	0	0	0	0	0	0	17210	2089	364642	0.047197	0.00572891	48.25
AT	-12.5	-7.5	1964	20299	3134	5	599	962	27	130	1374	781	0	0	0	0	0	0	0	0	0	0	0	0	0	0	0	0	0	27311	2967	620356	0.0440247	0.00478274	67.5
AT	-12.5	-2.5	1964	19669	3452	0	65	389	65	150	576	521	0	0	0	0	0	0	0	0	0	0	0	0	0	0	0	0	0	24887	1095	489690	0.0508219	0.00223611	82.5
AT	-12.5	2.5	1964	4985	2383	2	26	34	0	63	349	45	0	0	0	0	0	0	0	0	0	0	0	0	0	0	0	0	0	7887	411	154548	0.0510327	0.00265937	88.5
AT	-12.5	7.5	1964	746	193	0	5	0	0	23	33	6	0	0	0	0	0	0	0	0	0	0	0	0	0	0	0	0	0	1006	38	22724	0.0442704	0.00167224	98
AT	-12.5	12.5	1964	809	1405	2	11	0	0	108	73	27	0	0	0	0	0	0	0	0	0	0	0	0	0	0	0	0	0	2435	86	74176	0.0328273	0.0011594	97.5
AT	-7.5	-32.5	1964	30	27	12	0	0	0	15	0	55	0	0	0	0	0	0	0	0	0	0	0	0	0	0	0	0	0	139	12	9120	0.0152412	0.00131579	58
AT	-7.5	-27.5	1964	81695	3625	9975	1821	8227	56	894	6236	8174	0	0	0	0	0	0	0	0	3	0	0	0	0	0	0	0	0	120706	26318	2360340	0.0511392	0.0111501	66.75
AT	-7.5	-22.5	1964	22733	1651	11	405	1031	18	259	1199	726	0	0	0	0	0	0	0	0	2	0	0	0	0	0	0	0	0	28035	2666	538228	0.0520876	0.00495329	74.5
AT	-7.5	-17.5	1964	21768	4970	0	328	908	32	298	1350	3517	0	0	0	0	0	0	0	0	1	0	0	0	0	0	0	0	0	33172	2619	736397	0.0450464	0.00355651	89.5
AT	-7.5	-12.5	1964	47563	15770	2	969	4698	15	752	3230	3282	0	0	0	0	0	0	0	0	3	0	0	0	0	0	0	0	0	76284	8917	1721590	0.0443102	0.00517951	96
AT	-7.5	-7.5	1964	9894	2203	0	190	376	15	123	795	1225	0	0	0	0	0	0	0	0	0	0	0	0	0	0	0	0	0	14821	1376	326196	0.0454359	0.00421832	99.75
AT	-7.5	-2.5	1964	5372	2347	0	69	251	0	85	232	418	0	0	0	0	0	0	0	0	0	0	0	0	0	0	0	0	0	8774	552	249481	0.035169	0.00221259	103.5
AT	-7.5	2.5	1964	301	1064	0	34	77	0	43	20	1270	0	0	0	0	0	0	0	0	0	0	0	0	0	0	0	0	0	2809	131	95380	0.0294506	0.00137345	103.75
AT	-7.5	7.5	1964	2	1076	0	27	9	0	84	2	5055	0	0	0	0	0	0	0	0	0	0	0	0	0	0	0	0	0	6255	38	119085	0.0525255	0.0003191	101.75
AT	-7.5	12.5	1964	20	4220	0	136	81	0	299	61	25144	0	0	0	0	0	0	0	0	0	0	0	0	0	0	0	0	0	29961	278	362520	0.0826465	0.000766854	49.25
AT	-2.5	-37.5	1964	64	13	2	5	46	0	2	5	64	0	0	0	0	0	0	0	0	0	0	0	0	0	0	0	0	0	201	58	6843	0.0293731	0.00847581	84.75
AT	-2.5	-32.5	1964	3701	1810	6171	382	2781	17	333	1079	9012	0	0	0	0	0	0	0	0	3	0	0	0	0	0	0	0	0	25289	10433	814333	0.0310549	0.0128117	82
AT	-2.5	-27.5	1964	9275	5938	14532	1365	3247	14	1248	4511	21353	0	0	0	0	0	0	0	0	0	0	0	0	0	0	0	0	0	61483	23669	2246007	0.0273744	0.0105383	83.25
AT	-2.5	-22.5	1964	1179	977	416	108	210	0	184	417	1907	0	0	0	0	0	0	0	0	0	0	0	0	0	0	0	0	0	5398	1151	201977	0.0267258	0.00569867	84
AT	-2.5	-17.5	1964	2818	1306	11	120	437	0	260	310	6199	0	0	0	0	0	0	0	0	0	0	0	0	0	0	0	0	0	11461	878	325323	0.0352296	0.00269886	84.5
AT	-2.5	-12.5	1964	4413	1147	2	103	306	0	197	383	2883	0	0	0	0	0	0	0	0	0	0	0	0	0	0	0	0	0	9434	794	280030	0.0336892	0.00283541	87.75
AT	-2.5	-7.5	1964	829	653	0	79	155	0	212	34	3657	0	0	0	0	0	0	0	0	0	0	0	0	0	0	0	0	0	5619	268	189713	0.0296184	0.00141266	88
AT	-2.5	-2.5	1964	592	297	0	128	221	0	148	12	5112	0	0	0	0	0	0	0	0	0	0	0	0	0	0	0	0	0	6510	361	147007	0.0442836	0.00245567	90
AT	-2.5	2.5	1964	792	1141	0	248	229	0	240	14	9357	0	0	0	0	0	0	0	0	0	0	0	0	0	0	0	0	0	12021	491	386123	0.0311326	0.00127162	89
AT	-2.5	7.5	1964	38	4425	0	286	379	3	663	26	49869	0	0	0	0	0	0	0	0	6	0	0	0	0	0	0	0	0	55695	700	1064963	0.0522976	0.0006573	76.75
AT	-2.5	12.5	1964	2	164	0	0	0	0	5	0	256	0	0	0	0	0	0	0	0	0	0	0	0	0	0	0	0	0	427	0	7638	0.0559047	0	20.2667
AT	2.5	-47.5	1964	1754	934	256	73	153	0	68	220	1393	0	0	0	0	0	0	0	0	0	0	0	0	0	0	0	0	0	4851	702	127468	0.0380566	0.00550726	27.75
AT	2.5	-42.5	1964	13751	4433	1211	1147	1208	40	543	1463	17535	0	0	0	0	0	0	0	0	0	0	0	0	0	0	0	0	0	41331	5069	1232696	0.0335289	0.00411212	87
AT	2.5	-37.5	1964	6107	4045	3970	610	1246	0	864	1173	16989	0	0	0	0	0	0	0	0	0	0	0	0	0	0	0	0	0	35004	6999	1101711	0.0317724	0.00635285	85.25
AT	2.5	-32.5	1964	1782	1613	1570	321	241	15	358	412	9786	0	0	0	0	0	0	0	0	0	0	0	0	0	0	0	0	0	16098	2559	555625	0.0289728	0.00460562	87.5
AT	2.5	-27.5	1964	1651	1535	106	197	135	0	182	231	4445	0	0	0	0	0	0	0	0	0	0	0	0	0	0	0	0	0	8482	669	279732	0.0303219	0.00239157	80.25
AT	2.5	-22.5	1964	3616	5745	567	541	435	0	945	663	23908	0	0	0	0	0	0	0	0	0	0	0	0	0	0	0	0	0	36420	2206	1026996	0.0354627	0.00214801	80.25
AT	2.5	-17.5	1964	3697	4394	9	728	1337	4	612	822	34628	0	0	0	0	0	0	0	0	0	0	0	0	0	0	0	0	0	46231	2900	1137260	0.0406512	0.00254999	82
AT	2.5	-12.5	1964	2229	3995	0	766	2208	3	555	644	31526	0	0	0	0	0	0	0	0	0	0	0	0	0	0	0	0	0	41926	3621	1176305	0.0356421	0.00307828	82
AT	2.5	-7.5	1964	1713	569	0	317	425	0	174	29	9846	0	0	0	0	0	0	0	0	0	0	0	0	0	0	0	0	0	13073	771	297862	0.0438895	0.00258845	81.5
AT	2.5	-2.5	1964	522	662	0	142	487	0	196	11	5642	0	0	0	0	0	0	0	0	6	0	0	0	0	0	0	0	0	7668	646	224405	0.0341704	0.00287872	82
AT	2.5	2.5	1964	3	1231	0	467	1448	0	307	44	17828	0	0	0	0	0	0	0	0	1	0	0	0	0	0	0	0	0	21329	1960	526729	0.0404933	0.00372108	81.5
AT	2.5	7.5	1964	0	41	0	21	41	0	5	0	242	0	0	0	0	0	0	0	0	0	0	0	0	0	0	0	0	0	350	62	14896	0.0234962	0.00416219	26
AT	7.5	-82.5	1964	242	96	0	112	274	0	18	57	1456	0	0	0	0	0	0	0	0	0	0	0	0	0	0	0	0	0	2255	443	80190	0.0281207	0.00552438	39.75
AT	7.5	-77.5	1964	82	33	0	43	601	0	11	22	1048	0	0	0	0	0	0	0	0	0	0	0	0	0	0	0	0	0	1840	666	63301	0.0290675	0.0105212	21
AT	7.5	-57.5	1964	1130	214	0	78	161	0	25	621	2057	0	0	0	0	0	0	0	0	0	0	0	0	0	0	0	0	0	4286	860	110502	0.0387866	0.00778266	67.25
AT	7.5	-52.5	1964	6752	2487	29	551	1903	4	115	1520	16922	0	0	0	0	0	0	0	0	3	0	0	0	0	0	0	0	0	30286	4010	819828	0.0369419	0.00489127	60.5
AT	7.5	-47.5	1964	13429	12489	419	1156	3592	12	488	2629	33240	0	0	0	0	0	0	0	0	2	0	0	0	0	0	0	0	0	67456	7810	1938313	0.0348014	0.00402928	80
AT	7.5	-42.5	1964	6401	7656	372	609	968	6	315	646	14096	0	0	0	0	0	0	0	0	3	0	0	0	0	0	0	0	0	31072	2604	941279	0.0330104	0.00276645	81
AT	7.5	-37.5	1964	2633	2903	253	226	190	2	202	324	5915	0	0	0	0	0	0	0	0	3	0	0	0	0	0	0	0	0	12651	998	434063	0.0291455	0.00229921	81.75
AT	7.5	-32.5	1964	4197	4742	887	425	325	0	419	604	8773	0	0	0	0	0	0	0	0	0	0	0	0	0	0	0	0	0	20372	2241	859150	0.0237118	0.00260839	82
AT	7.5	-27.5	1964	6315	5603	236	344	636	69	396	1151	11590	0	0	0	0	0	0	0	0	0	0	0	0	0	0	0	0	0	26340	2436	821960	0.0320454	0.00296365	84.75
AT	7.5	-22.5	1964	3988	16689	125	842	559	21	1107	973	69885	0	0	0	0	0	0	0	0	0	0	0	0	0	0	0	0	0	94189	2520	2329604	0.0404313	0.00108173	84.75
AT	7.5	-17.5	1964	2660	5153	3	375	1271	9	436	368	32528	0	0	0	0	0	0	0	0	0	0	0	0	0	0	0	0	0	42803	2026	1085197	0.0394426	0.00186694	82.25
AT	7.5	-12.5	1964	147	5353	0	204	3506	15	370	157	10102	0	0	0	0	0	0	0	0	0	0	0	0	0	0	0	0	0	19854	3882	534127	0.0371709	0.00726793	49
AT	7.5	-2.5	1964	2	43	0	2	3	0	6	0	82	0	0	0	0	0	0	0	0	0	0	0	0	0	0	0	0	0	138	5	3420	0.0403509	0.00146199	69.1
AT	7.5	2.5	1964	3	145	0	48	105	0	14	0	915	0	0	0	0	0	0	0	0	0	0	0	0	0	0	0	0	0	1230	153	40341	0.0304901	0.00379267	71.5
AT	12.5	-82.5	1964	334	501	1	389	1197	0	69	60	4458	0	0	0	0	0	0	0	0	0	0	0	0	0	0	0	0	0	7009	1647	242118	0.0289487	0.00680247	61.5
AT	12.5	-77.5	1964	3865	1201	6	1628	3154	9	144	1708	7081	0	0	0	0	0	0	0	0	0	0	0	0	0	0	0	0	0	18796	6505	595768	0.0315492	0.0109187	81.5
AT	12.5	-72.5	1964	1162	198	0	141	469	0	31	569	3043	0	0	0	0	0	0	0	0	0	0	0	0	0	0	0	0	0	5613	1179	178442	0.0314556	0.00660719	82.25
AT	12.5	-67.5	1964	2506	346	9	208	103	0	54	630	3000	0	0	0	0	0	0	0	0	0	0	0	0	0	0	0	0	0	6856	950	186709	0.0367202	0.00508813	85.75
AT	12.5	-62.5	1964	198	76	0	14	61	0	8	77	418	0	0	0	0	0	0	0	0	0	0	0	0	0	0	0	0	0	852	152	34064	0.0250117	0.00446219	78
AT	12.5	-57.5	1964	8617	1510	67	598	873	0	146	3142	11758	0	0	0	0	0	0	0	0	21	0	0	0	0	0	0	0	0	26732	4701	655560	0.0407774	0.00717097	78
AT	12.5	-52.5	1964	5696	3068	443	569	744	46	213	1510	10310	0	0	0	0	0	0	0	0	3	0	0	0	0	0	0	0	0	22602	3315	846544	0.0266991	0.00391592	80.25
AT	12.5	-47.5	1964	6137	5675	75	560	303	7	308	484	8092	0	0	0	0	0	0	0	0	0	0	0	0	0	0	0	0	0	21641	1429	832794	0.025986	0.00171591	83
AT	12.5	-42.5	1964	5011	7657	32	507	90	6	298	181	8633	0	0	0	0	0	0	0	0	0	0	0	0	0	0	0	0	0	22415	816	717699	0.0312318	0.00113697	80
AT	12.5	-37.5	1964	3191	18090	53	612	1125	0	406	758	17632	0	0	0	0	0	0	0	0	2	0	0	0	0	0	0	0	0	41869	2550	1312200	0.0319075	0.0019433	83.25
AT	12.5	-32.5	1964	2204	19330	281	739	712	0	597	1458	15101	0	0	0	0	0	0	0	0	0	0	0	0	0	0	0	0	0	40422	3190	1616781	0.0250015	0.00197306	88
AT	12.5	-27.5	1964	329	18856	40	546	830	4	766	1520	24799	0	0	0	0	0	0	0	0	0	0	0	0	0	0	0	0	0	47690	2940	2018768	0.0236233	0.00145633	90
AT	12.5	-22.5	1964	156	5523	3	224	517	5	276	673	18705	0	0	0	0	0	0	0	0	0	0	0	0	0	0	0	0	0	26082	1422	1188687	0.0219419	0.00119628	91.25
AT	12.5	-17.5	1964	0	7929	1	160	1161	0	138	623	11695	0	0	0	0	0	0	0	0	0	0	0	0	0	0	0	0	0	21707	1945	689588	0.0314782	0.00282052	72.25
AT	17.5	-97.5	1964	30	5	3	87	122	3	55	161	8074	0	0	0	0	0	0	0	0	0	0	0	0	0	0	0	0	0	8540	376	220113	0.0387983	0.00170821	72.3947
AT	17.5	-92.5	1964	0	8	2	102	80	0	23	139	8585	0	0	0	0	0	0	0	0	2	0	0	0	0	0	0	0	0	8941	325	181391	0.0492913	0.00179171	65.1111
AT	17.5	-87.5	1964	101	22	0	40	245	0	5	15	194	0	0	0	0	0	0	0	0	0	0	0	0	0	0	0	0	0	622	300	15931	0.0390434	0.0188312	80.5
AT	17.5	-82.5	1964	1127	102	11	3897	348	0	45	1537	646	0	0	0	0	0	0	0	0	0	0	0	0	0	0	0	0	0	7713	5793	279443	0.0276013	0.0207305	80.75
AT	17.5	-77.5	1964	4065	271	2	4508	681	3	86	945	1152	0	0	0	0	0	0	0	0	0	0	0	0	0	0	0	0	0	11713	6139	403747	0.0290107	0.0152051	82.5
AT	17.5	-72.5	1964	408	57	2	478	101	0	16	208	404	0	0	0	0	0	0	0	0	0	0	0	0	0	0	0	0	0	1674	789	72702	0.0230255	0.0108525	80
AT	17.5	-67.5	1964	4620	108	83	425	36	0	120	799	931	0	0	0	0	0	0	0	0	32	0	0	0	0	0	0	0	0	7154	1375	178085	0.0401718	0.00772103	82.75
AT	17.5	-62.5	1964	6798	128	375	362	107	0	44	1079	1232	0	0	0	0	0	0	0	0	32	0	0	0	0	0	0	0	0	10157	1955	297006	0.034198	0.00658236	83
AT	17.5	-57.5	1964	17347	276	632	557	70	12	237	1381	3554	0	0	0	0	0	0	0	0	49	0	0	0	0	0	0	0	0	24115	2701	652425	0.0369621	0.00413994	63.75
AT	17.5	-52.5	1964	10836	303	90	269	250	0	182	369	1679	0	0	0	0	0	0	0	0	0	0	0	0	0	0	0	0	0	13978	978	368978	0.037883	0.00265056	64.25
AT	17.5	-47.5	1964	9912	1008	12	397	207	0	125	174	2560	0	0	0	0	0	0	0	0	0	0	0	0	0	0	0	0	0	14395	790	701900	0.0205086	0.00112552	40
AT	17.5	-42.5	1964	11061	374	8	227	401	0	184	373	849	0	0	0	0	0	0	0	0	0	0	0	0	0	0	0	0	0	13477	1009	252715	0.0533288	0.00399264	47.75
AT	17.5	-37.5	1964	6757	337	12	62	363	0	74	79	378	0	0	0	0	0	0	0	0	0	0	0	0	0	0	0	0	0	8062	516	123622	0.0652149	0.00417401	64.75
AT	17.5	-32.5	1964	1635	762	61	53	206	0	31	44	107	0	0	0	0	0	0	0	0	0	0	0	0	0	0	0	0	0	2899	364	161446	0.0179565	0.00225462	80
AT	17.5	-27.5	1964	808	2311	47	87	203	3	81	481	2478	0	0	0	0	0	0	0	0	0	0	0	0	0	0	0	0	0	6499	821	309140	0.0210228	0.00265575	83.25
AT	17.5	-22.5	1964	173	902	0	42	170	1	49	268	7971	0	0	0	0	0	0	0	0	0	0	0	0	0	0	0	0	0	9576	481	362450	0.0264202	0.00132708	87.75
AT	17.5	-17.5	1964	670	18547	14	276	304	9	393	1732	12640	0	0	0	0	0	0	0	0	0	0	0	0	0	0	0	0	0	34585	2335	1208003	0.0286299	0.00193294	25.75
AT	22.5	-97.5	1964	178	22	7	720	157	3	95	535	12389	0	0	0	0	0	0	0	0	0	0	0	0	0	0	0	0	0	14106	1422	329680	0.0427869	0.00431327	72.5
AT	22.5	-92.5	1964	403	335	93	4402	1619	34	348	5703	52162	0	0	0	0	0	0	0	0	11	0	0	0	0	0	0	0	0	65110	11862	1299582	0.0501007	0.00912755	75.5
AT	22.5	-87.5	1964	657	158	65	62	49	0	14	153	2545	0	0	0	0	0	0	0	0	0	0	0	0	0	0	0	0	0	3703	329	78280	0.0473045	0.00420286	61.75
AT	22.5	-82.5	1964	47	12	0	420	27	0	5	36	87	0	0	0	0	0	0	0	0	0	0	0	0	0	0	0	0	0	634	483	34308	0.0184797	0.0140783	67.75
AT	22.5	-77.5	1964	169	19	5	81	0	0	0	65	94	0	0	0	0	0	0	0	0	0	0	0	0	0	0	0	0	0	433	151	10184	0.0425177	0.0148272	75.5
AT	22.5	-72.5	1964	26016	92	421	3398	276	106	30	2122	1473	0	0	0	0	0	0	0	0	0	0	0	0	0	0	0	0	0	33934	6323	782501	0.0433661	0.0080805	45
AT	22.5	-67.5	1964	75252	225	746	2742	341	0	100	4356	3236	0	0	0	0	0	0	0	0	0	0	0	0	0	0	0	0	0	86998	8185	1946345	0.0446981	0.00420532	32.5
AT	22.5	-62.5	1964	47217	232	441	1388	243	14	427	3439	1857	0	0	0	0	0	0	0	0	0	0	0	0	0	0	0	0	0	55258	5525	1199271	0.0460763	0.00460697	21.75
AT	22.5	-57.5	1964	36772	238	101	899	157	0	110	2165	1173	0	0	0	0	0	0	0	0	0	0	0	0	0	0	0	0	0	41615	3322	965410	0.043106	0.00344103	29
AT	22.5	-52.5	1964	56474	600	50	1761	280	0	303	3355	2525	0	0	0	0	0	0	0	0	0	0	0	0	0	0	0	0	0	65348	5446	1249343	0.0523059	0.00435909	28
AT	22.5	-47.5	1964	42873	418	2	1149	407	9	249	2198	2093	0	0	0	0	0	0	0	0	9	0	0	0	0	0	0	0	0	49407	3774	985522	0.0501328	0.00382944	14.75
AT	22.5	-42.5	1964	737	14	0	138	66	0	10	707	199	0	0	0	0	0	0	0	0	0	0	0	0	0	0	0	0	0	1871	911	48942	0.0382289	0.0186139	13
AT	22.5	-37.5	1964	4417	284	32	47	255	0	144	255	314	0	0	0	0	0	0	0	0	0	0	0	0	0	0	0	0	0	5748	589	152204	0.0377651	0.00386981	15.5
AT	22.5	-32.5	1964	4852	409	206	101	277	0	77	62	162	0	0	0	0	0	0	0	0	0	0	0	0	0	0	0	0	0	6146	646	217520	0.0282549	0.00296984	42
AT	22.5	-27.5	1964	128	6	6	0	0	0	0	0	0	0	0	0	0	0	0	0	0	0	0	0	0	0	0	0	0	0	140	6	5662	0.0247262	0.0010597	67
AT	27.5	-97.5	1964	0	0	0	29	78	6	8	306	436	0	0	0	0	0	0	0	0	0	0	0	0	0	0	0	0	0	863	419	29215	0.0295396	0.0143419	32.25
AT	27.5	-92.5	1964	45	3	3	153	106	79	39	473	1651	0	0	0	0	0	0	0	0	0	0	0	0	0	0	0	0	0	2552	814	102761	0.0248343	0.00792129	77.5
AT	27.5	-87.5	1964	46	56	2	919	383	153	94	1686	4655	0	0	0	0	0	0	0	0	0	0	0	0	0	0	0	0	0	7994	3143	273192	0.0292615	0.0115047	82.5
AT	27.5	-82.5	1964	0	0	0	2	20	0	2	47	0	0	0	0	0	0	0	0	0	0	0	0	0	0	0	0	0	0	71	69	3800	0.0186842	0.0181579	38
AT	27.5	-77.5	1964	8174	78	1307	1425	314	0	22	1964	1725	0	0	0	0	0	0	0	0	0	0	0	0	0	0	0	0	0	15009	5010	357610	0.0419703	0.0140097	83.25
AT	27.5	-72.5	1964	21659	12	403	700	41	9	13	1328	826	0	0	0	0	0	0	0	0	0	0	0	0	0	0	0	0	0	24991	2481	452242	0.0552602	0.005486	62
AT	27.5	-67.5	1964	46303	137	173	977	21	0	56	1112	1200	0	0	0	0	0	0	0	0	0	0	0	0	0	0	0	0	0	49979	2283	979814	0.0510087	0.00233003	42.5
AT	27.5	-62.5	1964	51844	159	58	984	173	0	31	1646	1101	0	0	0	0	0	0	0	0	0	0	0	0	0	0	0	0	0	55996	2861	1198867	0.0467074	0.00238642	35.75
AT	27.5	-57.5	1964	45081	212	22	922	82	11	71	1322	1400	0	0	0	0	0	0	0	0	0	0	0	0	0	0	0	0	0	49123	2359	983339	0.0499553	0.00239897	27.25
AT	27.5	-52.5	1964	37950	222	0	907	154	0	54	1223	1269	0	0	0	0	0	0	0	0	0	0	0	0	0	0	0	0	0	41779	2284	858903	0.0486423	0.00265921	22
AT	27.5	-47.5	1964	27986	99	1	649	100	0	89	1586	789	0	0	0	0	0	0	0	0	2	0	0	0	0	0	0	0	0	31301	2338	837388	0.0373793	0.00279202	21.5
AT	27.5	-42.5	1964	9101	200	0	413	0	0	80	833	980	0	0	0	0	0	0	0	0	0	0	0	0	0	0	0	0	0	11607	1246	369131	0.0314441	0.0033755	19.75
AT	27.5	-37.5	1964	1254	19	0	59	0	0	10	210	151	0	0	0	0	0	0	0	0	0	0	0	0	0	0	0	0	0	1703	269	54537	0.0312265	0.00493243	18.75
AT	27.5	-32.5	1964	93	11	8	2	0	0	0	0	2	0	0	0	0	0	0	0	0	0	0	0	0	0	0	0	0	0	116	10	6460	0.0179567	0.00154799	26.75
AT	27.5	-27.5	1964	105	106	0	0	0	0	5	0	5	0	0	0	0	0	0	0	0	0	0	0	0	0	0	0	0	0	221	0	12920	0.0171053	0	40.75
AT	27.5	-22.5	1964	18	2	0	0	3	0	2	14	0	0	0	0	0	0	0	0	0	0	0	0	0	0	0	0	0	0	39	17	3268	0.0119339	0.00520196	54.5
AT	32.5	-77.5	1964	1632	35	8702	210	116	0	30	748	645	0	0	0	0	0	0	0	0	0	0	0	0	0	0	0	0	0	12118	9776	256188	0.0473012	0.0381595	78.25
AT	32.5	-72.5	1964	3651	12	3333	164	9	3	14	660	1401	0	0	0	0	0	0	0	0	0	0	0	0	0	0	0	0	0	9247	4169	234100	0.0395002	0.0178086	75.5
AT	32.5	-67.5	1964	7735	48	15	27	2	2	29	101	617	0	0	0	0	0	0	0	0	0	0	0	0	0	0	0	0	0	8576	147	136051	0.0630352	0.00108048	75.75
AT	32.5	-62.5	1964	13263	90	7	245	47	0	30	509	1343	0	0	0	0	0	0	0	0	0	0	0	0	0	0	0	0	0	15534	808	297112	0.0522833	0.00271951	75.25
AT	32.5	-57.5	1964	8393	23	0	75	26	2	14	304	336	0	0	0	0	0	0	0	0	0	0	0	0	0	0	0	0	0	9173	407	164421	0.0557897	0.00247535	71.25
AT	32.5	-52.5	1964	5814	20	0	37	3	0	11	236	162	0	0	0	0	0	0	0	0	0	0	0	0	0	0	0	0	0	6283	276	145215	0.0432669	0.00190063	73.25
AT	32.5	-47.5	1964	2208	6	0	37	0	0	5	179	131	0	0	0	0	0	0	0	0	0	0	0	0	0	0	0	0	0	2566	216	81805	0.0313673	0.00264043	74.25
AT	32.5	-42.5	1964	6382	264	0	15	0	0	21	50	76	0	0	0	0	0	0	0	0	0	0	0	0	0	0	0	0	0	6808	65	62177	0.109494	0.0010454	74.5
AT	32.5	-37.5	1964	17379	1306	3	18	10	0	157	25	313	0	0	0	0	0	0	0	0	0	0	0	0	0	0	0	0	0	19211	56	220957	0.0869445	0.000253443	68
AT	32.5	-32.5	1964	1555	132	0	3	0	0	20	0	43	0	0	0	0	0	0	0	0	0	0	0	0	0	0	0	0	0	1753	3	24837	0.0705802	0.000120788	65.75
AT	32.5	-22.5	1964	215	169	0	0	8	0	6	5	0	0	0	0	0	0	0	0	0	0	0	0	0	0	0	0	0	0	403	13	9287	0.043394	0.00139981	60.75
AT	37.5	-77.5	1964	50	0	173	44	43	0	0	17	15	0	0	0	0	0	0	0	0	0	0	0	0	0	0	0	0	0	342	277	4864	0.0703125	0.056949	18.9722
AT	37.5	-72.5	1964	368	41	208	24	2	0	2	224	1267	0	0	0	0	0	0	0	0	0	0	0	0	0	0	0	0	0	2136	458	46451	0.0459839	0.00985985	72.75
AT	37.5	-67.5	1964	1472	56	39	66	83	0	5	147	2721	0	0	0	0	0	0	0	0	0	0	0	0	0	0	0	0	0	4589	335	96520	0.0475446	0.00347078	78.5
AT	37.5	-62.5	1964	3545	396	4	97	30	0	21	599	6565	0	0	0	0	0	0	0	0	0	0	0	0	0	0	0	0	0	11257	730	212027	0.0530923	0.00344296	76.25
AT	37.5	-57.5	1964	990	169	2	31	29	0	4	149	1562	0	0	0	0	0	0	0	0	0	0	0	0	0	0	0	0	0	2936	211	59888	0.0490248	0.00352324	73
AT	37.5	-52.5	1964	59	5	0	0	0	0	0	2	26	0	0	0	0	0	0	0	0	0	0	0	0	0	0	0	0	0	92	2	3040	0.0302632	0.000657895	72
AT	37.5	-42.5	1964	2329	207	2	0	0	0	12	0	32	0	0	0	0	0	0	0	0	0	0	0	0	0	0	0	0	0	2582	2	25414	0.101598	7.86968e-05	70.25
AT	37.5	-37.5	1964	24554	2645	9	8	8	106	174	2	272	0	0	0	0	0	0	0	0	0	0	0	0	0	0	0	0	0	27778	133	252791	0.109885	0.000526126	72
AT	37.5	-32.5	1964	20929	3079	7	2	21	10	179	13	270	0	0	0	0	0	0	0	0	0	0	0	0	0	0	0	0	0	24510	53	245006	0.100038	0.000216321	75
AT	37.5	-27.5	1964	2087	227	2	0	3	0	11	0	18	0	0	0	0	0	0	0	0	0	0	0	0	0	0	0	0	0	2348	5	30692	0.076502	0.000162909	74.25
AT	42.5	-62.5	1964	1227	204	5	20	0	0	8	265	3639	0	0	0	0	0	0	0	0	0	0	0	0	0	0	0	0	0	5368	290	63057	0.0851293	0.00459901	28
AT	42.5	-57.5	1964	163	40	0	6	0	0	2	44	383	0	0	0	0	0	0	0	0	0	0	0	0	0	0	0	0	0	638	50	8664	0.073638	0.00577101	43
AT	-42.5	-47.5	1965	224	1349	0	0	2	0	11	3	3	0	0	0	0	0	0	0	0	0	13	0	0	0	0	0	0	0	1605	18	26640	0.0602477	0.000675676	36.75
AT	-42.5	-42.5	1965	141	171	0	0	0	0	5	0	0	0	0	0	0	0	0	0	0	0	0	0	0	0	0	0	0	0	317	0	6720	0.0471726	0	31
AT	-37.5	-32.5	1965	2723	166	0	0	0	0	13	0	22	0	0	0	0	0	0	0	0	0	0	0	0	0	0	0	0	0	2924	0	40576	0.0720623	0	54
AT	-37.5	-27.5	1965	186	13	0	0	0	0	0	0	0	0	0	0	0	0	0	0	0	0	0	0	0	0	0	0	0	0	199	0	3072	0.0647786	0	54.5
AT	-37.5	17.5	1965	2007	813	0	0	0	0	36	0	859	0	0	0	0	0	0	0	0	0	40	0	0	0	0	0	0	0	3755	40	42960	0.0874069	0.000931099	78
AT	-32.5	-37.5	1965	2408	775	0	0	43	0	22	0	0	0	0	0	0	0	0	0	0	0	42	0	0	0	0	0	0	0	3290	85	68991	0.0476874	0.00123204	49.25
AT	-32.5	-32.5	1965	4127	626	0	8	83	0	36	32	15	0	0	0	0	0	0	0	0	0	48	0	0	0	0	0	0	0	4975	171	117406	0.0423743	0.00145648	44.75
AT	-32.5	-27.5	1965	8862	1104	0	2	0	0	25	55	64	0	0	0	0	0	0	0	0	0	11	0	0	0	0	0	0	0	10123	68	160778	0.0629626	0.000422943	26.5
AT	-32.5	-22.5	1965	18686	2569	0	0	43	0	44	48	53	0	0	0	0	0	0	0	0	0	16	0	0	0	0	0	0	0	21459	107	381784	0.0562072	0.000280263	23.75
AT	-32.5	-17.5	1965	32645	3413	0	29	96	8	113	22	43	0	0	0	0	0	0	0	0	0	13	0	0	0	0	0	0	0	36382	168	581616	0.0625533	0.00028885	29.75
AT	-32.5	-12.5	1965	12251	1132	0	5	24	0	11	19	51	0	0	0	0	0	0	0	0	0	0	0	0	0	0	0	0	0	13493	48	203313	0.0663657	0.000236089	25.5
AT	-32.5	-7.5	1965	11743	1391	0	0	31	0	23	0	7	0	0	0	0	0	0	0	0	0	11	0	0	0	0	0	0	0	13206	42	256442	0.051497	0.00016378	19.25
AT	-32.5	-2.5	1965	1318	206	0	0	3	0	0	1	0	0	0	0	0	0	0	0	0	0	4	0	0	0	0	0	0	0	1532	8	36683	0.0417632	0.000218085	26.5
AT	-32.5	2.5	1965	195	182	0	0	0	0	0	0	2	0	0	0	0	0	0	0	0	0	3	0	0	0	0	0	0	0	382	3	9216	0.0414497	0.000325521	37.5
AT	-32.5	12.5	1965	6659	208	0	2	0	2	8	0	3	0	0	0	0	0	0	0	0	0	22	0	0	0	0	0	0	0	6904	26	60171	0.11474	0.000432102	78.25
AT	-32.5	17.5	1965	28373	1071	0	21	0	0	26	8	42	0	0	0	0	0	0	0	0	17	98	0	0	0	0	0	0	0	29656	144	247976	0.119592	0.000580701	21.5
AT	-27.5	-42.5	1965	1599	16	9	14	463	0	28	647	553	0	0	0	0	0	0	0	0	0	0	0	0	0	0	0	0	0	3329	1133	71692	0.0464347	0.0158037	44.25
AT	-27.5	-37.5	1965	3753	100	0	43	66	0	20	839	271	0	0	0	0	0	0	0	0	0	0	0	0	0	0	0	0	0	5092	948	139631	0.0364675	0.00678932	37
AT	-27.5	-32.5	1965	3942	315	45	17	5	0	32	96	20	0	0	0	0	0	0	0	0	0	0	0	0	0	0	0	0	0	4472	163	108197	0.041332	0.00150651	31.25
AT	-27.5	-27.5	1965	9571	839	43	47	40	5	83	210	171	0	0	0	0	0	0	0	0	0	0	0	0	0	0	0	0	0	11009	345	234894	0.0468679	0.00146875	25.75
AT	-27.5	-22.5	1965	15869	1674	11	11	165	0	37	154	131	0	0	0	0	0	0	0	0	0	0	0	0	0	0	0	0	0	18052	341	379956	0.0475108	0.000897472	15
AT	-27.5	-17.5	1965	9793	970	3	17	102	14	43	72	58	0	0	0	0	0	0	0	0	0	0	0	0	0	0	0	0	0	11072	208	250423	0.0442132	0.000830595	11.25
AT	-27.5	-12.5	1965	16061	1529	2	8	97	0	47	21	88	0	0	0	0	0	0	0	0	0	0	0	0	0	0	0	0	0	17853	128	348157	0.0512786	0.00036765	8.25
AT	-27.5	-7.5	1965	14033	1557	2	5	43	0	42	5	29	0	0	0	0	0	0	0	0	0	0	0	0	0	0	0	0	0	15716	55	304865	0.0515507	0.000180408	10.25
AT	-27.5	-2.5	1965	24529	1956	2	5	82	0	82	35	37	0	0	0	0	0	0	0	0	0	0	0	0	0	0	0	0	0	26728	124	495340	0.0539589	0.000250333	13.5
AT	-27.5	2.5	1965	64219	3586	1	8	77	0	226	63	50	0	0	0	0	0	0	0	0	0	0	0	0	0	0	0	0	0	68230	149	915634	0.0745167	0.000162729	37.5
AT	-27.5	7.5	1965	32749	2042	25	3	3	3	71	10	10	0	0	0	0	0	0	0	0	0	0	0	0	0	0	0	0	0	34916	44	365197	0.0956087	0.000120483	75.75
AT	-27.5	12.5	1965	172627	4936	591	10	98	74	299	9	122	0	0	0	0	0	0	0	0	0	0	0	0	0	0	0	0	0	178766	782	1530906	0.116771	0.000510809	85.5
AT	-22.5	-37.5	1965	1979	159	3	39	1463	0	120	2883	285	0	0	0	0	0	0	0	0	0	0	0	0	0	0	0	0	0	6931	4388	158062	0.0438499	0.0277613	61
AT	-22.5	-32.5	1965	28768	237	2	731	4019	0	495	24144	850	0	0	0	0	0	0	0	0	0	0	0	0	0	0	0	0	0	59246	28896	977369	0.0606178	0.0295651	18.75
AT	-22.5	-27.5	1965	16403	158	46	600	606	0	149	1182	368	0	0	0	0	0	0	0	0	0	0	0	0	0	0	0	0	0	19512	2434	441714	0.0441734	0.00551035	4
AT	-22.5	-22.5	1965	12275	117	12	394	268	50	170	1284	324	0	0	0	0	0	0	0	0	0	0	0	0	0	0	0	0	0	14894	2008	364134	0.0409025	0.00551445	5
AT	-22.5	-17.5	1965	5981	44	0	205	303	3	107	922	176	0	0	0	0	0	0	0	0	0	0	0	0	0	0	0	0	0	7741	1433	167497	0.0462158	0.00855538	5
AT	-22.5	-12.5	1965	704	30	0	11	82	0	10	35	16	0	0	0	0	0	0	0	0	0	0	0	0	0	0	0	0	0	888	128	25728	0.0345149	0.00497512	5.25
AT	-22.5	-7.5	1965	14100	162	0	70	855	5	105	408	257	0	0	0	0	0	0	0	0	0	0	0	0	0	0	0	0	0	15962	1338	279616	0.0570854	0.00478513	10
AT	-22.5	-2.5	1965	2627	169	0	3	58	0	19	11	12	0	0	0	0	0	0	0	0	0	0	0	0	0	0	0	0	0	2899	72	57217	0.0506668	0.00125837	26.25
AT	-22.5	2.5	1965	69191	3861	4	31	133	0	286	51	179	0	0	0	0	0	0	0	0	0	0	0	0	0	0	0	0	0	73736	219	1269345	0.0580898	0.00017253	47.75
AT	-22.5	7.5	1965	103901	8777	10	3	24	13	145	5	143	0	0	0	0	0	0	0	0	0	0	0	0	0	0	0	0	0	113021	55	1032340	0.10948	5.3277e-05	92.5
AT	-22.5	12.5	1965	41082	5278	342	3	0	0	81	6	369	0	0	0	0	0	0	0	0	0	0	0	0	0	0	0	0	0	47161	351	526325	0.0896043	0.000666888	60.5
AT	-17.5	-32.5	1965	7475	358	6	289	2082	51	127	4869	568	0	0	0	0	0	0	0	0	0	0	0	0	0	0	0	0	0	15825	7297	356967	0.0443318	0.0204417	5
AT	-17.5	-27.5	1965	5309	54	10	435	651	0	101	343	185	0	0	0	0	0	0	0	0	0	0	0	0	0	0	0	0	0	7088	1439	190454	0.0372163	0.00755563	1
AT	-17.5	-22.5	1965	5930	123	18	672	551	6	179	160	238	0	0	0	0	0	0	0	0	0	0	0	0	0	0	0	0	0	7877	1407	158232	0.0497813	0.00889201	3.75
AT	-17.5	-17.5	1965	4493	42	1	380	245	0	64	395	88	0	0	0	0	0	0	0	0	0	0	0	0	0	0	0	0	0	5708	1021	137390	0.041546	0.0074314	9
AT	-17.5	-12.5	1965	3064	61	0	83	309	0	36	680	99	0	0	0	0	0	0	0	0	0	0	0	0	0	0	0	0	0	4332	1072	95065	0.0455688	0.0112765	19
AT	-17.5	-7.5	1965	19420	1824	6	138	842	18	133	510	355	0	0	0	0	0	0	0	0	0	0	0	0	0	0	0	0	0	23246	1514	415247	0.0559811	0.00364602	48.5
AT	-17.5	-2.5	1965	12386	809	0	31	182	0	45	33	157	0	0	0	0	0	0	0	0	0	0	0	0	0	0	0	0	0	13643	246	222446	0.0613317	0.00110589	63
AT	-17.5	2.5	1965	83283	6989	0	30	77	6	266	29	307	0	0	0	0	0	0	0	0	15	0	0	0	0	0	0	0	0	91002	157	1398079	0.0650907	0.000112297	87.75
AT	-17.5	7.5	1965	25873	15119	3	15	130	0	242	0	739	0	0	0	0	0	0	0	0	0	0	0	0	0	0	0	0	0	42121	148	659861	0.0638331	0.00022429	85.75
AT	-17.5	12.5	1965	13593	15137	238	4	2	0	81	0	722	0	0	0	0	0	0	0	0	0	0	0	0	0	0	0	0	0	29777	244	555533	0.0536008	0.000439218	45.92
AT	-12.5	-32.5	1965	1896	193	2	82	528	0	48	2785	228	0	0	0	0	0	0	0	0	0	0	0	0	0	0	0	0	0	5762	3397	137276	0.0419738	0.0247458	8
AT	-12.5	-27.5	1965	17636	774	78	352	858	22	162	1100	916	0	0	0	0	0	0	0	0	0	0	0	0	0	0	0	0	0	21898	2410	389657	0.0561981	0.00618493	9.5
AT	-12.5	-22.5	1965	5016	290	31	334	507	43	91	544	682	0	0	0	0	0	0	0	0	0	0	0	0	0	0	0	0	0	7538	1459	174467	0.0432059	0.00836261	16.5
AT	-12.5	-17.5	1965	23827	684	4	685	2731	105	191	1506	1197	0	0	0	0	0	0	0	0	0	0	0	0	0	0	0	0	0	30930	5031	604903	0.0511322	0.00831704	29.5
AT	-12.5	-12.5	1965	11629	258	0	203	946	14	103	617	403	0	0	0	0	0	0	0	0	0	0	0	0	0	0	0	0	0	14173	1780	282229	0.0502181	0.00630694	48.25
AT	-12.5	-7.5	1965	13195	773	2	193	750	0	134	632	856	0	0	0	0	0	0	0	0	10	0	0	0	0	0	0	0	0	16545	1587	381573	0.04336	0.0041591	67.5
AT	-12.5	-2.5	1965	2241	416	0	21	206	0	10	124	267	0	0	0	0	0	0	0	0	0	0	0	0	0	0	0	0	0	3285	351	81186	0.0404626	0.00432341	82.5
AT	-12.5	2.5	1965	14801	21646	0	96	102	12	402	1222	591	0	0	0	0	0	0	0	0	1	0	0	0	0	0	0	0	0	38873	1433	1365790	0.0284619	0.00104921	88.5
AT	-12.5	7.5	1965	5863	19812	0	101	262	0	1072	547	11632	0	0	0	0	0	0	0	0	1	0	0	0	0	0	0	0	0	39290	911	1308843	0.0300189	0.000696035	98
AT	-12.5	12.5	1965	5314	44831	3	215	501	11	1828	1725	26970	0	0	0	0	0	0	0	0	1	0	0	0	0	0	0	0	0	81399	2456	2407556	0.0338098	0.00102012	97.5
AT	-7.5	-32.5	1965	102	330	43	5	0	0	38	2	455	0	0	0	0	0	0	0	0	0	0	0	0	0	0	0	0	0	975	50	34160	0.0285422	0.0014637	58
AT	-7.5	-27.5	1965	44091	2510	1222	728	5569	72	507	3976	4244	0	0	0	0	0	0	0	0	77	0	0	0	0	0	0	0	0	62996	11644	1466417	0.0429591	0.00794044	66.75
AT	-7.5	-22.5	1965	14805	4875	76	453	862	34	369	2463	2412	0	0	0	0	0	0	0	0	0	0	0	0	0	0	0	0	0	26349	3888	582145	0.0452619	0.00667875	74.5
AT	-7.5	-17.5	1965	8311	5096	0	290	960	6	336	1999	1256	0	0	0	0	0	0	0	0	1	0	0	0	0	0	0	0	0	18255	3256	458506	0.0398141	0.00710132	89.5
AT	-7.5	-12.5	1965	10424	4763	5	78	368	0	124	787	1891	0	0	0	0	0	0	0	0	0	0	0	0	0	0	0	0	0	18440	1238	693297	0.0265975	0.00178567	96
AT	-7.5	-7.5	1965	4272	1340	0	93	345	0	45	350	747	0	0	0	0	0	0	0	0	8	0	0	0	0	0	0	0	0	7200	796	241902	0.0297641	0.00329059	99.75
AT	-7.5	-2.5	1965	2464	3348	0	104	316	0	89	127	1529	0	0	0	0	0	0	0	0	0	0	0	0	0	0	0	0	0	7977	547	306968	0.0259864	0.00178194	103.5
AT	-7.5	2.5	1965	2661	19176	1	197	622	45	623	185	19420	0	0	0	0	0	0	0	0	6	0	0	0	0	0	0	0	0	42936	1056	1390783	0.0308718	0.000759285	103.75
AT	-7.5	7.5	1965	2255	14965	0	430	779	63	987	132	39876	0	0	0	0	0	0	0	0	2	0	0	0	0	0	0	0	0	59489	1406	1788140	0.0332686	0.000786292	101.75
AT	-7.5	12.5	1965	1828	8517	0	275	1057	0	744	235	30914	0	0	0	0	0	0	0	0	2	0	0	0	0	0	0	0	0	43572	1569	1284676	0.0339167	0.00122132	49.25
AT	-2.5	-37.5	1965	137	75	0	18	148	0	2	30	331	0	0	0	0	0	0	0	0	0	0	0	0	0	0	0	0	0	741	196	21808	0.0339784	0.00898753	84.75
AT	-2.5	-32.5	1965	1826	2152	3739	376	3045	2	534	896	11869	0	0	0	0	0	0	0	0	0	0	0	0	0	0	0	0	0	24439	8058	817734	0.0298862	0.00985406	82
AT	-2.5	-27.5	1965	2047	3467	2567	425	941	9	634	1374	11411	0	0	0	0	0	0	0	0	0	0	0	0	0	0	0	0	0	22875	5316	935343	0.0244563	0.00568348	83.25
AT	-2.5	-22.5	1965	2226	5973	345	486	807	58	760	1616	11379	0	0	0	0	0	0	0	0	0	0	0	0	0	0	0	0	0	23650	3312	843407	0.028041	0.00392693	84
AT	-2.5	-17.5	1965	636	1162	6	82	318	13	200	280	4441	0	0	0	0	0	0	0	0	0	0	0	0	0	0	0	0	0	7138	699	266939	0.0267402	0.00261858	84.5
AT	-2.5	-12.5	1965	3094	1681	1	182	622	105	206	243	10553	0	0	0	0	0	0	0	0	0	0	0	0	0	0	0	0	0	16687	1153	503666	0.0331311	0.00228922	87.75
AT	-2.5	-7.5	1965	3522	3293	1	355	1386	141	397	182	19505	0	0	0	0	0	0	0	0	3	0	0	0	0	0	0	0	0	28785	2068	1016247	0.0283248	0.00203494	88
AT	-2.5	-2.5	1965	3561	7103	0	477	1664	60	606	214	31348	0	0	0	0	0	0	0	0	0	0	0	0	0	0	0	0	0	45033	2415	1760418	0.0255809	0.00137183	90
AT	-2.5	2.5	1965	2558	18834	0	1006	4367	165	2090	175	69658	0	0	0	0	0	0	0	0	6	0	0	0	0	0	0	0	0	98859	5719	3804078	0.0259876	0.00150339	89
AT	-2.5	7.5	1965	3614	6274	3	369	1608	10	702	41	30911	0	0	0	0	0	0	0	0	0	0	0	0	0	0	0	0	0	43532	2031	1426590	0.0305147	0.00142367	76.75
AT	-2.5	12.5	1965	384	110	0	13	8	0	22	0	984	0	0	0	0	0	0	0	0	0	0	0	0	0	0	0	0	0	1521	21	40879	0.0372074	0.000513711	20.2667
AT	2.5	-47.5	1965	673	279	0	52	538	3	23	80	2942	0	0	0	0	0	0	0	0	0	0	0	0	0	0	0	0	0	4590	673	146728	0.0312824	0.00458672	27.75
AT	2.5	-42.5	1965	1884	1463	378	274	641	0	139	451	4807	0	0	0	0	0	0	0	0	0	0	0	0	0	0	0	0	0	10037	1744	389944	0.0257396	0.00447244	87
AT	2.5	-37.5	1965	1364	4211	2764	169	685	6	1154	678	11988	0	0	0	0	0	0	0	0	0	0	0	0	0	0	0	0	0	23019	4302	820894	0.0280414	0.00524063	85.25
AT	2.5	-32.5	1965	2339	7163	2382	389	772	0	1726	1396	19556	0	0	0	0	0	0	0	0	3	0	0	0	0	0	0	0	0	35726	4942	1242843	0.0287454	0.00397637	87.5
AT	2.5	-27.5	1965	2410	9345	331	427	541	61	1724	2300	32957	0	0	0	0	0	0	0	0	3	0	0	0	0	0	0	0	0	50099	3663	1342175	0.0373267	0.00272915	80.25
AT	2.5	-22.5	1965	2316	4879	32	274	820	72	801	833	25766	0	0	0	0	0	0	0	0	0	0	0	0	0	0	0	0	0	35793	2031	1048032	0.0341526	0.00193792	80.25
AT	2.5	-17.5	1965	2449	2803	4	235	975	2	323	179	21089	0	0	0	0	0	0	0	0	0	0	0	0	0	0	0	0	0	28059	1395	953586	0.0294247	0.0014629	82
AT	2.5	-12.5	1965	1325	1842	0	731	3250	48	273	66	30701	0	0	0	0	0	0	0	0	2	0	0	0	0	0	0	0	0	38238	4097	1111078	0.0344152	0.00368741	82
AT	2.5	-7.5	1965	1245	1645	5	462	1430	12	204	33	13595	0	0	0	0	0	0	0	0	0	0	0	0	0	0	0	0	0	18631	1942	709128	0.0262731	0.00273857	81.5
AT	2.5	-2.5	1965	1216	2951	0	502	1940	27	441	33	17498	0	0	0	0	0	0	0	0	0	0	0	0	0	0	0	0	0	24608	2502	971222	0.0253372	0.00257614	82
AT	2.5	2.5	1965	498	5040	0	734	2974	101	799	13	34250	0	0	0	0	0	0	0	0	0	0	0	0	0	0	0	0	0	44409	3822	1489490	0.0298149	0.00256598	81.5
AT	2.5	7.5	1965	1022	1818	0	182	2716	19	166	20	15314	0	0	0	0	0	0	0	0	2	0	0	0	0	0	0	0	0	21259	2939	528695	0.0402103	0.00555897	26
AT	7.5	-82.5	1965	19	22	0	14	16	0	1	0	304	0	0	0	0	0	0	0	0	0	0	0	0	0	0	0	0	0	376	30	16384	0.0229492	0.00183105	39.75
AT	7.5	-77.5	1965	22	16	0	5	65	0	1	1	72	0	0	0	0	0	0	0	0	0	0	0	0	0	0	0	0	0	182	71	8938	0.0203625	0.00794361	21
AT	7.5	-57.5	1965	4151	967	5	263	6636	10	74	1776	6691	0	0	0	0	0	0	0	0	0	0	0	0	0	0	0	0	0	20573	8690	416181	0.0494328	0.0208803	67.25
AT	7.5	-52.5	1965	5398	1996	20	462	4746	2	145	3481	15963	0	0	0	0	0	0	0	0	2	0	0	0	0	0	0	0	0	32215	8713	704585	0.0457219	0.0123661	60.5
AT	7.5	-47.5	1965	5925	9338	194	617	3944	17	405	1799	38320	0	0	0	0	0	0	0	0	0	0	0	0	0	0	0	0	0	60559	6571	1715749	0.035296	0.00382981	80
AT	7.5	-42.5	1965	3160	7212	159	380	1878	6	263	932	19874	0	0	0	0	0	0	0	0	3	0	0	0	0	0	0	0	0	33867	3358	1074479	0.0315195	0.00312524	81
AT	7.5	-37.5	1965	1617	5669	172	159	373	0	303	342	8461	0	0	0	0	0	0	0	0	5	0	0	0	0	0	0	0	0	17101	1051	700581	0.0244097	0.00150018	81.75
AT	7.5	-32.5	1965	3744	10813	287	266	1344	2	551	1365	12517	0	0	0	0	0	0	0	0	0	0	0	0	0	0	0	0	0	30889	3264	1024117	0.0301616	0.00318714	82
AT	7.5	-27.5	1965	3170	14752	114	381	1151	4	1073	1642	19876	0	0	0	0	0	0	0	0	0	0	0	0	0	0	0	0	0	42163	3292	1346938	0.0313029	0.00244406	84.75
AT	7.5	-22.5	1965	2578	9036	29	338	581	6	851	705	30598	0	0	0	0	0	0	0	0	3	0	0	0	0	0	0	0	0	44725	1662	1483867	0.0301408	0.00112005	84.75
AT	7.5	-17.5	1965	772	6272	2	368	2682	0	345	227	15867	0	0	0	0	0	0	0	0	0	0	0	0	0	0	0	0	0	26535	3279	938428	0.028276	0.00349414	82.25
AT	7.5	-12.5	1965	87	7103	0	402	5603	0	508	117	13853	0	0	0	0	0	0	0	0	0	0	0	0	0	0	0	0	0	27673	6122	870368	0.0317946	0.00703381	49
AT	7.5	-7.5	1965	0	78	0	0	0	0	2	0	24	0	0	0	0	0	0	0	0	0	0	0	0	0	0	0	0	0	104	0	6944	0.014977	0	53
AT	7.5	-2.5	1965	0	24	0	0	2	0	0	0	37	0	0	0	0	0	0	0	0	0	0	0	0	0	0	0	0	0	63	2	6944	0.00907258	0.000288018	69.1
AT	7.5	2.5	1965	30	223	0	50	504	0	38	10	1077	0	0	0	0	0	0	0	0	0	0	0	0	0	0	0	0	0	1932	564	67344	0.0286885	0.00837491	71.5
AT	12.5	-82.5	1965	155	227	0	331	86	0	23	129	942	0	0	0	0	0	0	0	0	0	0	0	0	0	0	0	0	0	1893	546	105630	0.017921	0.00516899	61.5
AT	12.5	-77.5	1965	745	379	0	379	911	0	46	267	2142	0	0	0	0	0	0	0	0	0	0	0	0	0	0	0	0	0	4869	1557	184709	0.0263604	0.00842948	81.5
AT	12.5	-72.5	1965	523	127	0	54	133	0	22	361	911	0	0	0	0	0	0	0	0	0	0	0	0	0	0	0	0	0	2131	548	68487	0.0311154	0.00800152	82.25
AT	12.5	-67.5	1965	915	513	0	157	871	0	34	644	4507	0	0	0	0	0	0	0	0	0	0	0	0	0	0	0	0	0	7641	1672	280256	0.0272644	0.00596597	85.75
AT	12.5	-62.5	1965	311	613	0	76	529	0	76	383	6430	0	0	0	0	0	0	0	0	0	0	0	0	0	0	0	0	0	8418	988	256698	0.0327934	0.00384888	78
AT	12.5	-57.5	1965	17515	6700	21	726	4649	13	335	4198	12701	0	0	0	0	0	0	0	0	0	0	0	0	0	0	0	0	0	46858	9607	1268876	0.0369287	0.00757127	78
AT	12.5	-52.5	1965	3146	1422	35	147	467	0	43	583	3318	0	0	0	0	0	0	0	0	0	0	0	0	0	0	0	0	0	9161	1232	285765	0.0320578	0.00431123	80.25
AT	12.5	-47.5	1965	2651	5541	10	195	384	0	199	332	7660	0	0	0	0	0	0	0	0	0	0	0	0	0	0	0	0	0	16972	921	677614	0.0250467	0.00135918	83
AT	12.5	-42.5	1965	2702	7900	30	242	603	0	280	285	7782	0	0	0	0	0	0	0	0	0	0	0	0	0	0	0	0	0	19824	1160	762296	0.0260056	0.00152172	80
AT	12.5	-37.5	1965	4258	27065	147	479	1619	0	771	961	12609	0	0	0	0	0	0	0	0	5	0	0	0	0	0	0	0	0	47914	3211	1886775	0.0253947	0.00170185	83.25
AT	12.5	-32.5	1965	2937	31487	131	527	2395	55	1228	2154	12423	0	0	0	0	0	0	0	0	2	0	0	0	0	0	0	0	0	53339	5264	2299807	0.0231928	0.00228889	88
AT	12.5	-27.5	1965	1120	21648	38	314	1321	14	986	1793	16225	0	0	0	0	0	0	0	0	3	0	0	0	0	0	0	0	0	43462	3483	1860627	0.0233588	0.00187195	90
AT	12.5	-22.5	1965	1087	12049	6	203	478	5	607	389	12271	0	0	0	0	0	0	0	0	0	0	0	0	0	0	0	0	0	27095	1081	1342767	0.0201785	0.000805054	91.25
AT	12.5	-17.5	1965	106	8579	10	183	1136	6	272	270	12575	0	0	0	0	0	0	0	0	13	0	0	0	0	0	0	0	0	23150	1618	962998	0.0240395	0.00168017	72.25
AT	17.5	-97.5	1965	0	0	0	16	5	0	2	4	738	0	0	0	0	0	0	0	0	0	0	0	0	0	0	0	0	0	765	25	19040	0.0401786	0.00131303	72.3947
AT	17.5	-92.5	1965	0	0	0	37	40	0	2	37	1859	0	0	0	0	0	0	0	0	0	0	0	0	0	0	0	0	0	1975	114	57440	0.0343837	0.00198468	65.1111
AT	17.5	-87.5	1965	63	7	0	44	8	0	3	114	19	0	0	0	0	0	0	0	0	0	0	0	0	0	0	0	0	0	258	166	7320	0.0352459	0.0226776	80.5
AT	17.5	-82.5	1965	2537	249	2	4300	398	0	125	202	108	0	0	0	0	0	0	0	0	0	0	0	0	0	0	0	0	0	7921	4902	406226	0.019499	0.0120672	80.75
AT	17.5	-77.5	1965	822	108	13	1518	157	0	37	304	96	0	0	0	0	0	0	0	0	0	0	0	0	0	0	0	0	0	3055	1992	172490	0.0177112	0.0115485	82.5
AT	17.5	-72.5	1965	215	32	0	37	30	0	7	37	96	0	0	0	0	0	0	0	0	2	0	0	0	0	0	0	0	0	456	106	23536	0.0193746	0.00450374	80
AT	17.5	-67.5	1965	1041	300	0	143	621	5	14	360	2254	0	0	0	0	0	0	0	0	0	0	0	0	0	0	0	0	0	4738	1129	186666	0.0253822	0.00604824	82.75
AT	17.5	-62.5	1965	2933	146	124	129	287	19	18	1147	2102	0	0	0	0	0	0	0	0	0	0	0	0	0	0	0	0	0	6905	1706	191276	0.0360997	0.00891905	83
AT	17.5	-57.5	1965	8797	130	59	188	92	2	46	166	692	0	0	0	0	0	0	0	0	10	0	0	0	0	0	0	0	0	10182	517	274847	0.0370461	0.00188105	63.75
AT	17.5	-52.5	1965	5694	97	0	132	178	0	26	163	482	0	0	0	0	0	0	0	0	0	0	0	0	0	0	0	0	0	6772	473	230341	0.0293999	0.00205348	64.25
AT	17.5	-47.5	1965	3777	66	0	92	86	0	42	83	310	0	0	0	0	0	0	0	0	0	0	0	0	0	0	0	0	0	4456	261	133290	0.0334309	0.00195814	40
AT	17.5	-42.5	1965	15511	614	0	212	248	0	136	381	984	0	0	0	0	0	0	0	0	0	0	0	0	0	0	0	0	0	18086	841	410454	0.0440634	0.00204895	47.75
AT	17.5	-37.5	1965	2203	256	2	44	98	0	30	26	107	0	0	0	0	0	0	0	0	0	0	0	0	0	0	0	0	0	2766	170	87534	0.0315992	0.0019421	64.75
AT	17.5	-32.5	1965	921	1455	0	11	242	0	33	92	104	0	0	0	0	0	0	0	0	0	0	0	0	0	0	0	0	0	2858	345	111178	0.0257065	0.00310313	80
AT	17.5	-27.5	1965	559	5809	1	67	520	0	86	183	2280	0	0	0	0	0	0	0	0	1	0	0	0	0	0	0	0	0	9506	772	406841	0.0233654	0.00189755	83.25
AT	17.5	-22.5	1965	1434	11189	0	73	124	38	258	269	7701	0	0	0	0	0	0	0	0	6	0	0	0	0	0	0	0	0	21092	510	761304	0.0277051	0.000669903	87.75
AT	17.5	-17.5	1965	204	9321	12	32	38	34	218	95	2696	0	0	0	0	0	0	0	0	0	0	0	0	0	0	0	0	0	12650	211	472117	0.0267942	0.000446923	25.75
AT	22.5	-97.5	1965	0	0	0	0	19	0	0	29	143	0	0	0	0	0	0	0	0	0	0	0	0	0	0	0	0	0	191	48	13680	0.013962	0.00350877	72.5
AT	22.5	-92.5	1965	0	0	0	48	31	0	14	202	357	0	0	0	0	0	0	0	0	0	0	0	0	0	0	0	0	0	652	281	29040	0.0224518	0.00967631	75.5
AT	22.5	-87.5	1965	5	22	0	402	162	3	12	424	122	0	0	0	0	0	0	0	0	0	0	0	0	0	0	0	0	0	1152	991	37047	0.0310956	0.0267498	61.75
AT	22.5	-82.5	1965	25	0	0	133	7	0	7	41	136	0	0	0	0	0	0	0	0	0	0	0	0	0	0	0	0	0	349	181	26073	0.0133855	0.00694205	67.75
AT	22.5	-77.5	1965	238	0	0	59	0	0	2	31	8	0	0	0	0	0	0	0	0	0	0	0	0	0	0	0	0	0	338	90	10688	0.0316243	0.00842066	75.5
AT	22.5	-72.5	1965	15078	50	53	3054	137	28	31	786	363	0	0	0	0	0	0	0	0	0	0	0	0	0	0	0	0	0	19580	4058	601847	0.0325332	0.00674258	45
AT	22.5	-67.5	1965	27199	268	71	1730	278	21	45	1882	636	0	0	0	0	0	0	0	0	0	0	0	0	0	0	0	0	0	32130	3982	834152	0.0385182	0.00477371	32.5
AT	22.5	-62.5	1965	16164	237	9	474	171	65	75	1384	473	0	0	0	0	0	0	0	0	0	0	0	0	0	0	0	0	0	19052	2103	515271	0.0369747	0.00408135	21.75
AT	22.5	-57.5	1965	20113	223	3	380	161	0	120	920	899	0	0	0	0	0	0	0	0	30	0	0	0	0	0	0	0	0	22849	1494	609730	0.037474	0.00245026	29
AT	22.5	-52.5	1965	14539	124	13	225	151	2	60	796	599	0	0	0	0	0	0	0	0	0	0	0	0	0	0	0	0	0	16509	1187	492538	0.0335182	0.00240997	28
AT	22.5	-47.5	1965	16893	191	72	278	59	23	81	1588	836	0	0	0	0	0	0	0	0	0	0	0	0	0	0	0	0	0	20021	2020	614395	0.0325865	0.00328779	14.75
AT	22.5	-42.5	1965	12577	372	7	265	600	8	160	1481	800	0	0	0	0	0	0	0	0	10	0	0	0	0	0	0	0	0	16280	2371	498850	0.0326351	0.00475293	13
AT	22.5	-37.5	1965	429	17	0	3	6	0	1	64	6	0	0	0	0	0	0	0	0	0	0	0	0	0	0	0	0	0	526	73	18646	0.0282098	0.00391505	15.5
AT	22.5	-22.5	1965	1749	2996	7	38	282	0	102	157	135	0	0	0	0	0	0	0	0	0	0	0	0	0	0	0	0	0	5466	484	180392	0.0303007	0.00268305	79
AT	22.5	-17.5	1965	3832	5916	24	8	287	0	223	149	70	0	0	0	0	0	0	0	0	0	0	0	0	0	0	0	0	0	10509	468	299335	0.0351078	0.00156347	47.25
AT	27.5	-92.5	1965	0	13	0	11	0	0	3	90	124	0	0	0	0	0	0	0	0	0	0	0	0	0	0	0	0	0	241	101	12960	0.0185957	0.00779321	77.5
AT	27.5	-87.5	1965	17	25	0	1381	722	11	80	3335	4319	0	0	0	0	0	0	0	0	0	0	0	0	0	0	0	0	0	9890	5449	323831	0.0305406	0.0168267	82.5
AT	27.5	-77.5	1965	7551	86	8780	434	152	209	51	2406	378	0	0	0	0	0	0	0	0	0	0	0	0	0	0	0	0	0	20047	11981	521562	0.0384365	0.0229714	83.25
AT	27.5	-72.5	1965	14218	43	1414	1188	129	46	27	1681	349	0	0	0	0	0	0	0	0	0	0	0	0	0	0	0	0	0	19095	4458	526688	0.0362549	0.00846421	62
AT	27.5	-67.5	1965	4885	15	12	221	3	2	5	226	84	0	0	0	0	0	0	0	0	0	0	0	0	0	0	0	0	0	5453	464	171776	0.0317448	0.00270119	42.5
AT	27.5	-62.5	1965	10225	53	10	162	95	0	36	238	289	0	0	0	0	0	0	0	0	27	0	0	0	0	0	0	0	0	11135	532	309160	0.0360169	0.00172079	35.75
AT	27.5	-57.5	1965	3760	30	4	53	115	0	11	104	143	0	0	0	0	0	0	0	0	24	0	0	0	0	0	0	0	0	4244	300	120624	0.0351837	0.00248707	27.25
AT	27.5	-52.5	1965	10401	94	6	68	202	0	22	900	379	0	0	0	0	0	0	0	0	0	0	0	0	0	0	0	0	0	12072	1176	305372	0.0395321	0.00385104	22
AT	27.5	-47.5	1965	16223	479	48	43	114	0	86	1287	415	0	0	0	0	0	0	0	0	0	0	0	0	0	0	0	0	0	18695	1492	424127	0.0440788	0.00351781	21.5
AT	27.5	-42.5	1965	15433	694	26	151	227	0	128	1015	516	0	0	0	0	0	0	0	0	2	0	0	0	0	0	0	0	0	18192	1421	392080	0.0463987	0.00362426	19.75
AT	27.5	-37.5	1965	3636	221	13	15	35	0	50	369	76	0	0	0	0	0	0	0	0	0	0	0	0	0	0	0	0	0	4415	432	111829	0.0394799	0.00386304	18.75
AT	27.5	-32.5	1965	45	11	0	2	0	0	3	22	5	0	0	0	0	0	0	0	0	0	0	0	0	0	0	0	0	0	88	24	2816	0.03125	0.00852273	26.75
AT	27.5	-27.5	1965	230	55	3	0	0	0	4	0	3	0	0	0	0	0	0	0	0	0	0	0	0	0	0	0	0	0	295	3	7280	0.040522	0.000412088	40.75
AT	27.5	-22.5	1965	526	107	0	0	0	0	8	0	3	0	0	0	0	0	0	0	0	0	0	0	0	0	0	0	0	0	644	0	10800	0.0596296	0	54.5
AT	27.5	-17.5	1965	1461	1995	61	0	14	0	55	19	303	0	0	0	0	0	0	0	0	0	0	0	0	0	0	0	0	0	3908	94	112586	0.0347112	0.000834917	81
AT	32.5	-77.5	1965	9325	279	21158	589	271	213	121	2970	1041	0	0	0	0	0	0	0	0	0	0	0	0	0	0	0	0	0	35967	25201	1292978	0.0278172	0.0194907	78.25
AT	32.5	-72.5	1965	5231	107	4929	209	48	30	31	720	556	0	0	0	0	0	0	0	0	0	0	0	0	0	0	0	0	0	11861	5936	408061	0.0290667	0.0145468	75.5
AT	32.5	-67.5	1965	7673	69	2318	243	4	0	117	513	400	0	0	0	0	0	0	0	0	0	0	0	0	0	0	0	0	0	11337	3078	276203	0.0410459	0.011144	75.75
AT	32.5	-62.5	1965	16871	194	240	52	93	0	50	352	424	0	0	0	0	0	0	0	0	0	0	0	0	0	0	0	0	0	18276	737	345439	0.0529066	0.00213352	75.25
AT	32.5	-57.5	1965	11174	400	620	45	14	0	24	77	1020	0	0	0	0	0	0	0	0	0	0	0	0	0	0	0	0	0	13374	756	334043	0.0400368	0.00226318	71.25
AT	32.5	-52.5	1965	7138	457	102	4	23	0	21	88	154	0	0	0	0	0	0	0	0	0	0	0	0	0	0	0	0	0	7987	217	185633	0.0430258	0.00116897	73.25
AT	32.5	-47.5	1965	13514	1332	124	1	105	0	56	137	263	0	0	0	0	0	0	0	0	0	0	0	0	0	0	0	0	0	15532	367	264630	0.0586933	0.00138684	74.25
AT	32.5	-42.5	1965	29659	3919	48	9	169	0	116	281	371	0	0	0	0	0	0	0	0	0	0	0	0	0	0	0	0	0	34572	507	571089	0.060537	0.000887778	74.5
AT	32.5	-37.5	1965	23175	6048	129	23	82	0	194	102	218	0	0	0	0	0	0	0	0	0	0	0	0	0	0	0	0	0	29971	336	532181	0.0563173	0.000631364	68
AT	32.5	-32.5	1965	216	135	0	0	39	0	6	16	13	0	0	0	0	0	0	0	0	0	0	0	0	0	0	0	0	0	425	55	13520	0.0314349	0.00406805	65.75
AT	32.5	-27.5	1965	516	133	7	1	0	0	15	0	3	0	0	0	0	0	0	0	0	0	0	0	0	0	0	0	0	0	675	8	17906	0.0376969	0.000446778	71
AT	32.5	-22.5	1965	681	253	0	0	0	0	23	0	3	0	0	0	0	0	0	0	0	0	0	0	0	0	0	0	0	0	960	0	28460	0.0337316	0	60.75
AT	32.5	-17.5	1965	1301	1118	12	0	0	2	16	5	10	0	0	0	0	0	0	0	0	0	0	0	0	0	0	0	0	0	2464	19	68400	0.0360234	0.000277778	66.5
AT	37.5	-72.5	1965	149	195	381	8	0	0	112	96	86	0	0	0	0	0	0	0	0	0	0	0	0	0	0	0	0	0	1027	485	56800	0.018081	0.00853873	72.75
AT	37.5	-67.5	1965	1121	478	673	35	18	0	152	405	560	0	0	0	0	0	0	0	0	0	0	0	0	0	0	0	0	0	3442	1131	197520	0.0174261	0.005726	78.5
AT	37.5	-62.5	1965	1135	111	63	15	2	0	1	161	415	0	0	0	0	0	0	0	0	0	0	0	0	0	0	0	0	0	1903	241	73093	0.0260353	0.00329717	76.25
AT	37.5	-57.5	1965	2100	89	72	11	4	0	28	36	310	0	0	0	0	0	0	0	0	0	0	0	0	0	0	0	0	0	2650	123	77732	0.0340915	0.00158236	73
AT	37.5	-52.5	1965	643	630	3	5	0	0	11	2	36	0	0	0	0	0	0	0	0	0	0	0	0	0	0	0	0	0	1330	10	49496	0.0268709	0.000202037	72
AT	37.5	-47.5	1965	9922	3943	164	13	0	0	43	40	192	0	0	0	0	0	0	0	0	0	0	0	0	0	0	0	0	0	14317	217	311403	0.0459758	0.000696846	72.25
AT	37.5	-42.5	1965	14055	7227	54	5	5	0	112	18	71	0	0	0	0	0	0	0	0	0	0	0	0	0	0	0	0	0	21547	82	431342	0.0499534	0.000190104	70.25
AT	37.5	-37.5	1965	42275	17126	217	37	84	0	540	243	427	0	0	0	0	0	0	0	0	2	0	0	0	0	0	0	0	0	60951	583	1078868	0.0564953	0.000540381	72
AT	37.5	-32.5	1965	9463	3494	52	4	21	0	160	13	69	0	0	0	0	0	0	0	0	0	0	0	0	0	0	0	0	0	13276	90	286614	0.0463201	0.000314011	75
AT	37.5	-27.5	1965	454	341	8	0	0	0	13	0	2	0	0	0	0	0	0	0	0	0	0	0	0	0	0	0	0	0	818	8	24040	0.0340266	0.000332779	74.25
AT	37.5	-12.5	1965	29	5	0	0	0	0	0	0	32	0	0	0	0	0	0	0	0	0	0	0	0	0	0	0	0	0	66	0	3600	0.0183333	0	74
AT	42.5	-67.5	1965	94	149	130	0	0	0	43	6	0	0	0	0	0	0	0	0	0	0	0	0	0	0	0	0	0	0	422	136	34032	0.0124001	0.00399624	14
AT	42.5	-62.5	1965	482	452	170	2	0	0	482	41	56	0	0	0	0	0	0	0	0	0	0	0	0	0	0	0	0	0	1685	213	103744	0.0162419	0.00205313	28
AT	42.5	-57.5	1965	674	1862	65	2	2	0	529	15	21	0	0	0	0	0	0	0	0	0	0	0	0	0	0	0	0	0	3170	84	199872	0.0158602	0.000420269	43
AT	42.5	-52.5	1965	5499	9310	267	299	3	0	965	80	170	0	0	0	0	0	0	0	0	0	0	0	0	0	0	0	0	0	16593	649	647672	0.0256194	0.00100205	42.5
AT	42.5	-47.5	1965	2274	1944	252	125	9	0	1424	20	182	0	0	0	0	0	0	0	0	0	0	0	0	0	0	0	0	0	6230	406	274160	0.022724	0.00148089	50
AT	42.5	-42.5	1965	3601	1456	13	0	0	0	11	2	7	0	0	0	0	0	0	0	0	0	0	0	0	0	0	0	0	0	5090	15	94184	0.0540431	0.000159263	67
AT	42.5	-37.5	1965	972	1485	1	2	1	0	31	3	18	0	0	0	0	0	0	0	0	0	0	0	0	0	0	0	0	0	2513	7	62702	0.0400785	0.000111639	66
AT	42.5	-32.5	1965	297	619	9	0	0	0	5	0	0	0	0	0	0	0	0	0	0	0	0	0	0	0	0	0	0	0	930	9	47779	0.0194646	0.000188367	63.75
AT	42.5	-27.5	1965	2	208	0	0	0	0	2	0	0	0	0	0	0	0	0	0	0	0	0	0	0	0	0	0	0	0	212	0	8448	0.0250947	0	63.5
AT	42.5	-22.5	1965	0	2	0	0	0	0	0	0	0	0	0	0	0	0	0	0	0	0	0	0	0	0	0	0	0	0	2	0	3840	0.000520833	0	61.25
AT	42.5	-17.5	1965	26	2	0	3	2	0	2	3	30	0	0	0	0	0	0	0	0	0	0	0	0	0	0	0	0	0	68	8	3600	0.0188889	0.00222222	65
AT	42.5	-12.5	1965	0	0	3	0	0	0	0	0	0	0	0	0	0	0	0	0	0	0	0	0	0	0	0	0	0	0	3	3	3840	0.00078125	0.00078125	63
AT	-37.5	-47.5	1966	354	11	0	0	0	0	2	6	0	0	0	0	0	0	0	0	0	0	0	0	0	0	0	0	0	0	373	6	9244	0.0403505	0.00064907	57
AT	-37.5	-42.5	1966	8704	292	0	4	0	0	45	16	0	0	0	0	0	0	0	0	0	1	0	0	0	0	0	0	0	0	9062	21	126769	0.0714844	0.000165656	58
AT	-37.5	-37.5	1966	2064	99	15	2	0	0	7	23	5	0	0	0	0	0	0	0	0	0	0	0	0	0	0	0	0	0	2215	40	51925	0.0426577	0.000770342	59
AT	-37.5	-32.5	1966	4125	362	110	0	0	0	6	2	0	0	0	0	0	0	0	0	0	0	0	0	0	0	0	0	0	0	4605	112	90295	0.0509995	0.00124038	54
AT	-37.5	-27.5	1966	1714	84	9	1	0	0	6	1	0	0	0	0	0	0	0	0	0	0	0	0	0	0	0	0	0	0	1815	11	38821	0.046753	0.000283352	54.5
AT	-37.5	-17.5	1966	132	35	0	0	3	0	2	0	0	0	0	0	0	0	0	0	0	0	0	0	0	0	0	0	0	0	172	3	3881	0.0443185	0.000772997	57.25
AT	-37.5	-12.5	1966	1497	110	0	0	3	0	0	0	0	0	0	0	0	0	0	0	0	0	0	0	0	0	0	0	0	0	1610	3	20236	0.0795612	0.000148251	59
AT	-37.5	2.5	1966	2418	97	174	0	0	0	3	0	0	0	0	0	0	0	0	0	0	0	0	0	0	0	0	0	0	0	2692	174	50181	0.0536458	0.00346745	51.5
AT	-37.5	17.5	1966	15546	3300	417	0	0	0	39	3	298	0	0	0	0	0	0	0	0	0	0	0	0	0	0	0	0	0	19603	420	247618	0.0791663	0.00169616	78
AT	-32.5	-47.5	1966	179	51	0	0	0	0	16	4	7	0	0	0	0	0	0	0	0	0	0	0	0	0	0	0	0	0	257	4	9688	0.0265277	0.000412882	63
AT	-32.5	-42.5	1966	7385	182	0	8	40	0	57	149	159	0	0	0	0	0	0	0	0	0	0	0	0	0	0	0	0	0	7980	197	164190	0.0486022	0.00119983	54.75
AT	-32.5	-37.5	1966	2391	205	3	2	95	0	19	26	22	0	0	0	0	0	0	0	0	0	0	0	0	0	0	0	0	0	2763	126	70061	0.0394371	0.00179843	49.25
AT	-32.5	-32.5	1966	604	48	2	0	43	0	0	0	0	0	0	0	0	0	0	0	0	0	0	0	0	0	0	0	0	0	697	45	16632	0.0419072	0.00270563	44.75
AT	-32.5	-27.5	1966	6569	1522	0	0	73	0	23	2	7	0	0	0	0	0	0	0	0	0	0	0	0	0	0	0	0	0	8196	75	121968	0.067198	0.000614915	26.5
AT	-32.5	-22.5	1966	1351	423	0	2	31	0	8	0	4	0	0	0	0	0	0	0	0	0	0	0	0	0	0	0	0	0	1819	33	43982	0.0413578	0.000750307	23.75
AT	-32.5	-17.5	1966	2399	328	0	0	70	0	5	17	11	0	0	0	0	0	0	0	0	0	0	0	0	0	0	0	0	0	2830	87	55902	0.0506243	0.00155629	29.75
AT	-32.5	-12.5	1966	16495	1307	2	2	69	0	26	20	12	0	0	0	0	0	0	0	0	0	0	0	0	0	0	0	0	0	17933	93	256073	0.0700308	0.000363178	25.5
AT	-32.5	-7.5	1966	5365	673	0	4	22	0	11	5	5	0	0	0	0	0	0	0	0	0	0	0	0	0	0	0	0	0	6085	31	117162	0.0519366	0.000264591	19.25
AT	-32.5	-2.5	1966	6890	252	0	0	3	0	20	3	0	0	0	0	0	0	0	0	0	0	0	0	0	0	0	0	0	0	7168	6	115320	0.0621575	5.20291e-05	26.5
AT	-32.5	2.5	1966	38327	2884	1388	3	47	0	128	14	4	0	0	0	0	0	0	0	0	0	0	0	0	0	0	0	0	0	42795	1452	687459	0.062251	0.00211213	37.5
AT	-32.5	7.5	1966	2408	114	7	0	3	0	3	0	0	0	0	0	0	0	0	0	0	0	0	0	0	0	0	0	0	0	2535	10	33126	0.076526	0.000301878	69.75
AT	-32.5	12.5	1966	81734	2025	1282	13	6	2	177	2	73	0	0	0	0	0	0	0	0	0	0	0	0	0	0	0	0	0	85314	1305	974277	0.0875665	0.00133945	78.25
AT	-32.5	17.5	1966	86126	1784	3012	9	2	0	125	0	93	0	0	0	0	0	0	0	0	2	0	0	0	0	0	0	0	0	91153	3025	837191	0.10888	0.00361327	21.5
AT	-27.5	-42.5	1966	3378	30	0	19	201	0	26	644	198	0	0	0	0	0	0	0	0	0	0	0	0	0	0	0	0	0	4496	864	98986	0.0454206	0.00872851	44.25
AT	-27.5	-37.5	1966	24625	325	31	151	1197	1	173	3770	508	0	0	0	0	0	0	0	0	0	0	0	0	0	0	0	0	0	30781	5150	624042	0.0493252	0.00825265	37
AT	-27.5	-32.5	1966	1012	59	0	2	47	0	11	40	4	0	0	0	0	0	0	0	0	0	0	0	0	0	0	0	0	0	1175	89	29753	0.0394918	0.00299129	31.25
AT	-27.5	-27.5	1966	348	22	8	2	56	0	2	5	12	0	0	0	0	0	0	0	0	0	0	0	0	0	0	0	0	0	455	71	14784	0.0307765	0.00480249	25.75
AT	-27.5	-22.5	1966	86	18	0	0	3	0	0	0	0	0	0	0	0	0	0	0	0	0	0	0	0	0	0	0	0	0	107	3	3696	0.0289502	0.000811688	15
AT	-27.5	-17.5	1966	581	134	0	0	0	0	0	0	0	0	0	0	0	0	0	0	0	0	0	0	0	0	0	0	0	0	715	0	19219	0.0372028	0	11.25
AT	-27.5	-12.5	1966	639	42	0	2	11	0	1	28	3	0	0	0	0	0	0	0	0	0	0	0	0	0	0	0	0	0	726	41	25210	0.0287981	0.00162634	8.25
AT	-27.5	-7.5	1966	4022	92	0	4	48	0	6	53	115	0	0	0	0	0	0	0	0	0	0	0	31	0	0	0	0	0	4371	136	71492	0.0611397	0.00190231	10.25
AT	-27.5	-2.5	1966	10155	578	3	3	38	0	31	12	0	0	0	0	0	0	0	0	0	0	0	0	0	0	0	0	0	0	10820	56	218930	0.0494222	0.00025579	13.5
AT	-27.5	2.5	1966	108560	7175	113	11	75	0	386	51	27	0	0	0	0	0	0	0	0	0	0	0	7	0	0	0	0	0	116405	257	1470046	0.0791846	0.000174824	37.5
AT	-27.5	7.5	1966	134161	4686	12	3	23	2	289	7	52	0	0	0	0	0	0	0	0	0	0	0	9	0	0	0	0	0	139244	56	1505935	0.0924635	3.71862e-05	75.75
AT	-27.5	12.5	1966	345888	10860	800	81	21	8	863	45	1783	0	0	0	0	0	0	0	0	6	0	0	28	0	0	0	0	0	360383	989	3621024	0.0995252	0.000273127	85.5
AT	-27.5	17.5	1966	10140	227	42	2	0	0	19	0	4	0	0	0	0	0	0	0	0	0	0	0	0	0	0	0	0	0	10434	44	100670	0.103646	0.000437072	10.375
AT	-22.5	-37.5	1966	1520	44	0	30	632	0	77	1849	85	0	0	0	0	0	0	0	0	0	0	0	0	0	0	0	0	0	4237	2511	103870	0.0407914	0.0241744	61
AT	-22.5	-32.5	1966	6402	68	2	131	487	5	81	2223	122	0	0	0	0	0	0	0	0	0	0	0	0	0	0	0	0	0	9521	2848	249678	0.0381331	0.0114067	18.75
AT	-22.5	-27.5	1966	4356	30	7	148	222	0	69	174	38	0	0	0	0	0	0	0	0	0	0	0	0	0	0	0	0	0	5044	551	137644	0.0366453	0.00400308	4
AT	-22.5	-22.5	1966	2906	24	3	168	359	2	41	1005	42	0	0	0	0	0	0	0	0	0	0	0	0	0	0	0	0	0	4550	1537	101291	0.0449201	0.0151741	5
AT	-22.5	-17.5	1966	6601	39	0	196	460	0	102	2291	58	0	0	0	0	0	0	0	0	0	0	0	0	0	0	0	0	0	9747	2947	205267	0.0474845	0.0143569	5
AT	-22.5	-12.5	1966	7401	72	1	52	1131	2	43	1235	52	0	0	0	0	0	0	0	0	0	0	0	0	0	0	0	0	0	9989	2421	177975	0.0561259	0.013603	5.25
AT	-22.5	-7.5	1966	5397	36	0	64	935	0	38	148	71	0	0	0	0	0	0	0	0	0	0	0	4	0	0	0	0	0	6693	1151	127980	0.0522972	0.00899359	10
AT	-22.5	-2.5	1966	3677	403	0	1	76	0	20	4	8	0	0	0	0	0	0	0	0	0	0	0	0	0	0	0	0	0	4189	81	130273	0.0321556	0.000621771	26.25
AT	-22.5	2.5	1966	18137	1154	2	4	85	0	89	12	35	0	0	0	0	0	0	0	0	0	0	0	0	0	0	0	0	0	19518	103	382050	0.0510876	0.000269598	47.75
AT	-22.5	7.5	1966	10357	552	0	0	7	0	26	5	148	0	0	0	0	0	0	0	0	0	0	0	61	0	0	0	0	0	11156	73	172000	0.0648605	0.000424419	92.5
AT	-22.5	12.5	1966	15481	954	10	5	4	0	34	15	32	0	0	0	0	0	0	0	0	0	0	0	58	0	0	0	0	0	16593	92	245706	0.0675319	0.000374431	60.5
AT	-17.5	-32.5	1966	786	5	3	34	113	0	19	128	32	0	0	0	0	0	0	0	0	0	0	0	0	0	0	0	0	0	1120	278	41135	0.0272274	0.00675824	5
AT	-17.5	-27.5	1966	1984	19	17	175	200	7	70	323	36	0	0	0	0	0	0	0	0	0	0	0	0	0	0	0	0	0	2831	722	96852	0.0292302	0.00745467	1
AT	-17.5	-22.5	1966	2404	22	3	328	367	2	119	274	46	0	0	0	0	0	0	0	0	0	0	0	0	0	0	0	0	0	3565	974	126506	0.0281805	0.00769924	3.75
AT	-17.5	-17.5	1966	9767	422	0	753	1063	0	280	2738	385	0	0	0	0	0	0	0	0	0	0	0	0	0	0	0	0	0	15408	4554	413548	0.0372581	0.011012	9
AT	-17.5	-12.5	1966	9322	293	2	144	2925	5	78	775	105	0	0	0	0	0	0	0	0	0	0	0	0	0	0	0	0	0	13649	3851	318329	0.042877	0.0120975	19
AT	-17.5	-7.5	1966	10475	298	0	97	1925	0	77	481	173	0	0	0	0	0	0	0	0	0	0	0	0	0	0	0	0	0	13526	2503	363495	0.037211	0.00688593	48.5
AT	-17.5	-2.5	1966	2992	236	0	4	96	0	18	2	8	0	0	0	0	0	0	0	0	0	0	0	2	0	0	0	0	0	3358	104	107256	0.0313083	0.000969643	63
AT	-17.5	2.5	1966	2385	144	0	1	19	2	6	3	3	0	0	0	0	0	0	0	0	0	0	0	0	0	0	0	0	0	2563	25	54594	0.0469466	0.000457926	87.75
AT	-17.5	7.5	1966	189	18	0	0	0	0	0	0	0	0	0	0	0	0	0	0	0	0	0	0	0	0	0	0	0	0	207	0	3311	0.0625189	0	85.75
AT	-17.5	12.5	1966	80	45	0	0	0	0	3	1	2	0	0	0	0	0	0	0	0	0	0	0	0	0	0	0	0	0	131	1	6119	0.0214087	0.000163425	45.92
AT	-12.5	-32.5	1966	268	2	0	0	51	0	0	20	18	0	0	0	0	0	0	0	0	0	0	0	0	0	0	0	0	0	359	71	7346	0.0488701	0.00966512	8
AT	-12.5	-27.5	1966	28785	417	2	798	1748	15	331	2198	493	0	0	0	0	0	0	0	0	5	0	0	33	0	0	0	0	0	34825	4799	823854	0.0422708	0.00582506	9.5
AT	-12.5	-22.5	1966	33106	578	15	1228	3515	6	450	1997	347	0	0	0	0	0	0	0	0	6	0	0	0	0	0	0	0	0	41248	6767	1021393	0.0403841	0.00662527	16.5
AT	-12.5	-17.5	1966	38338	1231	1	1257	5689	0	546	3258	323	0	0	0	0	0	0	0	0	0	0	0	20	0	0	0	0	0	50663	10225	1139485	0.0444613	0.00897335	29.5
AT	-12.5	-12.5	1966	14065	866	0	738	2117	62	171	939	652	0	0	0	0	0	0	0	0	0	0	0	204	0	0	0	0	0	19814	4060	499309	0.0396828	0.00813124	48.25
AT	-12.5	-7.5	1966	10373	674	0	128	916	0	114	1052	358	0	0	0	0	0	0	0	0	0	0	0	221	0	0	0	0	0	13836	2317	349939	0.0395383	0.00662115	67.5
AT	-12.5	-2.5	1966	3369	696	0	51	274	0	29	113	581	0	0	0	0	0	0	0	0	0	0	0	317	0	0	0	0	0	5430	755	133517	0.040669	0.00565471	82.5
AT	-12.5	2.5	1966	2	27	0	0	0	6	0	0	240	0	0	0	0	0	0	0	0	0	0	0	0	0	0	0	0	0	275	6	8855	0.0310559	0.000677583	88.5
AT	-12.5	7.5	1966	0	170	0	7	0	0	23	0	129	0	0	0	0	0	0	0	0	0	0	0	0	0	0	0	0	0	329	7	23115	0.0142332	0.000302834	98
AT	-12.5	12.5	1966	0	188	0	11	1	0	33	4	668	0	0	0	0	0	0	0	0	0	0	0	0	0	0	0	0	0	905	16	38949	0.0232355	0.000410794	97.5
AT	-7.5	-27.5	1966	35496	1442	66	482	1664	52	428	3010	1003	0	0	0	0	0	0	0	0	0	0	0	0	0	0	0	0	0	43643	5274	1122793	0.03887	0.00469721	66.75
AT	-7.5	-22.5	1966	23741	2880	7	576	2067	13	388	1834	840	0	0	0	0	0	0	0	0	1	0	0	42	0	0	0	0	0	32389	4540	839379	0.0385869	0.00540876	74.5
AT	-7.5	-17.5	1966	8129	4875	2	266	3308	0	291	1272	754	0	0	0	0	0	0	0	0	0	0	0	0	0	0	0	0	0	18897	4848	638907	0.0295771	0.00758796	89.5
AT	-7.5	-12.5	1966	8607	4038	0	194	1085	5	309	663	585	0	0	0	0	0	0	0	0	0	0	0	0	0	0	0	0	0	15486	1947	513935	0.0301322	0.00378842	96
AT	-7.5	-7.5	1966	3007	5650	0	272	1346	0	251	376	1209	0	0	0	0	0	0	0	0	0	0	0	99	0	0	0	0	0	12210	2093	572345	0.0213333	0.00365689	99.75
AT	-7.5	-2.5	1966	969	2374	0	190	141	3	93	234	1395	0	0	0	0	0	0	0	0	0	0	0	46	0	0	0	0	0	5445	614	222849	0.0244336	0.00275523	103.5
AT	-7.5	2.5	1966	1096	20793	1	268	829	18	1130	144	29140	0	0	0	0	0	0	0	0	0	0	0	0	0	0	0	0	0	53419	1260	2177969	0.024527	0.000578521	103.75
AT	-7.5	7.5	1966	48	1573	0	90	143	47	298	5	8100	0	0	0	0	0	0	0	0	0	0	0	0	0	0	0	0	0	10304	285	532972	0.0193331	0.000534737	101.75
AT	-7.5	12.5	1966	22	681	0	6	0	0	54	0	205	0	0	0	0	0	0	0	0	0	0	0	0	0	0	0	0	0	968	6	41811	0.0231518	0.000143503	49.25
AT	-2.5	-37.5	1966	19	35	0	17	52	0	7	106	164	0	0	0	0	0	0	0	0	0	0	0	0	0	0	0	0	0	400	175	16542	0.0241809	0.0105791	84.75
AT	-2.5	-32.5	1966	835	414	463	82	525	0	66	430	2468	0	0	0	0	0	0	0	0	0	0	0	0	0	0	0	0	0	5283	1500	185182	0.0285287	0.00810014	82
AT	-2.5	-27.5	1966	749	485	15	38	137	0	53	349	1356	0	0	0	0	0	0	0	0	0	0	0	0	0	0	0	0	0	3182	539	149384	0.0213008	0.00360815	83.25
AT	-2.5	-22.5	1966	356	578	3	28	31	9	97	103	667	0	0	0	0	0	0	0	0	0	0	0	0	0	0	0	0	0	1872	174	76198	0.0245676	0.00228352	84
AT	-2.5	-17.5	1966	487	761	6	52	139	6	48	194	1007	0	0	0	0	0	0	0	0	5	0	0	0	0	0	0	0	0	2705	402	125303	0.0215877	0.00320822	84.5
AT	-2.5	-12.5	1966	613	759	0	62	240	6	129	125	1574	0	0	0	0	0	0	0	0	37	0	0	0	0	0	0	0	0	3545	470	179659	0.0197318	0.00261607	87.75
AT	-2.5	-7.5	1966	402	648	0	64	339	0	82	17	2771	0	0	0	0	0	0	0	0	0	0	0	10	0	0	0	0	0	4333	430	256179	0.016914	0.00167851	88
AT	-2.5	-2.5	1966	1674	1916	0	129	395	0	485	18	7240	0	0	0	0	0	0	0	0	2	0	0	0	0	0	0	0	0	11859	544	620203	0.0191212	0.000877132	90
AT	-2.5	2.5	1966	2521	8440	2	490	1214	34	1206	76	28806	0	0	0	0	0	0	0	0	0	0	0	27	0	0	0	0	0	42816	1843	2008728	0.021315	0.000917496	89
AT	-2.5	7.5	1966	168	901	0	117	571	9	262	2	4309	0	0	0	0	0	0	0	0	0	0	0	0	0	0	0	0	0	6339	699	331172	0.0191411	0.00211069	76.75
AT	-2.5	12.5	1966	14	71	0	3	0	0	5	0	166	0	0	0	0	0	0	0	0	0	0	0	0	0	0	0	0	0	259	3	13398	0.0193312	0.000223914	20.2667
AT	2.5	-47.5	1966	115	104	0	14	108	0	5	115	435	0	0	0	0	0	0	0	0	0	0	0	0	0	0	0	0	0	896	237	36131	0.0247986	0.00655946	27.75
AT	2.5	-42.5	1966	156	136	0	48	237	0	5	462	387	0	0	0	0	0	0	0	0	0	0	0	0	0	0	0	0	0	1431	747	60683	0.0235816	0.0123099	87
AT	2.5	-37.5	1966	375	451	234	31	70	2	162	171	759	0	0	0	0	0	0	0	0	0	0	0	0	0	0	0	0	0	2255	508	81543	0.0276541	0.00622984	85.25
AT	2.5	-32.5	1966	341	487	236	27	84	0	178	220	1094	0	0	0	0	0	0	0	0	0	0	0	0	0	0	0	0	0	2667	567	126795	0.021034	0.00447179	87.5
AT	2.5	-27.5	1966	1191	2061	4	136	359	0	652	491	4724	0	0	0	0	0	0	0	0	2	0	0	0	0	0	0	0	0	9620	992	390586	0.0246297	0.00253977	80.25
AT	2.5	-22.5	1966	1523	1996	1	252	337	12	583	366	6746	0	0	0	0	0	0	0	0	2	0	0	0	0	0	0	0	0	11818	970	480068	0.0246173	0.00202055	80.25
AT	2.5	-17.5	1966	960	1268	0	221	352	6	255	196	4465	0	0	0	0	0	0	0	0	0	0	0	9	0	0	0	0	0	7732	784	358727	0.021554	0.00218551	82
AT	2.5	-12.5	1966	593	409	0	124	262	2	65	23	1456	0	0	0	0	0	0	0	0	0	0	0	0	0	0	0	0	0	2934	411	158752	0.0184817	0.00258894	82
AT	2.5	-7.5	1966	842	962	1	167	364	2	146	30	4853	0	0	0	0	0	0	0	0	0	0	0	0	0	0	0	0	0	7367	564	348527	0.0211375	0.00161824	81.5
AT	2.5	-2.5	1966	804	899	0	152	367	2	166	4	3123	0	0	0	0	0	0	0	0	0	0	0	0	0	0	0	0	0	5517	525	286392	0.0192638	0.00183315	82
AT	2.5	2.5	1966	26	196	0	61	167	0	90	4	750	0	0	0	0	0	0	0	0	0	0	0	0	0	0	0	0	0	1294	232	87722	0.0147511	0.00264472	81.5
AT	2.5	7.5	1966	0	81	0	26	123	0	20	2	713	0	0	0	0	0	0	0	0	0	0	0	0	0	0	0	0	0	965	151	49838	0.0193627	0.00302982	26
AT	7.5	-82.5	1966	2	89	0	45	111	0	3	5	970	0	0	0	0	0	0	0	0	0	0	0	0	0	0	0	0	0	1225	161	29676	0.0412791	0.00542526	39.75
AT	7.5	-77.5	1966	100	145	0	74	187	0	9	62	739	0	0	0	0	0	0	0	0	0	0	0	0	0	0	0	0	0	1316	323	37391	0.0351956	0.00863844	21
AT	7.5	-57.5	1966	1130	472	0	77	1876	0	27	596	8261	0	0	0	0	0	0	0	0	0	0	0	0	0	0	0	0	0	12439	2549	227843	0.0545946	0.0111875	67.25
AT	7.5	-52.5	1966	1858	577	4	177	3129	0	66	1430	11402	0	0	0	0	0	0	0	0	12	0	0	0	0	0	0	0	0	18655	4752	444687	0.0419509	0.0106862	60.5
AT	7.5	-47.5	1966	720	2071	12	127	365	22	138	1147	3930	0	0	0	0	0	0	0	0	0	0	0	0	0	0	0	0	0	8532	1673	308348	0.02767	0.00542569	80
AT	7.5	-42.5	1966	259	1696	0	59	194	0	60	425	4349	0	0	0	0	0	0	0	0	0	0	0	0	0	0	0	0	0	7042	678	230910	0.0304967	0.00293621	81
AT	7.5	-37.5	1966	388	2647	20	55	183	2	144	398	4301	0	0	0	0	0	0	0	0	0	0	0	0	0	0	0	0	0	8138	658	268559	0.0303025	0.00245011	81.75
AT	7.5	-32.5	1966	549	1973	44	50	143	6	166	331	2107	0	0	0	0	0	0	0	0	0	0	0	13	0	0	0	0	0	5382	587	224248	0.0240002	0.00261764	82
AT	7.5	-27.5	1966	2367	11204	6	373	948	93	895	1006	14422	0	0	0	0	0	0	0	0	2	0	0	443	0	0	0	0	0	31759	2871	1302479	0.0243835	0.00220426	84.75
AT	7.5	-22.5	1966	2900	6992	8	449	621	8	919	636	19455	0	0	0	0	0	0	0	0	0	0	0	118	0	0	0	0	0	32106	1840	1432157	0.0224179	0.00128478	84.75
AT	7.5	-17.5	1966	1534	1908	3	347	720	48	200	117	5547	0	0	0	0	0	0	0	0	0	0	0	148	0	0	0	0	0	10572	1383	476903	0.022168	0.00289996	82.25
AT	7.5	-12.5	1966	3	52	0	13	20	0	7	2	170	0	0	0	0	0	0	0	0	0	0	0	0	0	0	0	0	0	267	35	20243	0.0131897	0.00172899	49
AT	7.5	-7.5	1966	7	35	0	0	0	0	0	0	4	0	0	0	0	0	0	0	0	0	0	0	4	0	0	0	0	0	50	4	2275	0.021978	0.00175824	53
AT	7.5	2.5	1966	0	3	0	15	8	0	11	0	59	0	0	0	0	0	0	0	0	0	0	0	0	0	0	0	0	0	96	23	7946	0.0120816	0.00289454	71.5
AT	12.5	-82.5	1966	31	506	0	165	625	0	38	17	4098	0	0	0	0	0	0	0	0	0	0	0	0	0	0	0	0	0	5480	807	109294	0.05014	0.00738375	61.5
AT	12.5	-77.5	1966	1631	847	0	598	456	0	92	874	9588	0	0	0	0	0	0	0	0	0	0	0	0	0	0	0	0	0	14086	1928	350964	0.0401352	0.00549344	81.5
AT	12.5	-72.5	1966	1062	615	5	260	603	0	103	2088	10721	0	0	0	0	0	0	0	0	0	0	0	0	0	0	0	0	0	15457	2956	296413	0.0521468	0.00997257	82.25
AT	12.5	-67.5	1966	2971	924	0	305	598	0	170	3007	25201	0	0	0	0	0	0	0	0	0	0	0	0	0	0	0	0	0	33176	3910	632927	0.0524168	0.00617765	85.75
AT	12.5	-62.5	1966	2948	1354	0	456	672	0	278	3312	25686	0	0	0	0	0	0	0	0	0	0	0	0	0	0	0	0	0	34706	4440	837179	0.0414559	0.00530353	78
AT	12.5	-57.5	1966	3759	751	0	221	1442	0	88	1866	9081	0	0	0	0	0	0	0	0	158	0	0	0	0	0	0	0	0	17366	3687	406795	0.0426898	0.00906353	78
AT	12.5	-52.5	1966	2051	524	0	126	619	5	45	906	4656	0	0	0	0	0	0	0	0	2	0	0	0	0	0	0	0	0	8934	1658	237740	0.0375789	0.00697401	80.25
AT	12.5	-47.5	1966	240	1018	0	33	70	9	38	51	1036	0	0	0	0	0	0	0	0	0	0	0	0	0	0	0	0	0	2495	163	94176	0.0264929	0.0017308	83
AT	12.5	-42.5	1966	600	2083	9	46	78	4	80	155	1753	0	0	0	0	0	0	0	0	0	0	0	0	0	0	0	0	0	4808	292	180061	0.0267021	0.00162167	80
AT	12.5	-37.5	1966	342	4181	60	48	249	2	192	230	2567	0	0	0	0	0	0	0	0	0	0	0	0	0	0	0	0	0	7871	589	345358	0.0227908	0.00170548	83.25
AT	12.5	-32.5	1966	352	5031	135	116	234	0	308	758	3020	0	0	0	0	0	0	0	0	0	0	0	0	0	0	0	0	0	9954	1243	544780	0.0182716	0.00228165	88
AT	12.5	-27.5	1966	633	5174	15	122	249	0	426	618	4064	0	0	0	0	0	0	0	0	2	0	0	0	0	0	0	0	0	11303	1006	677410	0.0166856	0.00148507	90
AT	12.5	-22.5	1966	97	6872	7	160	230	0	415	373	9773	0	0	0	0	0	0	0	0	0	0	0	36	0	0	0	0	0	17963	806	1066273	0.0168465	0.000755904	91.25
AT	12.5	-17.5	1966	24	5521	0	106	178	0	173	73	3837	0	0	0	0	0	0	0	0	0	0	0	17	0	0	0	0	0	9929	374	508674	0.0195194	0.000735245	72.25
AT	17.5	-97.5	1966	0	0	0	7	0	0	0	0	59	0	0	0	0	0	0	0	0	0	0	0	0	0	0	0	0	0	66	7	6611	0.00998336	0.00105884	72.3947
AT	17.5	-92.5	1966	0	0	0	77	0	0	12	53	1472	0	0	0	0	0	0	0	0	0	0	0	0	0	0	0	0	0	1614	130	66105	0.0244157	0.00196657	65.1111
AT	17.5	-82.5	1966	106	6	0	239	0	0	8	63	54	0	0	0	0	0	0	0	0	0	0	0	0	0	0	0	0	0	476	302	21406	0.0222368	0.0141082	80.75
AT	17.5	-77.5	1966	450	96	0	645	229	0	39	2680	2438	0	0	0	0	0	0	0	0	0	0	0	0	0	0	0	0	0	6577	3554	157404	0.0417842	0.0225788	82.5
AT	17.5	-72.5	1966	1556	265	0	318	481	0	37	668	7526	0	0	0	0	0	0	0	0	0	0	0	0	0	0	0	0	0	10851	1467	251432	0.0431568	0.00583458	80
AT	17.5	-67.5	1966	6160	1185	23	560	578	0	176	1502	32088	0	0	0	0	0	0	0	0	81	0	0	0	0	0	0	0	0	42353	2744	826869	0.0512209	0.00331854	82.75
AT	17.5	-62.5	1966	18330	601	88	622	763	116	174	8712	15595	0	0	0	0	0	0	0	0	47	0	0	0	0	0	0	0	0	45048	10348	954065	0.0472169	0.0108462	83
AT	17.5	-57.5	1966	989	8	2	22	18	0	6	201	46	0	0	0	0	0	0	0	0	0	0	0	0	0	0	0	0	0	1292	243	32174	0.0401566	0.00755268	63.75
AT	17.5	-52.5	1966	34	2	0	2	0	0	0	0	3	0	0	0	0	0	0	0	0	0	0	0	0	0	0	0	0	0	41	2	1540	0.0266234	0.0012987	64.25
AT	17.5	-47.5	1966	2501	59	0	108	0	0	28	7	41	0	0	0	0	0	0	0	0	0	0	0	0	0	0	0	0	0	2744	115	44697	0.0613911	0.00257288	40
AT	17.5	-42.5	1966	8596	374	0	159	0	0	105	191	254	0	0	0	0	0	0	0	0	0	0	0	0	0	0	0	0	0	9679	350	211540	0.0457549	0.00165453	47.75
AT	17.5	-37.5	1966	961	101	0	9	14	2	19	29	29	0	0	0	0	0	0	0	0	0	0	0	0	0	0	0	0	0	1164	54	37862	0.0307432	0.00142623	64.75
AT	17.5	-27.5	1966	122	150	0	6	3	0	16	28	45	0	0	0	0	0	0	0	0	0	0	0	0	0	0	0	0	0	370	37	25174	0.0146977	0.00146977	83.25
AT	17.5	-22.5	1966	2044	8001	2	31	90	8	164	99	469	0	0	0	0	0	0	0	0	0	0	0	0	0	0	0	0	0	10908	230	341183	0.0319711	0.000674125	87.75
AT	17.5	-17.5	1966	1986	10432	3	44	233	0	189	122	1298	0	0	0	0	0	0	0	0	0	0	0	0	0	0	0	0	0	14307	402	412148	0.0347133	0.000975378	25.75
AT	22.5	-97.5	1966	0	0	0	51	42	0	3	123	294	0	0	0	0	0	0	0	0	0	0	0	0	0	0	0	0	0	513	216	16840	0.0304632	0.0128266	72.5
AT	22.5	-92.5	1966	0	4	27	407	245	0	62	1144	4368	0	0	0	0	0	0	0	0	0	0	0	0	0	0	0	0	0	6257	1823	174168	0.0359251	0.0104669	75.5
AT	22.5	-77.5	1966	107	0	6	15	25	0	0	22	19	0	0	0	0	0	0	0	0	0	0	0	0	0	0	0	0	0	194	68	5929	0.0327205	0.0114691	75.5
AT	22.5	-72.5	1966	13035	61	128	1069	360	3	32	2276	733	0	0	0	0	0	0	0	0	4	0	0	0	0	0	0	0	0	17701	3840	444624	0.0398112	0.00863651	45
AT	22.5	-67.5	1966	16838	96	32	858	433	91	29	1964	593	0	0	0	0	0	0	0	0	0	0	0	0	0	0	0	0	0	20934	3378	541653	0.0386484	0.00623647	32.5
AT	22.5	-62.5	1966	8920	43	18	252	123	5	51	1156	353	0	0	0	0	0	0	0	0	0	0	0	0	0	0	0	0	0	10921	1554	274350	0.0398068	0.0056643	21.75
AT	22.5	-57.5	1966	2983	26	0	53	17	0	20	25	86	0	0	0	0	0	0	0	0	0	0	0	0	0	0	0	0	0	3210	95	89425	0.035896	0.00106234	29
AT	22.5	-52.5	1966	634	8	0	8	0	2	0	150	25	0	0	0	0	0	0	0	0	0	0	0	0	0	0	0	0	0	827	160	23466	0.0352425	0.00681838	28
AT	22.5	-37.5	1966	0	59	31	0	0	0	9	72	186	0	0	0	0	0	0	0	0	0	0	0	0	0	0	0	0	0	357	103	24255	0.0147186	0.00424655	15.5
AT	22.5	-32.5	1966	17	5	0	0	0	0	0	0	3	0	0	0	0	0	0	0	0	0	0	0	0	0	0	0	0	0	25	0	1155	0.021645	0	42
AT	22.5	-22.5	1966	123	196	0	0	23	0	8	0	28	0	0	0	0	0	0	0	0	0	0	0	0	0	0	0	0	0	378	23	15400	0.0245455	0.00149351	79
AT	22.5	-17.5	1966	582	588	3	0	3	0	33	3	80	0	0	0	0	0	0	0	0	0	0	0	0	0	0	0	0	0	1292	9	30492	0.0423718	0.000295159	47.25
AT	27.5	-77.5	1966	2784	141	6615	463	265	5	87	2941	659	0	0	0	0	0	0	0	0	0	0	0	0	0	0	0	0	0	13960	10289	512828	0.0272216	0.0200633	83.25
AT	27.5	-72.5	1966	7801	44	218	329	74	3	7	1064	216	0	0	0	0	0	0	0	0	0	0	0	0	0	0	0	0	0	9756	1688	252008	0.0387131	0.0066982	62
AT	27.5	-67.5	1966	567	33	191	11	5	0	14	93	48	0	0	0	0	0	0	0	0	0	0	0	0	0	0	0	0	0	962	300	27042	0.0355743	0.0110939	42.5
AT	27.5	-62.5	1966	1365	9	191	13	12	0	10	34	16	0	0	0	0	0	0	0	0	0	0	0	0	0	0	0	0	0	1650	250	38530	0.0428238	0.00648845	35.75
AT	27.5	-57.5	1966	1899	14	0	23	11	0	0	66	26	0	0	0	0	0	0	0	0	0	0	0	0	0	0	0	0	0	2039	100	37773	0.0539804	0.00264739	27.25
AT	27.5	-52.5	1966	1072	12	0	6	31	0	0	79	28	0	0	0	0	0	0	0	0	0	0	0	0	0	0	0	0	0	1228	116	36523	0.0336226	0.00317608	22
AT	27.5	-47.5	1966	1312	45	5	0	0	0	3	14	6	0	0	0	0	0	0	0	0	0	0	0	0	0	0	0	0	0	1385	19	17325	0.0799423	0.00109668	21.5
AT	27.5	-42.5	1966	513	29	2	0	35	0	20	54	20	0	0	0	0	0	0	0	0	0	0	0	0	0	0	0	0	0	673	91	20651	0.0325892	0.00440657	19.75
AT	27.5	-37.5	1966	1364	123	23	3	0	0	40	202	148	0	0	0	0	0	0	0	0	0	0	0	0	0	0	0	0	0	1903	228	59090	0.0322051	0.00385852	18.75
AT	27.5	-32.5	1966	9	6	0	0	0	0	2	0	2	0	0	0	0	0	0	0	0	0	0	0	0	0	0	0	0	0	19	0	1155	0.0164502	0	26.75
AT	27.5	-17.5	1966	120	126	2	3	0	0	8	0	0	0	0	0	0	0	0	0	0	0	0	0	0	0	0	0	0	0	259	5	9240	0.0280303	0.000541126	81
AT	32.5	-77.5	1966	3465	440	11261	249	787	2	112	1957	1022	0	0	0	0	0	0	0	0	0	0	0	0	0	0	0	0	0	19295	14256	665313	0.0290014	0.0214275	78.25
AT	32.5	-72.5	1966	3421	20	430	16	178	0	25	170	93	0	0	0	0	0	0	0	0	0	0	0	0	0	0	0	0	0	4353	794	96871	0.044936	0.00819647	75.5
AT	32.5	-67.5	1966	11026	153	289	23	74	11	31	179	250	0	0	0	0	0	0	0	0	0	0	0	0	0	0	0	0	0	12036	576	262292	0.0458878	0.00219603	75.75
AT	32.5	-62.5	1966	19653	254	291	63	183	6	74	336	365	0	0	0	0	0	0	0	0	0	0	0	0	0	0	0	0	0	21225	879	365531	0.0580662	0.00240472	75.25
AT	32.5	-57.5	1966	10968	182	38	29	67	3	83	107	198	0	0	0	0	0	0	0	0	0	0	0	0	0	0	0	0	0	11675	244	249869	0.0467245	0.000976512	71.25
AT	32.5	-52.5	1966	4789	216	25	4	8	0	28	42	45	0	0	0	0	0	0	0	0	0	0	0	0	0	0	0	0	0	5157	79	97960	0.0526439	0.000806452	73.25
AT	32.5	-47.5	1966	4962	316	27	5	47	0	30	56	60	0	0	0	0	0	0	0	0	0	0	0	0	0	0	0	0	0	5503	135	109350	0.0503246	0.00123457	74.25
AT	32.5	-42.5	1966	4163	1025	22	2	8	46	44	8	27	0	0	0	0	0	0	0	0	0	0	0	0	0	0	0	0	0	5345	86	112065	0.0476955	0.000767412	74.5
AT	32.5	-37.5	1966	7361	718	16	4	5	0	62	52	62	0	0	0	0	0	0	0	0	0	0	0	0	0	0	0	0	0	8280	77	115793	0.0715069	0.00066498	68
AT	32.5	-32.5	1966	610	111	0	0	6	0	9	0	6	0	0	0	0	0	0	0	0	0	0	0	0	0	0	0	0	0	742	6	17140	0.0432905	0.000350058	65.75
AT	32.5	-27.5	1966	14	120	0	0	6	0	3	3	0	0	0	0	0	0	0	0	0	0	0	0	0	0	0	0	0	0	146	9	9979	0.0146307	0.000901894	71
AT	32.5	-22.5	1966	224	1132	5	0	35	0	14	4	2	0	0	0	0	0	0	0	0	0	0	0	0	0	0	0	0	0	1416	44	37837	0.0374237	0.00116288	60.75
AT	37.5	-62.5	1966	2586	26	24	0	68	0	5	69	666	0	0	0	0	0	0	0	0	0	0	0	0	0	0	0	0	0	3444	161	63368	0.0543492	0.00254071	76.25
AT	37.5	-57.5	1966	2917	179	3	12	0	0	11	230	1162	0	0	0	0	0	0	0	0	0	0	0	0	0	0	0	0	0	4514	245	58212	0.0775441	0.00420875	73
AT	37.5	-52.5	1966	224	394	37	0	0	0	17	6	0	0	0	0	0	0	0	0	0	0	0	0	0	0	0	0	0	0	678	43	27720	0.0244589	0.00155123	72
AT	37.5	-47.5	1966	92	182	14	0	0	0	0	0	2	0	0	0	0	0	0	0	0	0	0	0	0	0	0	0	0	0	290	14	6083	0.0476738	0.0023015	72.25
AT	37.5	-42.5	1966	20411	1484	0	8	0	0	181	11	94	0	0	0	0	0	0	0	0	0	0	0	0	0	0	0	0	0	22189	19	238838	0.092904	7.95518e-05	70.25
AT	37.5	-37.5	1966	43475	4357	7	20	8	0	345	44	363	0	0	0	0	0	0	0	0	0	0	0	0	0	0	0	0	0	48619	79	563753	0.0862417	0.000140132	72
AT	37.5	-32.5	1966	2712	563	0	0	3	0	42	23	19	0	0	0	0	0	0	0	0	0	0	0	0	0	0	0	0	0	3362	26	52098	0.0645322	0.000499059	75
AT	37.5	-27.5	1966	43	23	0	0	8	0	3	32	0	0	0	0	0	0	0	0	0	0	0	0	0	0	0	0	0	0	109	40	6776	0.0160862	0.00590319	74.25
AT	42.5	-62.5	1966	60	25	82	0	0	0	0	14	2	0	0	0	0	0	0	0	0	0	0	0	0	0	0	0	0	0	183	96	10395	0.0176046	0.00923521	28
AT	42.5	-57.5	1966	4509	3791	97	42	0	0	60	151	1017	0	0	0	0	0	0	0	0	0	0	0	0	0	0	0	0	0	9667	290	250635	0.03857	0.00115706	43
AT	42.5	-52.5	1966	4397	4087	66	8	0	0	90	116	65	0	0	0	0	0	0	0	0	2	0	0	0	0	0	0	0	0	8831	192	272950	0.0323539	0.000703426	42.5
AT	42.5	-47.5	1966	8282	3501	225	11	0	0	79	70	24	0	0	0	0	0	0	0	0	0	0	0	0	0	0	0	0	0	12192	306	273735	0.0445394	0.00111787	50
AT	42.5	-42.5	1966	12213	1768	4	11	0	0	159	10	21	0	0	0	0	0	0	0	0	0	0	0	0	0	0	0	0	0	14186	25	220513	0.0643318	0.000113372	67
AT	42.5	-37.5	1966	3844	943	0	4	5	0	42	0	10	0	0	0	0	0	0	0	0	0	0	0	0	0	0	0	0	0	4848	9	93709	0.0517346	9.6042e-05	66
AT	42.5	-32.5	1966	7464	1839	3	0	0	0	160	3	25	0	0	0	0	0	0	0	0	0	0	0	0	0	0	0	0	0	9494	6	125895	0.075412	4.76588e-05	63.75
AT	42.5	-27.5	1966	18	8	0	0	0	0	2	0	0	0	0	0	0	0	0	0	0	0	0	0	0	0	0	0	0	0	28	0	3388	0.00826446	0	63.5
AT	47.5	-12.5	1966	80	0	0	0	0	0	0	0	0	0	0	0	0	0	0	0	0	0	0	0	0	0	0	0	0	0	80	0	6776	0.0118064	0	43
AT	47.5	-7.5	1966	145	0	0	0	0	0	0	0	0	0	0	0	0	0	0	0	0	0	0	0	0	0	0	0	0	0	145	0	3388	0.0427981	0	40.75
AT	-42.5	17.5	1967	271	1	64	0	0	0	0	0	0	0	0	0	0	0	0	0	0	0	0	0	0	0	0	0	0	0	336	64	4893	0.0686695	0.0130799	33.75
AT	-37.5	-42.5	1967	1188	310	24	0	138	0	28	0	3	0	0	0	0	0	0	0	0	0	0	0	0	0	0	0	0	0	1691	162	51471	0.0328535	0.0031474	58
AT	-37.5	-37.5	1967	450	91	2	0	11	0	3	0	2	0	0	0	0	0	0	0	0	0	0	0	0	0	0	0	0	0	559	13	11970	0.0467001	0.00108605	59
AT	-37.5	-32.5	1967	374	42	1	0	2	0	5	1	0	0	0	0	0	0	0	0	0	0	0	0	0	0	0	0	0	0	425	4	7781	0.0546202	0.000514073	54
AT	-37.5	17.5	1967	25079	2393	319	2	0	37	112	10	257	0	0	0	0	0	0	0	0	13	0	0	0	0	0	0	0	0	28222	381	368413	0.0766042	0.00103417	78
AT	-32.5	-42.5	1967	3050	309	16	5	141	0	60	148	227	0	0	0	0	0	0	0	0	1	0	0	0	0	0	0	0	0	3957	311	83040	0.0476517	0.00374518	54.75
AT	-32.5	-37.5	1967	12309	2232	34	5	503	0	100	60	52	0	0	0	0	0	0	0	0	0	0	0	0	0	0	0	0	0	15295	602	248956	0.0614366	0.0024181	49.25
AT	-32.5	-32.5	1967	3506	884	10	1	25	0	29	0	0	0	0	0	0	0	0	0	0	0	0	0	0	0	0	0	0	0	4455	36	86485	0.0515118	0.000416257	44.75
AT	-32.5	-27.5	1967	310	82	0	0	0	0	4	0	0	0	0	0	0	0	0	0	0	0	0	0	0	0	0	0	0	0	396	0	9148	0.0432882	0	26.5
AT	-32.5	-22.5	1967	108	13	0	0	0	0	0	0	0	0	0	0	0	0	0	0	0	0	0	0	0	0	0	0	0	0	121	0	2420	0.05	0	23.75
AT	-32.5	-17.5	1967	2541	200	0	1	0	0	7	0	0	0	0	0	0	0	0	0	0	0	0	0	0	0	0	0	0	0	2749	1	50167	0.054797	1.99334e-05	29.75
AT	-32.5	-12.5	1967	7407	644	3	0	22	0	19	0	2	0	0	0	0	0	0	0	0	0	0	0	0	0	0	0	0	0	8097	25	204252	0.0396422	0.000122398	25.5
AT	-32.5	-7.5	1967	7509	558	2	0	10	1	20	15	1	0	0	0	0	0	0	0	0	0	0	0	0	0	0	0	0	0	8116	28	161995	0.0501003	0.000172845	19.25
AT	-32.5	-2.5	1967	985	112	0	0	1	0	2	4	0	0	0	0	0	0	0	0	0	0	0	0	0	0	0	0	0	0	1104	5	17826	0.061932	0.000280489	26.5
AT	-32.5	2.5	1967	116	25	0	0	0	1	0	1	0	0	0	0	0	0	0	0	0	0	0	0	0	0	0	0	0	0	143	2	5583	0.0256135	0.00035823	37.5
AT	-32.5	7.5	1967	2530	261	0	0	0	0	7	0	0	0	0	0	0	0	0	0	0	0	0	0	0	0	0	0	0	0	2798	0	41022	0.0682073	0	69.75
AT	-32.5	12.5	1967	23713	753	11	0	0	0	40	0	2	0	0	0	0	0	0	0	0	0	0	0	88	0	0	0	0	0	24607	99	275998	0.0891564	0.000358698	78.25
AT	-32.5	17.5	1967	40257	1453	573	6	5	15	67	2	50	0	0	0	0	0	0	0	0	2	0	0	0	0	0	0	0	0	42430	603	427206	0.0993198	0.0014115	21.5
AT	-27.5	-42.5	1967	5655	132	0	29	4396	0	132	6372	704	0	0	0	0	0	0	0	0	1	0	0	0	0	0	0	0	0	17421	10798	206924	0.0841903	0.0521834	44.25
AT	-27.5	-37.5	1967	10152	249	10	49	5466	1	133	9333	1000	0	0	0	0	0	0	0	0	1	0	0	0	0	0	0	0	0	26394	14860	308961	0.0854283	0.0480967	37
AT	-27.5	-22.5	1967	546	98	0	0	0	0	4	0	0	0	0	0	0	0	0	0	0	0	0	0	0	0	0	0	0	0	648	0	12100	0.0535537	0	15
AT	-27.5	-17.5	1967	317	26	0	6	160	0	2	22	22	0	0	0	0	0	0	0	0	0	0	0	0	0	0	0	0	0	555	188	13945	0.0397992	0.0134815	11.25
AT	-27.5	-12.5	1967	1265	129	0	0	5	0	3	1	0	0	0	0	0	0	0	0	0	0	0	0	0	0	0	0	0	0	1403	6	30671	0.0457435	0.000195625	8.25
AT	-27.5	-7.5	1967	6681	209	5	0	20	0	12	0	0	0	0	0	0	0	0	0	0	0	0	0	0	0	0	0	0	0	6927	25	96040	0.0721262	0.000260308	10.25
AT	-27.5	-2.5	1967	8379	365	0	2	36	2	18	1	1	0	0	0	0	0	0	0	0	0	0	0	0	0	0	0	0	0	8804	41	147834	0.0595533	0.000277338	13.5
AT	-27.5	2.5	1967	39173	1842	0	4	27	34	93	35	101	0	0	0	0	0	0	0	0	0	0	0	57	0	0	0	0	0	41366	157	529370	0.0781419	0.000296579	37.5
AT	-27.5	7.5	1967	20177	1783	5	0	10	0	79	25	17	0	0	0	0	0	0	0	0	0	0	0	36	0	0	0	0	0	22132	76	258987	0.085456	0.000293451	75.75
AT	-27.5	12.5	1967	67304	1716	27	2	1	35	90	12	13	0	0	0	0	0	0	0	0	0	0	0	158	0	0	0	0	0	69358	235	665270	0.104255	0.00035324	85.5
AT	-22.5	-37.5	1967	261	2	0	7	469	0	7	747	66	0	0	0	0	0	0	0	0	0	0	0	0	0	0	0	0	0	1559	1223	23142	0.0673667	0.0528476	61
AT	-22.5	-32.5	1967	9168	28	2	214	1917	0	92	3578	184	0	0	0	0	0	0	0	0	0	0	0	0	0	0	0	0	0	15183	5711	230387	0.0659022	0.0247887	18.75
AT	-22.5	-27.5	1967	5878	58	2	367	1764	0	111	349	184	0	0	0	0	0	0	0	0	0	0	0	0	0	0	0	0	0	8713	2482	207571	0.041976	0.0119574	4
AT	-22.5	-22.5	1967	280	11	0	49	538	0	9	27	23	0	0	0	0	0	0	0	0	0	0	0	0	0	0	0	0	0	937	614	23039	0.0406702	0.0266505	5
AT	-22.5	-17.5	1967	2338	23	0	97	2563	0	14	111	94	0	0	0	0	0	0	0	0	0	0	0	0	0	0	0	0	0	5240	2771	115225	0.0454762	0.0240486	5
AT	-22.5	-7.5	1967	73	2	0	0	0	2	2	48	1	0	0	0	0	0	0	0	0	0	0	0	0	0	0	0	0	0	128	50	5372	0.0238273	0.00930752	10
AT	-22.5	-2.5	1967	3016	144	0	1	216	9	12	16	57	0	0	0	0	0	0	0	0	0	0	0	7	0	0	0	0	0	3478	249	77017	0.0451589	0.00323305	26.25
AT	-22.5	2.5	1967	59864	4192	3	8	148	61	169	68	275	0	0	0	0	0	0	0	0	0	0	0	133	0	0	0	0	0	64921	421	889658	0.072973	0.000473216	47.75
AT	-22.5	7.5	1967	21771	2646	4	0	14	4	91	101	24	0	0	0	0	0	0	0	0	0	0	0	36	0	0	0	0	0	24691	159	341660	0.0722678	0.000465375	92.5
AT	-22.5	12.5	1967	27667	4713	13	0	58	35	77	15	63	0	0	0	0	0	0	0	0	0	0	0	19	0	0	0	0	0	32660	140	435025	0.0750761	0.000321821	60.5
AT	-17.5	-32.5	1967	115	0	0	10	33	0	0	31	1	0	0	0	0	0	0	0	0	0	0	0	0	0	0	0	0	0	190	74	7865	0.0241577	0.00940877	5
AT	-17.5	-27.5	1967	1336	6	0	87	194	0	20	169	29	0	0	0	0	0	0	0	0	0	0	0	0	0	0	0	0	0	1841	450	50400	0.0365278	0.00892857	1
AT	-17.5	-22.5	1967	676	2	0	75	26	0	21	219	8	0	0	0	0	0	0	0	0	0	0	0	0	0	0	0	0	0	1027	320	26551	0.0386803	0.0120523	3.75
AT	-17.5	-17.5	1967	336	25	0	15	259	0	2	12	6	0	0	0	0	0	0	0	0	0	0	0	0	0	0	0	0	0	655	286	19335	0.0338764	0.0147918	9
AT	-17.5	-12.5	1967	1654	49	0	36	555	0	14	80	60	0	0	0	0	0	0	0	0	0	0	0	0	0	0	0	0	0	2448	671	64820	0.0377661	0.0103517	19
AT	-17.5	-7.5	1967	4602	130	0	39	317	24	52	543	129	0	0	0	0	0	0	0	0	0	0	0	17	0	0	0	0	0	5853	940	155265	0.0376968	0.00605417	48.5
AT	-17.5	-2.5	1967	8200	786	0	9	37	180	55	128	543	0	0	0	0	0	0	0	0	0	0	0	136	0	0	0	0	0	10074	490	234177	0.0430187	0.00209243	63
AT	-17.5	2.5	1967	3296	581	0	0	0	8	9	2	20	0	0	0	0	0	0	0	0	0	0	0	59	0	0	0	0	0	3975	69	50509	0.0786988	0.00136609	87.75
AT	-17.5	7.5	1967	2089	8641	0	3	3	0	136	11	134	0	0	0	0	0	0	0	0	0	0	0	56	0	0	0	0	0	11073	73	201513	0.0549493	0.00036226	85.75
AT	-17.5	12.5	1967	115	141	0	0	0	0	0	0	5	0	0	0	0	0	0	0	0	0	0	0	0	0	0	0	0	0	261	0	8642	0.0302013	0	45.92
AT	-12.5	-32.5	1967	224	0	0	8	57	0	2	25	0	0	0	0	0	0	0	0	0	0	0	0	0	0	0	0	0	0	316	90	10890	0.0290174	0.00826446	8
AT	-12.5	-27.5	1967	9399	78	3	338	1447	0	149	878	405	0	0	0	0	0	0	0	0	0	0	0	163	0	0	0	0	0	12860	2829	374468	0.0343421	0.00755472	9.5
AT	-12.5	-22.5	1967	11187	257	0	446	1896	17	165	745	260	0	0	0	0	0	0	0	0	0	0	0	127	0	0	0	0	0	15100	3231	408687	0.0369476	0.00790581	16.5
AT	-12.5	-17.5	1967	5477	1082	0	131	1501	0	109	433	516	0	0	0	0	0	0	0	0	0	0	0	26	0	0	0	0	0	9275	2091	232937	0.0398176	0.00897668	29.5
AT	-12.5	-12.5	1967	1624	1482	0	29	237	0	16	200	961	0	0	0	0	0	0	0	0	0	0	0	54	0	0	0	0	0	4603	520	109141	0.0421748	0.00476448	48.25
AT	-12.5	-7.5	1967	2398	322	0	18	246	3	36	284	349	0	0	0	0	0	0	0	0	0	0	0	6	0	0	0	0	0	3662	557	116132	0.0315331	0.00479627	67.5
AT	-12.5	-2.5	1967	2925	1188	0	9	129	30	42	39	186	0	0	0	0	0	0	0	0	1	0	0	68	0	0	0	0	0	4617	276	121869	0.0378849	0.00226473	82.5
AT	-12.5	2.5	1967	4107	7571	0	26	264	42	185	125	181	0	0	0	0	0	0	0	4	22	0	0	40	0	0	0	0	0	12567	523	438949	0.0286297	0.00119148	88.5
AT	-12.5	7.5	1967	162	3689	0	1	12	1	180	8	30	0	0	0	0	0	0	0	0	0	0	0	0	0	0	0	0	0	4083	22	169916	0.0240295	0.000129476	98
AT	-12.5	12.5	1967	2	1673	0	8	8	0	90	0	346	0	0	0	0	0	0	0	0	0	0	0	0	0	0	0	0	0	2127	16	86461	0.0246007	0.000185055	97.5
AT	-7.5	-27.5	1967	10644	378	1	176	479	55	117	676	1578	0	0	0	0	0	0	0	0	0	0	0	104	0	0	0	0	0	14208	1491	286316	0.0496235	0.00520753	66.75
AT	-7.5	-22.5	1967	3901	662	0	71	509	53	101	352	376	0	0	0	0	0	0	0	0	0	0	0	146	0	0	0	0	0	6171	1131	210827	0.0292704	0.00536459	74.5
AT	-7.5	-17.5	1967	1008	331	0	24	403	7	23	233	125	0	0	0	0	0	0	0	0	0	0	0	23	0	0	0	0	0	2177	690	56002	0.0388736	0.012321	89.5
AT	-7.5	-12.5	1967	3996	2194	1	83	1450	26	137	545	1024	0	0	0	0	0	0	0	0	0	0	0	58	0	0	0	0	0	9514	2163	262497	0.0362442	0.00824009	96
AT	-7.5	-7.5	1967	5536	2126	0	103	227	34	150	571	1796	0	0	0	0	0	0	0	0	0	0	0	38	0	0	0	0	0	10581	973	329830	0.0320802	0.00295	99.75
AT	-7.5	-2.5	1967	2592	8457	0	110	1078	30	224	197	3826	0	0	0	0	0	0	0	0	0	0	0	0	0	0	0	0	0	16514	1415	436318	0.0378485	0.00324305	103.5
AT	-7.5	2.5	1967	2346	24488	0	272	983	153	963	249	20281	0	0	0	0	0	0	0	7	5	0	0	0	0	0	0	0	0	49747	1669	1772175	0.0280712	0.000941781	103.75
AT	-7.5	7.5	1967	62	1529	0	130	219	12	224	12	11386	0	0	0	0	0	0	0	0	1	0	0	2	0	0	0	0	0	13577	376	345699	0.0392741	0.00108765	101.75
AT	-7.5	12.5	1967	97	1045	0	103	153	26	176	2	13520	0	0	0	0	0	0	0	0	0	0	0	0	0	0	0	0	0	15122	284	247528	0.0610921	0.00114734	49.25
AT	-2.5	-32.5	1967	49	26	2	5	23	0	1	11	71	0	0	0	0	0	0	0	0	0	0	0	0	0	0	0	0	0	188	41	6224	0.0302057	0.0065874	82
AT	-2.5	-27.5	1967	535	196	1	19	80	9	9	91	654	0	0	0	0	0	0	0	0	0	0	0	27	0	0	0	0	0	1621	227	49972	0.0324382	0.00454254	83.25
AT	-2.5	-22.5	1967	22	94	0	0	0	0	0	0	100	0	0	0	0	0	0	0	0	0	0	0	28	0	0	0	0	0	244	28	7815	0.031222	0.00358285	84
AT	-2.5	-17.5	1967	763	1551	0	95	302	16	220	76	4395	0	0	0	0	0	0	0	0	0	0	0	67	0	0	0	0	0	7485	556	175627	0.0426187	0.0031658	84.5
AT	-2.5	-12.5	1967	2118	2199	0	42	403	88	184	65	4440	0	0	0	0	0	0	0	0	0	0	0	97	0	0	0	0	0	9636	695	239320	0.0402641	0.00290406	87.75
AT	-2.5	-7.5	1967	756	2465	0	116	674	6	419	41	8026	0	0	0	0	0	0	0	0	0	0	0	0	0	0	0	0	0	12503	837	354474	0.035272	0.00236125	88
AT	-2.5	-2.5	1967	1066	3090	0	109	796	6	340	30	10770	0	0	0	0	0	0	0	0	0	0	0	0	0	0	0	0	0	16207	941	390582	0.0414945	0.00240923	90
AT	-2.5	2.5	1967	668	3821	0	267	1194	28	839	38	23929	0	0	0	0	0	0	0	0	0	0	0	34	0	0	0	0	0	30818	1561	975581	0.0315894	0.00160007	89
AT	-2.5	7.5	1967	749	643	0	41	132	0	111	1	3284	0	0	0	0	0	0	0	0	0	0	0	0	0	0	0	0	0	4961	174	138849	0.0357295	0.00125316	76.75
AT	-2.5	12.5	1967	16	11	0	0	5	0	0	0	81	0	0	0	0	0	0	0	0	0	0	0	0	0	0	0	0	0	113	5	2602	0.0434281	0.0019216	20.2667
AT	2.5	-47.5	1967	120	44	0	11	179	0	2	1	894	0	0	0	0	0	0	0	0	0	0	0	0	0	0	0	0	0	1251	191	32319	0.0387079	0.00590984	27.75
AT	2.5	-42.5	1967	190	142	0	29	221	0	14	129	776	0	0	0	0	0	0	0	0	0	0	0	0	0	0	0	0	0	1501	379	50960	0.0294545	0.00743721	87
AT	2.5	-37.5	1967	241	131	4	29	69	0	16	81	332	0	0	0	0	0	0	0	0	0	0	0	0	0	0	0	0	0	903	183	33674	0.0268159	0.00543446	85.25
AT	2.5	-32.5	1967	1832	1147	207	206	764	0	303	541	8238	0	0	0	0	0	0	0	0	0	0	0	0	0	0	0	0	0	13238	1718	413323	0.0320282	0.00415656	87.5
AT	2.5	-27.5	1967	4076	2437	104	371	992	0	418	685	10306	0	0	0	0	0	0	0	0	1	0	0	498	0	0	0	0	0	19888	2651	516668	0.0384928	0.00513095	80.25
AT	2.5	-22.5	1967	755	2079	0	171	606	0	223	198	5592	0	0	0	0	0	0	0	0	0	0	0	56	0	0	0	0	0	9680	1031	333650	0.0290124	0.00309006	80.25
AT	2.5	-17.5	1967	137	795	0	132	860	0	131	127	3910	0	0	0	0	0	0	0	0	0	0	0	0	0	0	0	0	0	6092	1119	203441	0.0299448	0.00550037	82
AT	2.5	-12.5	1967	718	798	0	204	817	0	151	11	12665	0	0	0	0	0	0	0	0	0	0	0	0	0	0	0	0	0	15364	1032	323931	0.0474299	0.00318586	82
AT	2.5	-7.5	1967	1438	1611	1	240	1017	0	416	18	17173	0	0	0	0	0	0	0	0	0	0	0	3	0	0	0	0	0	21917	1279	483784	0.0453033	0.00264374	81.5
AT	2.5	-2.5	1967	2185	3723	0	403	1661	5	484	16	20427	0	0	0	0	0	0	0	77	0	0	0	13	0	0	0	0	0	28994	2175	779689	0.0371866	0.00278957	82
AT	2.5	2.5	1967	799	2853	0	195	1767	0	331	3	17038	0	0	0	0	0	0	0	0	14	0	0	0	0	0	0	0	0	23000	1979	553827	0.0415292	0.00357332	81.5
AT	2.5	7.5	1967	1	2	0	0	0	0	0	0	15	0	0	0	0	0	0	0	0	0	0	0	0	0	0	0	0	0	18	0	1984	0.00907258	0	26
AT	7.5	-57.5	1967	57	11	0	4	84	0	0	37	50	0	0	0	0	0	0	0	0	0	0	0	0	0	0	0	0	0	243	125	7573	0.0320877	0.016506	67.25
AT	7.5	-52.5	1967	602	415	0	22	259	0	27	88	1660	0	0	0	0	0	0	0	0	0	0	0	0	0	0	0	0	0	3073	369	81920	0.0375122	0.00450439	60.5
AT	7.5	-47.5	1967	291	1004	0	48	133	1	18	82	2345	0	0	0	0	0	0	0	0	0	0	0	0	0	0	0	0	0	3922	264	124955	0.0313873	0.00211276	80
AT	7.5	-42.5	1967	1273	1655	0	94	789	0	97	135	4538	0	0	0	0	0	0	0	0	0	0	0	0	0	0	0	0	0	8581	1018	300460	0.0285595	0.00338814	81
AT	7.5	-37.5	1967	2687	5035	14	190	1055	0	299	514	7087	0	0	0	0	0	0	0	0	0	0	0	0	0	0	0	0	0	16881	1773	563533	0.0299557	0.00314622	81.75
AT	7.5	-32.5	1967	2328	5224	167	306	1054	0	529	934	11426	0	0	0	0	0	0	0	0	10	0	0	0	0	0	0	0	0	21978	2471	788015	0.0278903	0.00313573	82
AT	7.5	-27.5	1967	3766	5833	126	433	923	0	741	1155	14302	0	0	0	0	0	0	0	0	0	0	0	0	0	0	0	0	0	27279	2637	881369	0.0309507	0.00299194	84.75
AT	7.5	-22.5	1967	1276	8403	10	448	1225	0	847	499	32839	0	0	0	0	0	0	0	0	3	0	0	0	0	0	0	0	0	45550	2185	1496707	0.0304335	0.00145987	84.75
AT	7.5	-17.5	1967	424	4867	0	337	1878	0	380	295	15961	0	0	0	0	0	0	0	0	0	0	0	0	0	0	0	0	0	24142	2510	762380	0.0316666	0.00329232	82.25
AT	7.5	-12.5	1967	36	439	0	16	489	0	28	13	705	0	0	0	0	0	0	0	0	0	0	0	0	0	0	0	0	0	1726	518	61135	0.0282326	0.00847305	49
AT	7.5	-7.5	1967	1	35	0	11	21	0	1	10	367	0	0	0	0	0	0	0	0	0	0	0	0	0	0	0	0	0	446	42	15173	0.0293943	0.00276807	53
AT	7.5	2.5	1967	0	27	0	3	0	0	2	1	238	0	0	0	0	0	0	0	0	0	0	0	0	0	0	0	0	0	271	4	6387	0.0424299	0.000626272	71.5
AT	12.5	-77.5	1967	565	48	0	55	86	0	6	27	241	0	0	0	0	0	0	0	0	0	0	0	0	0	0	0	0	0	1028	168	33687	0.0305162	0.00498709	81.5
AT	12.5	-67.5	1967	728	74	0	46	0	0	11	0	848	0	0	0	0	0	0	0	0	0	0	0	0	0	0	0	0	0	1707	46	75604	0.0225782	0.000608433	85.75
AT	12.5	-62.5	1967	243	33	0	31	179	0	8	462	335	0	0	0	0	0	0	0	0	0	0	0	0	0	0	0	0	0	1291	672	49178	0.0262516	0.0136646	78
AT	12.5	-57.5	1967	3382	974	0	85	770	0	45	404	2121	0	0	0	0	0	0	0	0	0	0	0	0	0	0	0	0	0	7781	1259	264940	0.0293689	0.00475202	78
AT	12.5	-52.5	1967	2381	308	0	43	97	0	28	94	638	0	0	0	0	0	0	0	0	0	0	0	0	0	0	0	0	0	3589	234	111357	0.0322297	0.00210135	80.25
AT	12.5	-47.5	1967	5553	1281	0	66	378	0	110	102	1483	0	0	0	0	0	0	0	0	0	0	0	0	0	0	0	0	0	8973	546	242396	0.0370179	0.00225251	83
AT	12.5	-42.5	1967	909	1460	0	36	49	0	60	56	942	0	0	0	0	0	0	0	0	0	0	0	0	0	0	0	0	0	3512	141	125863	0.0279034	0.00112027	80
AT	12.5	-37.5	1967	45	396	0	7	121	0	27	18	252	0	0	0	0	0	0	0	0	0	0	0	0	0	0	0	0	0	866	146	38154	0.0226975	0.0038266	83.25
AT	12.5	-32.5	1967	461	5821	18	95	626	0	308	302	7541	0	0	0	0	0	0	0	0	0	0	0	0	0	0	0	0	0	15172	1041	594666	0.0255135	0.00175056	88
AT	12.5	-27.5	1967	122	4225	8	99	381	0	309	322	5891	0	0	0	0	0	0	0	0	0	0	0	0	0	0	0	0	0	11357	810	523000	0.0217151	0.00154876	90
AT	12.5	-22.5	1967	480	3233	2	157	557	0	284	187	5961	0	0	0	0	0	0	0	0	1	0	0	0	0	0	0	0	0	10862	904	569224	0.0190821	0.00158813	91.25
AT	12.5	-17.5	1967	638	678	0	48	313	0	46	95	585	0	0	0	0	0	0	0	0	0	0	0	0	0	0	0	0	0	2403	456	122828	0.0195639	0.00371251	72.25
AT	12.5	-12.5	1967	528	64	0	12	190	0	15	50	137	0	0	0	0	0	0	0	0	0	0	0	0	0	0	0	0	0	996	252	27661	0.0360074	0.0091103	26.8571
AT	17.5	-77.5	1967	426	29	0	41	7	0	6	17	105	0	0	0	0	0	0	0	0	0	0	0	0	0	0	0	0	0	631	65	27733	0.0227527	0.00234378	82.5
AT	17.5	-72.5	1967	5	1	0	0	8	0	0	10	10	0	0	0	0	0	0	0	0	10	0	0	0	0	0	0	0	0	44	28	2402	0.0183181	0.011657	80
AT	17.5	-67.5	1967	636	17	0	45	28	0	2	123	139	0	0	0	0	0	0	0	0	0	0	0	0	0	0	0	0	0	990	196	42393	0.0233529	0.0046234	82.75
AT	17.5	-62.5	1967	7343	653	0	489	0	0	110	524	3692	0	0	0	0	0	0	0	154	0	0	0	0	0	0	0	0	0	12965	1167	339550	0.0381829	0.0034369	83
AT	17.5	-57.5	1967	15256	421	0	430	78	0	83	129	2109	0	0	0	0	0	0	0	0	0	0	0	0	0	0	0	0	0	18506	637	610893	0.0302934	0.00104274	63.75
AT	17.5	-52.5	1967	10482	130	0	118	191	0	52	111	636	0	0	0	0	0	0	0	0	0	0	0	0	0	0	0	0	0	11720	420	248905	0.0470862	0.00168739	64.25
AT	17.5	-47.5	1967	16426	553	19	173	355	0	146	150	736	0	0	0	0	0	0	0	0	2	0	0	0	0	0	0	0	0	18560	699	431824	0.0429805	0.00161872	40
AT	17.5	-42.5	1967	5117	204	0	55	148	0	41	31	215	0	0	0	0	0	0	0	0	0	0	0	0	0	0	0	0	0	5811	234	146305	0.0397184	0.0015994	47.75
AT	17.5	-27.5	1967	128	583	0	6	22	0	22	78	977	0	0	0	0	0	0	0	0	0	0	0	0	0	0	0	0	0	1816	106	84631	0.0214579	0.0012525	83.25
AT	17.5	-22.5	1967	18	775	1	43	126	0	77	57	6077	0	0	0	0	0	0	0	0	0	0	0	0	0	0	0	0	0	7174	227	277906	0.0258145	0.000816823	87.75
AT	17.5	-17.5	1967	0	15	0	3	10	0	1	3	127	0	0	0	0	0	0	0	0	0	0	0	0	0	0	0	0	0	159	16	11143	0.014269	0.00143588	25.75
AT	22.5	-97.5	1967	19	0	0	129	40	0	14	291	1013	0	0	0	0	0	0	0	0	0	0	0	0	0	0	0	0	0	1506	460	32577	0.0462289	0.0141204	72.5
AT	22.5	-92.5	1967	41	0	0	544	417	0	83	700	9035	0	0	0	0	0	0	0	0	0	0	0	0	0	0	0	0	0	10820	1661	189174	0.057196	0.00878028	75.5
AT	22.5	-87.5	1967	6	6	0	12	0	0	0	0	204	0	0	0	0	0	0	0	0	0	0	0	0	0	0	0	0	0	228	12	6534	0.0348944	0.00183655	61.75
AT	22.5	-72.5	1967	4518	19	10	229	96	0	28	468	247	0	0	0	0	0	0	0	0	0	0	0	0	0	0	0	0	0	5615	803	102565	0.0547458	0.00782918	45
AT	22.5	-67.5	1967	5305	30	1	275	52	0	11	1242	231	0	0	0	0	0	0	0	0	0	0	0	0	0	0	0	0	0	7147	1570	159826	0.0447174	0.00982318	32.5
AT	22.5	-62.5	1967	718	7	0	32	266	0	3	96	36	0	0	0	0	0	0	0	0	0	0	0	0	0	0	0	0	0	1158	394	34891	0.0331891	0.0112923	21.75
AT	22.5	-57.5	1967	2221	14	1	54	369	0	10	160	427	0	0	0	0	0	0	0	0	0	0	0	0	0	0	0	0	0	3256	584	122238	0.0266366	0.00477757	29
AT	22.5	-52.5	1967	2709	16	0	72	111	0	23	360	148	0	0	0	0	0	0	0	0	0	0	0	0	0	0	0	0	0	3439	543	99953	0.0344062	0.00543255	28
AT	22.5	-47.5	1967	1884	23	0	56	52	0	25	194	106	0	0	0	0	0	0	0	0	0	0	0	0	0	0	0	0	0	2340	302	73935	0.0316494	0.00408467	14.75
AT	22.5	-42.5	1967	69	4	0	1	17	0	0	12	1	0	0	0	0	0	0	0	0	0	0	0	0	0	0	0	0	0	104	30	5082	0.0204644	0.00590319	13
AT	27.5	-97.5	1967	0	0	0	47	0	0	32	0	1226	0	0	0	0	0	0	0	0	0	0	0	0	0	0	0	0	0	1305	47	23427	0.055705	0.00200623	32.25
AT	27.5	-92.5	1967	30	0	0	75	4	0	28	242	2455	0	0	0	0	0	0	0	0	0	0	0	0	0	0	0	0	0	2834	321	54232	0.052257	0.00591901	77.5
AT	27.5	-87.5	1967	0	0	0	13	37	0	25	319	824	0	0	0	0	0	0	0	0	0	0	0	0	0	0	0	0	0	1218	369	26317	0.0462819	0.0140214	82.5
AT	27.5	-77.5	1967	2062	88	2277	66	49	0	16	256	520	0	0	0	0	0	0	0	0	0	0	0	0	0	0	0	0	0	5334	2648	214496	0.0248676	0.0123452	83.25
AT	27.5	-72.5	1967	7847	50	200	54	54	0	33	293	1260	0	0	0	0	0	0	0	0	0	0	0	0	0	0	0	0	0	9791	601	172418	0.0567864	0.00348571	62
AT	27.5	-67.5	1967	7198	47	53	5	69	0	39	40	1010	0	0	0	0	0	0	0	0	0	0	0	0	0	0	0	0	0	8461	167	116814	0.0724314	0.00142962	42.5
AT	27.5	-62.5	1967	2956	62	264	6	60	0	20	28	337	0	0	0	0	0	0	0	0	0	0	0	0	0	0	0	0	0	3733	358	71242	0.0523989	0.00502513	35.75
AT	27.5	-57.5	1967	2517	47	2	0	34	0	18	39	127	0	0	0	0	0	0	0	0	0	0	0	0	0	0	0	0	0	2784	75	47819	0.0582195	0.00156841	27.25
AT	27.5	-52.5	1967	6665	351	2	20	170	0	74	196	663	0	0	0	0	0	0	0	0	0	0	0	0	0	0	0	0	0	8141	388	140626	0.0578911	0.00275909	22
AT	27.5	-47.5	1967	4526	146	2	2	141	0	65	118	520	0	0	0	0	0	0	0	0	0	0	0	0	0	0	0	0	0	5520	263	96859	0.0569901	0.00271529	21.5
AT	27.5	-42.5	1967	5405	184	4	8	66	2	61	240	380	0	0	0	0	0	0	0	0	0	0	0	0	0	0	0	0	0	6350	320	147587	0.0430255	0.00216821	19.75
AT	27.5	-37.5	1967	1329	148	9	0	0	0	11	45	100	0	0	0	0	0	0	0	0	0	0	0	0	0	0	0	0	0	1642	54	30492	0.0538502	0.00177096	18.75
AT	27.5	-27.5	1967	12	6	0	0	0	0	1	2	0	0	0	0	0	0	0	0	0	0	0	0	0	0	0	0	0	0	21	2	2118	0.00991501	0.000944287	40.75
AT	32.5	-77.5	1967	444	6	77	0	0	0	1	0	52	0	0	0	0	0	0	0	0	0	0	0	0	0	0	0	0	0	580	77	18192	0.0318821	0.00423263	78.25
AT	32.5	-72.5	1967	22280	388	197	19	47	0	100	162	2854	0	0	0	0	0	0	0	0	0	0	0	0	0	0	0	0	0	26047	425	395652	0.0658331	0.00107418	75.5
AT	32.5	-67.5	1967	6096	90	40	5	23	0	42	33	503	0	0	0	0	0	0	0	0	0	0	0	0	0	0	0	0	0	6832	101	128781	0.0530513	0.000784277	75.75
AT	32.5	-62.5	1967	13676	204	9	7	106	0	110	39	1512	0	0	0	0	0	0	0	0	0	0	0	0	0	0	0	0	0	15663	161	246483	0.063546	0.000653189	75.25
AT	32.5	-57.5	1967	18096	251	14	2	74	0	101	80	1018	0	0	0	0	0	0	0	0	0	0	0	0	0	0	0	0	0	19636	170	303395	0.0647209	0.000560326	71.25
AT	32.5	-52.5	1967	14919	1377	13	6	93	0	151	29	1545	0	0	0	0	0	0	0	0	0	0	0	0	0	0	0	0	0	18133	141	253204	0.0716142	0.000556863	73.25
AT	32.5	-47.5	1967	2564	98	2	1	12	0	37	2	286	0	0	0	0	0	0	0	0	0	0	0	0	0	0	0	0	0	3002	17	58116	0.0516553	0.000292518	74.25
AT	32.5	-42.5	1967	3094	126	2	8	53	0	24	46	206	0	0	0	0	0	0	0	0	0	0	0	0	0	0	0	0	0	3559	109	65592	0.0542597	0.00166179	74.5
AT	32.5	-37.5	1967	1501	65	1	1	4	0	20	4	118	0	0	0	0	0	0	0	0	0	0	0	0	0	0	0	0	0	1714	10	27356	0.0626554	0.000365551	68
AT	37.5	-72.5	1967	138	6	0	10	0	0	0	1	58	0	0	0	0	0	0	0	0	0	0	0	0	0	0	0	0	0	213	11	5590	0.0381038	0.0019678	72.75
AT	37.5	-62.5	1967	421	27	0	7	1	0	1	42	944	0	0	0	0	0	0	0	0	0	0	0	0	0	0	0	0	0	1443	50	32549	0.0443332	0.00153615	76.25
AT	37.5	-57.5	1967	644	82	0	1	0	0	2	3	96	0	0	0	0	0	0	0	0	0	0	0	0	0	0	0	0	0	828	4	19421	0.0426343	0.000205963	73
AT	37.5	-52.5	1967	4159	485	0	6	0	0	25	7	479	0	0	0	0	0	0	0	0	0	0	0	0	0	0	0	0	0	5161	13	61830	0.0834708	0.000210254	72
AT	37.5	-42.5	1967	5806	459	2	10	20	0	96	4	169	0	0	0	0	0	0	0	0	0	0	0	0	0	0	0	0	0	6566	36	84022	0.0781462	0.000428459	70.25
AT	37.5	-37.5	1967	6136	1128	0	1	0	0	118	24	132	0	0	0	0	0	0	0	0	0	0	0	0	0	0	0	0	0	7539	25	134165	0.056192	0.000186338	72
AT	37.5	-32.5	1967	2047	499	7	1	2	0	55	1	31	0	0	0	0	0	0	0	0	0	0	0	0	0	0	0	0	0	2643	11	58007	0.0455635	0.000189632	75
AT	37.5	-22.5	1967	196	375	2	0	0	0	12	0	0	0	0	0	0	0	0	0	0	0	0	0	0	0	0	0	0	0	585	2	19312	0.030292	0.000103563	70.5
AT	42.5	-62.5	1967	54	17	0	0	0	0	1	10	10	0	0	0	0	0	0	0	0	0	0	0	0	0	0	0	0	0	92	10	5324	0.0172802	0.00187829	28
AT	42.5	-57.5	1967	877	3029	0	7	0	0	11	64	602	0	0	0	0	0	0	0	0	0	0	0	0	0	0	0	0	0	4590	71	141715	0.0323889	0.000501006	43
AT	42.5	-52.5	1967	673	465	0	1	0	0	5	45	465	0	0	0	0	0	0	0	0	0	0	0	0	0	0	0	0	0	1654	46	49925	0.0331297	0.000921382	42.5
AT	42.5	-47.5	1967	491	51	0	2	0	0	4	34	14	0	0	0	0	0	0	0	0	0	0	0	0	0	0	0	0	0	596	36	11919	0.0500042	0.00302039	50
AT	42.5	-42.5	1967	3407	347	0	3	10	0	59	10	59	0	0	0	0	0	0	0	0	0	0	0	0	0	0	0	0	0	3895	23	60621	0.0642517	0.000379406	67
AT	42.5	-37.5	1967	17356	3915	4	17	19	1	355	11	257	0	0	0	0	0	0	0	0	0	0	0	0	0	0	0	0	0	21935	52	374616	0.0585533	0.000138809	66
AT	42.5	-32.5	1967	546	163	1	0	0	0	13	4	0	0	0	0	0	0	0	0	0	0	0	0	0	0	0	0	0	0	727	5	28169	0.0258085	0.0001775	63.75
AT	42.5	-27.5	1967	168	33	2	0	0	0	9	6	0	0	0	0	0	0	0	0	0	0	0	0	0	0	0	0	0	0	218	8	10237	0.0212953	0.000781479	63.5
AT	42.5	-22.5	1967	36	11	1	0	0	0	4	0	0	0	0	0	0	0	0	0	0	0	0	0	0	0	0	0	0	0	52	1	2759	0.0188474	0.00036245	61.25
AT	-42.5	-42.5	1968	196	7	0	7	0	0	7	4	217	0	0	0	0	0	0	0	18	0	0	0	0	0	0	0	0	0	456	29	18248	0.024989	0.00158922	31
AT	-42.5	-37.5	1968	0	29	0	0	0	0	0	0	0	0	0	0	0	0	0	0	0	0	0	0	0	0	0	0	0	0	29	0	13034	0.00222495	0	32
AT	-42.5	2.5	1968	138	8	0	0	0	0	0	0	2	0	0	0	0	0	0	0	0	0	0	0	0	0	0	0	0	0	148	0	4508	0.0328305	0	22.25
AT	-42.5	17.5	1968	184	2	0	0	0	0	0	0	0	0	0	0	0	0	0	0	0	0	567	0	0	0	0	0	0	0	753	567	20498	0.0367353	0.0276612	33.75
AT	-37.5	-47.5	1968	190	5	0	0	0	0	19	0	0	0	0	0	0	0	0	0	0	0	2	0	0	0	0	0	0	0	216	2	3864	0.0559006	0.000517598	57
AT	-37.5	-42.5	1968	2057	126	0	0	0	0	164	0	18	0	0	0	0	0	0	0	0	0	3	0	0	0	0	0	0	0	2368	3	39075	0.0606014	7.67754e-05	58
AT	-37.5	-37.5	1968	171	21	0	0	0	0	19	0	3	0	0	0	0	0	0	0	0	0	0	0	0	0	0	0	0	0	214	0	3864	0.055383	0	59
AT	-37.5	17.5	1968	11133	2146	0	4	0	3	81	0	806	0	0	0	0	0	0	0	0	0	2254	0	0	0	0	0	0	0	16427	2261	233820	0.0702549	0.00966983	78
AT	-32.5	-42.5	1968	13730	761	1	18	0	0	1532	73	963	0	0	0	0	0	0	0	100	0	1	0	0	0	0	0	0	0	17179	193	251261	0.0683711	0.000768126	54.75
AT	-32.5	-37.5	1968	10703	1005	0	7	0	0	190	30	78	0	0	0	0	0	0	0	140	0	6	0	0	0	0	0	0	0	12159	183	215585	0.0564	0.000848853	49.25
AT	-32.5	-32.5	1968	5452	460	0	3	0	0	36	0	2	0	0	0	0	0	0	0	122	0	5	0	0	0	0	0	0	0	6080	130	118735	0.0512065	0.00109488	44.75
AT	-32.5	-22.5	1968	2295	463	0	0	0	0	7	0	0	0	0	0	0	0	0	0	4	0	0	0	0	0	0	0	0	0	2769	4	45880	0.0603531	8.7184e-05	23.75
AT	-32.5	-12.5	1968	2312	50	2	0	0	0	3	2	2	0	0	0	0	0	0	0	0	0	0	0	0	0	0	0	0	0	2371	4	26727	0.0887118	0.000149661	25.5
AT	-32.5	-7.5	1968	15786	240	2	2	0	0	18	4	7	0	0	0	0	0	0	0	2	0	0	0	0	0	0	0	0	0	16061	10	158376	0.101411	6.31409e-05	19.25
AT	-32.5	-2.5	1968	13288	555	0	0	0	0	21	2	0	0	0	0	0	0	0	0	3	0	0	0	0	0	0	0	0	0	13869	5	194431	0.0713312	2.57161e-05	26.5
AT	-32.5	2.5	1968	63476	3058	4	4	0	2	252	5	15	0	0	0	0	0	0	0	20	0	46	0	0	0	0	0	0	0	66882	81	802061	0.0833877	0.00010099	37.5
AT	-32.5	7.5	1968	23029	638	2	0	0	0	41	0	121	0	0	0	0	0	0	0	3	0	2	0	0	0	0	0	0	0	23836	7	292396	0.0815196	2.39401e-05	69.75
AT	-32.5	12.5	1968	109132	3146	5	6	0	0	290	4	106	0	0	0	0	0	0	0	4	0	1193	0	0	0	0	0	0	0	113886	1212	1184058	0.0961828	0.0010236	78.25
AT	-32.5	17.5	1968	69025	1748	29	0	0	0	179	2	241	0	0	0	0	0	0	0	0	0	1447	0	0	0	0	0	0	0	72671	1478	749015	0.0970221	0.00197326	21.5
AT	-27.5	-42.5	1968	17948	441	0	17	0	0	382	781	1168	0	0	0	0	0	0	0	304	0	2	0	0	0	0	0	0	0	21043	1104	308867	0.0681296	0.00357435	44.25
AT	-27.5	-37.5	1968	42477	1931	2	154	0	0	634	7961	1075	0	0	0	0	0	0	0	3070	7	4	0	0	0	0	0	0	0	57315	11198	1062841	0.0539262	0.0105359	37
AT	-27.5	-32.5	1968	10558	600	26	45	0	0	75	324	67	0	0	0	0	0	0	0	469	0	5	0	0	0	0	0	0	0	12169	869	298477	0.0407703	0.00291145	31.25
AT	-27.5	-22.5	1968	391	69	0	4	0	0	4	4	0	0	0	0	0	0	0	0	43	0	0	0	0	0	0	0	0	0	515	51	22940	0.0224499	0.00222319	15
AT	-27.5	-7.5	1968	12038	394	0	0	0	0	22	0	54	0	0	0	0	0	0	0	30	0	0	0	0	0	0	0	0	0	12538	30	203221	0.0616964	0.000147623	10.25
AT	-27.5	-2.5	1968	15594	763	0	0	0	0	19	0	8	0	0	0	0	0	0	0	32	0	3	0	0	0	0	0	0	0	16419	35	273238	0.0600905	0.000128093	13.5
AT	-27.5	2.5	1968	124491	6891	5	15	0	2	415	44	426	0	0	0	0	0	0	0	84	4	952	0	13	0	0	0	0	0	133342	1119	1519429	0.087758	0.000736461	37.5
AT	-27.5	7.5	1968	96657	4288	0	12	0	0	174	4	934	0	0	0	0	0	0	0	42	0	0	0	0	0	0	0	0	0	102111	58	1020970	0.100014	5.68087e-05	75.75
AT	-27.5	12.5	1968	404558	8724	4	13	0	3	659	29	679	0	0	0	0	0	0	0	15	0	657	0	0	0	0	0	0	0	415341	721	4217865	0.0984719	0.00017094	85.5
AT	-22.5	-37.5	1968	16668	1184	0	165	0	0	475	6641	1363	0	0	0	0	0	0	0	2219	0	5	0	0	0	0	0	0	0	28720	9030	521606	0.0550607	0.0173119	61
AT	-22.5	-32.5	1968	18877	233	2	354	0	0	273	8392	557	0	0	0	0	0	0	0	2590	0	0	0	0	0	0	0	0	0	31278	11338	508843	0.0614689	0.0222819	18.75
AT	-22.5	-27.5	1968	838	10	0	42	0	0	9	66	16	0	0	0	0	0	0	0	215	0	0	0	0	0	0	0	0	0	1196	323	24396	0.0490244	0.0132399	4
AT	-22.5	-22.5	1968	3978	24	0	90	0	0	39	221	76	0	0	0	0	0	0	0	961	0	0	0	0	0	0	0	0	0	5389	1272	103875	0.0518797	0.0122455	5
AT	-22.5	-17.5	1968	1819	175	0	117	0	0	103	377	791	0	0	0	0	0	0	0	779	0	0	0	0	0	0	0	0	0	4161	1273	135322	0.0307489	0.00940719	5
AT	-22.5	-7.5	1968	576	0	0	4	0	0	4	0	7	0	0	0	0	0	0	0	7	0	0	0	0	0	0	0	0	0	598	11	17893	0.0334209	0.000614766	10
AT	-22.5	2.5	1968	4578	284	0	0	0	0	34	44	14	0	0	0	0	0	0	0	7	0	0	0	1	0	0	0	0	0	4962	52	83143	0.0596803	0.000625428	47.75
AT	-22.5	7.5	1968	37730	3125	0	0	0	0	70	8	92	0	0	0	0	0	0	0	21	4	0	0	0	0	0	0	0	0	41050	33	489201	0.0839123	6.74569e-05	92.5
AT	-22.5	12.5	1968	136495	5436	0	4	0	0	107	25	302	0	0	0	0	0	0	0	8	0	3	0	0	0	0	0	0	0	142380	40	1341039	0.106171	2.98276e-05	60.5
AT	-17.5	-32.5	1968	1120	19	0	11	0	0	15	642	216	0	0	0	0	0	0	0	423	0	0	0	0	0	0	0	0	0	2446	1076	42504	0.0575475	0.0253153	5
AT	-17.5	-27.5	1968	4226	60	0	111	20	0	31	337	112	0	0	0	0	0	0	0	1139	0	0	0	32	0	0	0	0	0	6068	1639	116581	0.0520496	0.0140589	1
AT	-17.5	-22.5	1968	2175	35	0	97	0	0	19	274	51	0	0	0	0	0	0	0	998	0	1	0	0	0	0	0	0	0	3650	1370	83733	0.0435909	0.0163615	3.75
AT	-17.5	-17.5	1968	745	171	0	52	0	0	69	26	856	0	0	0	0	0	0	0	173	0	0	0	0	0	0	0	0	0	2092	251	59307	0.0352741	0.00423222	9
AT	-17.5	-12.5	1968	183	27	0	21	0	2	0	17	9	0	0	0	0	0	0	0	715	0	0	0	0	0	0	0	0	0	974	755	19157	0.050843	0.0394112	19
AT	-17.5	-7.5	1968	697	31	0	3	0	0	7	12	26	0	0	0	0	0	0	0	162	0	0	0	0	0	0	0	0	0	938	177	31556	0.0297249	0.00560908	48.5
AT	-17.5	-2.5	1968	1252	67	0	5	0	0	6	3	30	0	0	0	0	0	0	0	48	0	0	0	1	0	0	0	0	0	1412	57	37886	0.0372697	0.00150451	63
AT	-17.5	2.5	1968	41335	7614	0	151	0	35	147	636	328	0	0	0	0	0	0	0	94	4	0	0	85	0	0	0	0	0	50429	1005	757667	0.0665583	0.00132644	87.75
AT	-17.5	7.5	1968	15332	18573	0	13	0	0	620	174	353	0	0	0	0	0	0	0	169	4	0	0	0	0	0	0	0	0	35238	360	667307	0.0528063	0.000539482	85.75
AT	-17.5	12.5	1968	1649	1867	0	0	0	0	19	2	17	0	0	0	0	0	0	0	15	0	0	0	0	0	0	0	0	0	3569	17	56209	0.0634952	0.000302443	45.92
AT	-12.5	-32.5	1968	3234	282	0	138	0	0	55	1000	508	0	0	0	0	0	0	0	1307	0	0	0	0	0	0	0	0	0	6524	2445	158229	0.0412314	0.0154523	8
AT	-12.5	-27.5	1968	7835	172	0	204	105	12	84	725	389	0	0	0	0	0	0	0	1302	0	0	0	58	0	0	0	0	0	10886	2406	282022	0.0385998	0.00853125	9.5
AT	-12.5	-22.5	1968	7735	158	0	386	59	19	86	770	128	0	0	0	0	0	0	0	791	0	0	0	22	0	0	0	0	0	10154	2047	221536	0.0458345	0.00924003	16.5
AT	-12.5	-17.5	1968	5776	165	0	181	9	5	83	1186	118	0	0	0	0	0	0	0	628	0	0	0	5	0	0	0	0	0	8156	2014	216531	0.0376667	0.00930121	29.5
AT	-12.5	-12.5	1968	13442	470	0	615	8	22	193	4108	916	0	0	0	0	0	0	0	1400	0	0	0	2	0	0	0	0	0	21176	6155	561508	0.0377127	0.0109616	48.25
AT	-12.5	-7.5	1968	1620	2645	0	17	0	0	53	164	93	0	0	0	0	0	0	0	537	0	0	0	0	0	0	0	0	0	5129	718	153845	0.0333388	0.00466704	67.5
AT	-12.5	-2.5	1968	346	8	0	0	0	0	0	3	18	0	0	0	0	0	0	0	23	0	0	0	0	0	0	0	0	0	398	26	13524	0.0294292	0.00192251	82.5
AT	-12.5	2.5	1968	8609	14520	0	91	0	4	354	116	3575	0	0	0	0	0	0	0	263	4	0	0	5	0	0	0	0	0	27541	483	729071	0.0377755	0.000662487	88.5
AT	-12.5	7.5	1968	5089	34059	0	140	0	7	1248	308	1330	0	0	0	0	0	0	0	599	0	0	0	0	0	0	0	0	0	42780	1054	1449617	0.0295112	0.000727089	98
AT	-12.5	12.5	1968	1739	15699	0	107	0	0	341	64	12974	0	0	0	0	0	0	0	432	0	0	0	0	0	0	0	0	0	31356	603	720027	0.0435484	0.000837469	97.5
AT	-7.5	-27.5	1968	17977	832	0	194	21	15	165	822	1851	0	0	0	0	0	0	0	382	0	0	0	54	0	0	0	0	0	22313	1488	426659	0.052297	0.00348756	66.75
AT	-7.5	-22.5	1968	2602	220	0	89	5	27	14	26	145	0	0	0	0	0	0	0	177	0	0	0	65	0	0	0	0	0	3370	389	86887	0.038786	0.00447708	74.5
AT	-7.5	-12.5	1968	1330	202	0	43	2	0	34	350	205	0	0	0	0	0	0	0	107	0	0	0	6	0	0	0	0	0	2279	508	76973	0.0296078	0.00659972	96
AT	-7.5	-7.5	1968	1018	436	0	39	0	0	29	219	146	0	0	0	0	0	0	0	302	0	0	0	7	0	0	0	0	0	2196	567	84994	0.0258371	0.00667106	99.75
AT	-7.5	-2.5	1968	5462	2417	0	458	0	0	215	1477	4097	0	0	0	0	0	0	0	2843	0	0	0	0	0	0	0	0	0	16969	4778	540697	0.0313836	0.00883674	103.5
AT	-7.5	2.5	1968	5331	23897	0	367	0	0	885	623	36957	0	0	0	0	0	0	0	3052	0	0	0	0	0	0	0	0	0	71112	4042	1891584	0.0375939	0.00213683	103.75
AT	-7.5	7.5	1968	1398	13510	0	184	0	0	824	3175	25224	0	0	0	0	0	0	0	1705	0	0	0	0	0	0	0	0	0	46020	5064	1413586	0.0325555	0.00358238	101.75
AT	-7.5	12.5	1968	83	1314	0	66	0	0	175	2	13898	0	0	0	0	0	0	0	192	0	0	0	0	0	0	0	0	0	15730	260	398791	0.0394442	0.000651971	49.25
AT	-2.5	-32.5	1968	853	243	0	43	227	1	28	0	1116	0	0	0	0	0	0	0	0	0	0	0	32	0	0	0	0	0	2543	303	65250	0.0389732	0.00464368	82
AT	-2.5	-27.5	1968	1543	310	0	43	88	1	68	390	1272	0	0	0	0	0	0	0	191	0	0	0	36	0	0	0	0	0	3942	749	92263	0.0427257	0.0081181	83.25
AT	-2.5	-22.5	1968	235	1164	0	32	0	15	147	32	3398	0	0	0	0	0	0	0	291	0	0	0	149	0	0	0	0	0	5463	519	202322	0.0270015	0.00256522	84
AT	-2.5	-17.5	1968	221	386	1	52	0	0	102	54	1243	0	0	0	0	0	0	0	183	0	0	0	0	0	0	0	0	0	2242	290	112278	0.0199683	0.00258287	84.5
AT	-2.5	-12.5	1968	2721	2283	0	267	0	10	528	55	13735	0	0	0	0	0	0	0	4297	0	0	0	5	0	0	0	0	0	23901	4634	737602	0.0324037	0.00628252	87.75
AT	-2.5	-7.5	1968	3186	4435	0	469	11	5	1069	267	26717	0	0	0	0	0	0	0	2411	0	0	0	24	0	0	0	0	0	38594	3187	1129922	0.0341563	0.00282055	88
AT	-2.5	-2.5	1968	2515	3593	0	335	0	0	812	558	19651	0	0	0	0	0	0	0	1900	0	0	0	0	0	0	0	0	0	29364	2793	1028728	0.028544	0.002715	90
AT	-2.5	2.5	1968	1790	10179	0	777	0	5	2167	32	64362	0	0	0	0	0	0	0	4512	3	0	0	0	0	0	0	0	0	83827	5329	2590208	0.032363	0.00205736	89
AT	-2.5	7.5	1968	338	483	0	86	0	2	131	4	2462	0	0	0	0	0	0	0	210	0	0	0	0	0	0	0	0	0	3716	302	175451	0.0211797	0.00172128	76.75
AT	2.5	-47.5	1968	680	475	0	36	0	0	56	113	4790	0	0	0	0	0	0	0	851	0	0	0	344	0	0	0	0	0	7345	1344	228747	0.0321097	0.00587549	27.75
AT	2.5	-42.5	1968	2291	805	0	80	0	0	75	88	2555	0	0	0	0	0	0	0	726	0	0	0	0	0	0	0	0	0	6620	894	248272	0.0266643	0.00360089	87
AT	2.5	-37.5	1968	877	210	0	36	0	0	36	43	688	0	0	0	0	0	0	0	90	0	0	0	0	0	0	0	0	0	1980	169	58561	0.0338109	0.00288588	85.25
AT	2.5	-32.5	1968	1814	1196	0	193	0	0	315	298	4356	0	0	0	0	0	0	0	827	0	0	0	0	0	0	0	0	0	8999	1318	374073	0.0240568	0.00352338	87.5
AT	2.5	-27.5	1968	260	336	7	34	0	0	86	81	1116	0	0	0	0	0	0	0	136	0	0	0	0	0	0	0	0	0	2056	258	78868	0.0260689	0.00327129	80.25
AT	2.5	-22.5	1968	678	2137	0	154	0	0	323	147	6322	0	0	0	0	0	0	0	1018	0	0	0	0	0	0	0	0	0	10779	1319	335387	0.032139	0.00393277	80.25
AT	2.5	-17.5	1968	1364	4426	0	376	0	2	627	298	15584	0	0	0	0	0	0	0	2765	0	0	0	0	0	0	0	0	0	25442	3441	967333	0.0263012	0.0035572	82
AT	2.5	-12.5	1968	1345	3595	0	648	0	0	640	231	18555	0	0	0	0	0	0	0	6172	2	0	0	0	0	0	0	0	0	31188	7053	1128242	0.027643	0.00625132	82
AT	2.5	-7.5	1968	242	1963	0	488	0	2	538	44	12941	0	0	0	0	0	0	0	2716	0	0	0	0	0	0	0	0	0	18934	3250	747528	0.0253288	0.00434766	81.5
AT	2.5	-2.5	1968	238	996	0	230	0	0	256	6	7716	0	0	0	0	0	0	0	1291	0	0	0	0	0	0	0	0	0	10733	1527	401204	0.026752	0.00380604	82
AT	2.5	2.5	1968	4428	2472	0	388	0	0	287	7	5931	0	0	0	0	0	0	0	1829	0	0	0	0	0	0	0	0	0	15342	2224	473145	0.0324256	0.00470046	81.5
AT	7.5	-57.5	1968	490	109	0	30	0	2	3	35	282	0	0	0	0	0	0	0	22	0	0	0	0	0	0	0	0	0	973	89	37722	0.025794	0.00235937	67.25
AT	7.5	-52.5	1968	496	546	0	89	0	0	22	113	2056	0	0	0	0	0	0	0	365	0	0	0	0	0	0	0	0	0	3687	567	118366	0.0311491	0.00479023	60.5
AT	7.5	-47.5	1968	763	887	1	73	0	2	46	141	3475	0	0	0	0	0	0	0	411	0	0	0	0	0	0	0	0	0	5799	628	165067	0.0351312	0.00380452	80
AT	7.5	-42.5	1968	7174	6220	2	293	0	0	298	367	12763	0	0	0	0	0	0	0	2995	0	0	0	0	0	0	0	0	0	30112	3657	781269	0.0385424	0.00468085	81
AT	7.5	-37.5	1968	4715	5802	25	250	0	0	303	474	9698	0	0	0	0	0	0	0	948	0	0	0	0	0	0	0	0	0	22215	1697	774595	0.0286795	0.00219082	81.75
AT	7.5	-32.5	1968	1536	4140	12	172	0	3	321	353	7683	0	0	0	0	0	0	0	771	0	0	0	0	0	0	0	0	0	14991	1311	637203	0.0235263	0.00205743	82
AT	7.5	-27.5	1968	1154	3322	2	317	0	0	365	803	8640	0	0	0	0	0	0	0	1070	0	0	0	0	0	0	0	0	0	15673	2192	757202	0.0206986	0.00289487	84.75
AT	7.5	-22.5	1968	959	5320	2	430	0	0	584	480	22777	0	0	0	0	0	0	0	2159	0	0	0	0	0	0	0	0	0	32711	3071	1196324	0.0273429	0.00256703	84.75
AT	7.5	-17.5	1968	458	4409	0	262	0	0	392	99	11733	0	0	0	0	0	0	0	1962	0	0	0	0	0	0	0	0	0	19315	2323	717498	0.0269199	0.00323764	82.25
AT	7.5	-12.5	1968	72	4641	0	257	0	0	627	70	15912	0	0	0	0	0	0	0	4657	0	0	0	0	0	0	0	0	0	26236	4984	730024	0.0359385	0.00682717	49
AT	7.5	-2.5	1968	11	18	0	6	0	0	5	0	11	0	0	0	0	0	0	0	0	0	0	0	0	0	0	0	0	0	51	6	3864	0.0131988	0.0015528	69.1
AT	12.5	-82.5	1968	34	355	0	27	0	0	3	6	485	0	0	0	0	0	0	0	114	0	0	0	0	0	0	0	0	0	1024	147	23617	0.0433586	0.00622433	61.5
AT	12.5	-77.5	1968	656	631	0	163	0	2	55	326	2172	0	0	0	0	0	0	0	290	0	0	0	0	0	0	0	0	0	4295	781	116258	0.0369437	0.00671782	81.5
AT	12.5	-72.5	1968	3493	479	0	209	0	5	69	655	6605	0	0	0	0	0	0	0	218	0	0	0	0	0	0	0	0	0	11733	1087	266784	0.0439794	0.00407446	82.25
AT	12.5	-67.5	1968	1858	353	0	144	0	0	63	441	5283	0	0	0	0	0	0	0	36	0	0	0	0	0	0	0	0	0	8178	621	252670	0.0323663	0.00245775	85.75
AT	12.5	-62.5	1968	5009	486	0	302	0	0	77	384	5552	0	0	0	0	0	0	0	227	11	0	0	0	0	0	0	0	0	12048	924	355702	0.033871	0.00259768	78
AT	12.5	-57.5	1968	2576	653	0	221	0	0	53	948	2582	0	0	0	0	0	0	0	416	0	0	0	0	0	0	0	0	0	7449	1585	232616	0.0320227	0.0068138	78
AT	12.5	-52.5	1968	2583	237	0	53	0	0	22	207	1064	0	0	0	0	0	0	0	239	0	0	0	0	0	0	0	0	0	4405	499	151775	0.0290232	0.00328776	80.25
AT	12.5	-42.5	1968	666	994	0	20	0	0	26	27	673	0	0	0	0	0	0	0	182	0	0	0	0	0	0	0	0	0	2588	229	72306	0.0357923	0.0031671	80
AT	12.5	-37.5	1968	5623	20139	3	398	0	3	633	564	10251	0	0	0	0	0	0	0	4019	0	0	0	0	0	0	0	0	0	41633	4987	1273419	0.0326939	0.00391623	83.25
AT	12.5	-32.5	1968	1945	9732	13	263	0	3	463	706	7036	0	0	0	0	0	0	0	1864	0	0	0	0	0	0	0	0	0	22025	2849	893895	0.0246394	0.00318718	88
AT	12.5	-27.5	1968	454	4506	3	181	0	0	454	693	10204	0	0	0	0	0	0	0	1209	0	0	0	0	0	0	0	0	0	17704	2086	819046	0.0216154	0.00254687	90
AT	12.5	-22.5	1968	190	1767	0	75	0	0	188	117	5277	0	0	0	0	0	0	0	572	0	0	0	0	0	0	0	0	0	8186	764	410650	0.0199343	0.00186047	91.25
AT	12.5	-17.5	1968	0	285	2	52	0	3	29	28	1373	0	0	0	0	0	0	0	323	0	0	0	0	0	0	0	0	0	2095	408	88932	0.0235573	0.00458777	72.25
AT	17.5	-97.5	1968	0	0	0	0	0	0	0	5	219	0	0	0	0	0	0	0	0	0	0	0	0	0	0	0	0	0	224	5	6670	0.0335832	0.000749625	72.3947
AT	17.5	-92.5	1968	0	0	0	35	0	0	18	45	3815	0	0	0	0	0	0	0	180	0	0	0	0	0	0	0	0	0	4093	260	85550	0.0478434	0.00303916	65.1111
AT	17.5	-82.5	1968	0	13	0	35	0	0	1	154	20	0	0	0	0	0	0	0	28	0	0	0	0	0	0	0	0	0	251	217	6264	0.0400702	0.0346424	80.75
AT	17.5	-77.5	1968	1838	90	0	281	0	0	30	179	1168	0	0	0	0	0	0	0	64	0	0	0	0	0	0	0	0	0	3650	524	98852	0.0369239	0.00530085	82.5
AT	17.5	-72.5	1968	14118	836	0	946	0	0	226	10	11860	0	0	0	0	0	0	0	3	0	0	0	0	0	0	0	0	0	27999	959	605598	0.0462336	0.00158356	80
AT	17.5	-67.5	1968	11399	1146	12	1072	0	0	221	328	9546	0	0	0	0	0	0	0	19	87	0	0	0	0	0	0	0	0	23830	1518	637807	0.0373624	0.00238003	82.75
AT	17.5	-62.5	1968	11409	486	0	332	0	0	105	716	3312	0	0	0	0	0	0	0	382	7	0	0	0	0	0	0	0	0	16749	1437	523611	0.0319875	0.0027444	83
AT	17.5	-57.5	1968	25472	248	5	262	0	0	43	174	1985	0	0	0	0	0	0	0	94	4	0	0	0	0	0	0	0	0	28287	539	656126	0.0431121	0.000821489	63.75
AT	17.5	-52.5	1968	3738	58	0	63	0	2	17	31	161	0	0	0	0	0	0	0	45	0	0	0	0	0	0	0	0	0	4115	141	107494	0.0382812	0.0013117	64.25
AT	17.5	-47.5	1968	2146	85	0	13	0	0	36	60	121	0	0	0	0	0	0	0	0	0	0	0	0	0	0	0	0	0	2461	73	54740	0.044958	0.00133358	40
AT	17.5	-42.5	1968	4075	440	0	61	0	0	76	204	185	0	0	0	0	0	0	0	197	2	0	0	0	0	0	0	0	0	5240	464	120598	0.0434501	0.00384749	47.75
AT	17.5	-37.5	1968	1401	232	0	21	0	2	23	20	79	0	0	0	0	0	0	0	44	0	0	0	0	0	0	0	0	0	1822	87	57748	0.0315509	0.00150655	64.75
AT	17.5	-22.5	1968	402	1655	0	87	0	0	345	199	6075	0	0	0	0	0	0	0	529	0	0	0	0	0	0	0	0	0	9292	815	542172	0.0171385	0.00150321	87.75
AT	17.5	-17.5	1968	1	1407	0	19	0	0	21	2	369	0	0	0	0	0	0	0	5	0	0	0	0	0	0	0	0	0	1824	26	77082	0.0236631	0.000337303	25.75
AT	22.5	-97.5	1968	27	14	0	427	0	0	62	481	9682	0	0	0	0	0	0	0	104	0	0	0	0	0	0	0	0	0	10797	1012	200111	0.0539551	0.00505719	72.5
AT	22.5	-92.5	1968	15	7	0	295	0	0	53	486	10344	0	0	0	0	0	0	0	532	0	0	0	0	0	0	0	0	0	11732	1313	284731	0.0412038	0.00461137	75.5
AT	22.5	-87.5	1968	0	0	1	1	0	0	0	139	6	0	0	0	0	0	0	0	37	0	0	0	0	0	0	0	0	0	184	178	6264	0.0293742	0.0284163	61.75
AT	22.5	-72.5	1968	3140	2	6	228	0	0	5	212	83	0	0	0	0	0	0	0	45	0	0	0	0	0	0	0	0	0	3721	491	100323	0.0370902	0.00489419	45
AT	22.5	-67.5	1968	9707	95	7	528	0	0	46	1221	537	0	0	0	0	0	0	0	12	3	0	0	0	0	0	0	0	0	12156	1771	309090	0.0393284	0.00572972	32.5
AT	22.5	-62.5	1968	20480	726	7	417	0	0	61	995	1237	0	0	0	0	0	0	0	213	6	0	0	0	0	0	0	0	0	24142	1638	536730	0.0449798	0.00305181	21.75
AT	22.5	-57.5	1968	25223	228	3	364	0	0	73	283	1651	0	0	0	0	0	0	0	192	54	0	0	0	0	0	0	0	0	28071	896	609340	0.0460679	0.00147044	29
AT	22.5	-52.5	1968	4908	43	5	52	0	0	25	105	335	0	0	0	0	0	0	0	572	0	0	0	0	0	0	0	0	0	6045	734	165613	0.0365008	0.00443202	28
AT	22.5	-47.5	1968	1377	29	0	33	0	0	10	35	76	0	0	0	0	0	0	0	123	0	0	0	0	0	0	0	0	0	1683	191	48059	0.0350195	0.00397428	14.75
AT	22.5	-42.5	1968	87	3	0	2	0	0	3	6	8	0	0	0	0	0	0	0	3	0	0	0	0	0	0	0	0	0	112	11	3671	0.0305094	0.00299646	13
AT	22.5	-37.5	1968	16	3	0	0	0	2	0	0	2	0	0	0	0	0	0	0	23	0	0	0	0	0	0	0	0	0	46	25	1739	0.026452	0.0143761	15.5
AT	22.5	-22.5	1968	790	720	0	0	0	0	41	0	2	0	0	0	0	0	0	0	0	0	0	0	0	0	0	0	0	0	1553	0	47913	0.0324129	0	79
AT	27.5	-97.5	1968	0	0	14	17	0	0	1	17	365	0	0	0	0	0	0	0	0	0	0	0	0	0	0	0	0	0	414	48	13340	0.0310345	0.0035982	32.25
AT	27.5	-92.5	1968	5	1	69	58	0	0	24	307	1867	0	0	0	0	0	0	0	0	0	0	0	0	0	0	0	0	0	2331	434	78384	0.0297382	0.00553684	77.5
AT	27.5	-87.5	1968	0	0	124	32	0	0	1	106	85	0	0	0	0	0	0	0	27	0	0	0	0	0	0	0	0	0	375	289	23606	0.0158858	0.0122427	82.5
AT	27.5	-77.5	1968	56	3	180	41	0	0	5	374	6	0	0	0	0	0	0	0	46	0	0	0	0	0	0	0	0	0	711	641	26216	0.0271208	0.0244507	83.25
AT	27.5	-72.5	1968	1380	19	2	0	0	0	7	34	65	0	0	0	0	0	0	0	0	0	0	0	0	0	0	0	0	0	1507	36	32332	0.0466102	0.00111345	62
AT	27.5	-67.5	1968	13723	83	2	109	0	0	37	9	203	0	0	0	0	0	0	0	10	0	0	0	0	0	0	0	0	0	14176	130	238383	0.0594673	0.000545341	42.5
AT	27.5	-62.5	1968	9048	127	7	8	0	0	56	40	201	0	0	0	0	0	0	0	129	0	0	0	0	0	0	0	0	0	9616	184	200171	0.0480389	0.000919214	35.75
AT	27.5	-57.5	1968	9823	135	0	56	0	0	40	8	316	0	0	0	0	0	0	0	6	0	0	0	0	0	0	0	0	0	10384	70	148582	0.0698873	0.00047112	27.25
AT	27.5	-52.5	1968	5384	253	4	11	0	0	70	34	140	0	0	0	0	0	0	0	174	0	0	0	0	0	0	0	0	0	6070	223	129961	0.0467063	0.0017159	22
AT	27.5	-47.5	1968	89	0	0	0	0	0	3	0	6	0	0	0	0	0	0	0	0	0	0	0	0	0	0	0	0	0	98	0	3478	0.0281771	0	21.5
AT	27.5	-42.5	1968	60	6	0	3	0	0	2	5	11	0	0	0	0	0	0	0	3	0	0	0	0	0	0	0	0	0	90	11	7342	0.0122582	0.00149823	19.75
AT	27.5	-37.5	1968	11	2	0	0	0	0	0	2	2	0	0	0	0	0	0	0	3	0	0	0	0	0	0	0	0	0	20	5	1594	0.0125471	0.00313676	18.75
AT	27.5	-22.5	1968	2	3	0	0	0	0	0	0	0	0	0	0	0	0	0	0	0	0	0	0	0	0	0	0	0	0	5	0	1610	0.00310559	0	54.5
AT	27.5	-17.5	1968	39	58	0	0	0	0	6	0	2	0	0	0	0	0	0	0	0	0	0	0	0	0	0	0	0	0	105	0	7342	0.0143013	0	81
AT	32.5	-77.5	1968	370	44	622	14	0	0	9	273	104	0	0	0	0	0	0	0	80	0	0	0	0	0	0	0	0	0	1516	989	69163	0.0219192	0.0142996	78.25
AT	32.5	-72.5	1968	11745	303	15	2	0	0	55	60	969	0	0	0	0	0	0	0	0	0	0	0	0	0	0	0	0	0	13149	77	233667	0.0562724	0.000329529	75.5
AT	32.5	-67.5	1968	2675	93	2	0	0	0	14	4	103	0	0	0	0	0	0	0	0	0	0	0	0	0	0	0	0	0	2891	6	54796	0.0527593	0.000109497	75.75
AT	32.5	-62.5	1968	8212	380	2	2	0	0	44	26	153	0	0	0	0	0	0	0	15	0	0	0	0	0	0	0	0	0	8834	45	142855	0.0618389	0.000315005	75.25
AT	32.5	-57.5	1968	3189	104	4	5	0	0	14	5	97	0	0	0	0	0	0	0	11	0	0	0	0	0	0	0	0	0	3429	25	77794	0.0440779	0.000321362	71.25
AT	32.5	-52.5	1968	4829	228	5	19	0	0	64	2	109	0	0	0	0	0	0	0	12	0	0	0	0	0	0	0	0	0	5268	38	90115	0.0584586	0.000421683	73.25
AT	32.5	-47.5	1968	6956	336	0	6	0	0	94	3	88	0	0	0	0	0	0	0	14	0	0	0	0	0	0	0	0	0	7497	23	149122	0.0502743	0.000154236	74.25
AT	32.5	-42.5	1968	1055	81	0	0	0	0	19	0	132	0	0	0	0	0	0	0	0	0	0	0	0	0	0	0	0	0	1287	0	33037	0.0389563	0	74.5
AT	32.5	-37.5	1968	2303	185	0	0	0	0	42	6	44	0	0	0	0	0	0	0	0	0	0	0	0	0	0	0	0	0	2580	6	53831	0.0479278	0.00011146	68
AT	32.5	-32.5	1968	1607	108	0	0	0	0	33	0	50	0	0	0	0	0	0	0	0	0	0	0	0	0	0	0	0	0	1798	0	27550	0.0652632	0	65.75
AT	32.5	-27.5	1968	2	0	0	0	0	0	0	0	0	0	0	0	0	0	0	0	0	0	0	0	0	0	0	0	0	0	2	0	734	0.0027248	0	71
AT	32.5	-22.5	1968	10	25	0	0	0	0	2	0	0	0	0	0	0	0	0	0	0	0	0	0	0	0	0	0	0	0	37	0	9660	0.00383023	0	60.75
AT	37.5	-72.5	1968	1444	90	10	2	0	0	6	2	127	0	0	0	0	0	0	0	2	0	0	0	0	0	0	0	0	0	1683	16	27396	0.0614323	0.000584027	72.75
AT	37.5	-67.5	1968	721	104	0	0	0	0	0	0	34	0	0	0	0	0	0	0	0	0	0	0	0	0	0	0	0	0	859	0	16446	0.0522315	0	78.5
AT	37.5	-62.5	1968	72	6	0	0	0	0	0	0	2	0	0	0	0	0	0	0	0	0	0	0	0	0	0	0	0	0	80	0	3623	0.0220811	0	76.25
AT	37.5	-57.5	1968	334	10	0	0	0	0	0	0	10	0	0	0	0	0	0	0	0	0	0	0	0	0	0	0	0	0	354	0	10111	0.0350114	0	73
AT	37.5	-52.5	1968	226	121	0	0	0	0	0	0	5	0	0	0	0	0	0	0	0	0	0	0	0	0	0	0	0	0	352	0	10755	0.032729	0	72
AT	37.5	-47.5	1968	1313	1632	0	0	0	0	3	2	8	0	0	0	0	0	0	0	0	0	0	0	0	0	0	0	0	0	2958	2	49522	0.059731	4.03861e-05	72.25
AT	37.5	-42.5	1968	1410	3097	8	2	0	0	12	11	41	0	0	0	0	0	0	0	0	0	0	0	0	0	0	0	0	0	4581	21	100284	0.0456803	0.000209405	70.25
AT	37.5	-37.5	1968	11136	1578	0	2	0	0	206	6	109	0	0	0	0	0	0	0	0	0	0	0	0	0	0	0	0	0	13037	8	284179	0.045876	2.81513e-05	72
AT	37.5	-32.5	1968	413	26	0	0	0	0	24	0	2	0	0	0	0	0	0	0	0	0	0	0	0	0	0	0	0	0	465	0	15031	0.0309361	0	75
AT	37.5	-22.5	1968	584	857	10	2	0	0	45	0	0	0	0	0	0	0	0	0	0	0	0	0	0	0	0	0	0	0	1498	12	63225	0.0236932	0.000189798	70.5
AT	42.5	-67.5	1968	494	119	6	2	0	0	3	23	35	0	0	0	0	0	0	0	0	0	0	0	0	0	0	0	0	0	682	31	7342	0.0928902	0.00422228	14
AT	42.5	-62.5	1968	76	27	0	0	0	0	0	0	0	0	0	0	0	0	0	0	0	0	0	0	0	0	0	0	0	0	103	0	3671	0.0280577	0	28
AT	42.5	-57.5	1968	1409	698	0	0	0	0	15	0	0	0	0	0	0	0	0	0	0	0	0	0	0	0	0	0	0	0	2122	0	47720	0.0444677	0	43
AT	42.5	-52.5	1968	11052	4883	132	2	0	0	45	28	0	0	0	0	0	0	0	0	0	0	0	0	0	0	0	0	0	0	16142	162	266480	0.0605749	0.000607926	42.5
AT	42.5	-47.5	1968	12120	9258	118	15	0	6	95	37	298	0	0	0	0	0	0	0	0	0	0	0	0	0	0	0	0	0	21947	176	308024	0.0712509	0.000571384	50
AT	42.5	-42.5	1968	797	849	7	0	0	0	7	2	0	0	0	0	0	0	0	0	0	0	0	0	0	0	0	0	0	0	1662	9	34422	0.0482831	0.000261461	67
AT	42.5	-37.5	1968	1967	539	0	0	0	0	24	0	2	0	0	0	0	0	0	0	0	0	0	0	0	0	0	0	0	0	2532	0	69745	0.0363037	0	66
AT	42.5	-32.5	1968	2	2	0	2	0	0	0	0	0	0	0	0	0	0	0	0	0	0	0	0	0	0	0	0	0	0	6	2	773	0.00776197	0.00258732	63.75
AT	-47.5	-47.5	1969	0	0	0	0	0	0	0	0	0	0	0	0	0	0	0	0	0	0	3	0	0	0	0	0	0	0	3	3	1344	0.00223214	0.00223214	20
AT	-47.5	-7.5	1969	0	0	0	0	0	0	0	0	0	0	0	0	0	0	0	0	0	0	57	0	0	0	0	0	0	0	57	57	3528	0.0161565	0.0161565	7.25
AT	-47.5	17.5	1969	0	0	0	0	0	0	0	0	0	0	0	0	0	0	0	0	0	0	12	0	0	0	0	0	0	0	12	12	3780	0.0031746	0.0031746	6
AT	-42.5	-47.5	1969	459	5	0	0	0	0	25	0	0	0	0	0	0	0	0	0	0	0	51	0	0	0	0	0	0	0	540	51	26922	0.0200579	0.00189436	36.75
AT	-42.5	-42.5	1969	711	359	0	29	0	0	58	0	1430	0	0	0	0	0	0	0	0	0	361	0	0	0	0	0	0	0	2948	390	120067	0.024553	0.00324819	31
AT	-42.5	-37.5	1969	1031	603	0	35	0	0	84	55	1724	0	0	0	0	0	0	0	94	0	59	0	0	0	0	0	0	0	3685	243	127310	0.0289451	0.00190873	32
AT	-42.5	-32.5	1969	0	0	0	0	0	0	0	0	0	0	0	0	0	0	0	0	0	0	24	0	0	0	0	0	0	0	24	24	3830	0.00626632	0.00626632	34
AT	-42.5	-22.5	1969	8	0	2	0	0	0	0	0	0	0	0	0	0	0	0	0	0	0	10	0	0	0	0	0	0	0	20	12	1848	0.0108225	0.00649351	35
AT	-42.5	-17.5	1969	2	0	0	0	0	0	0	0	0	0	0	0	0	0	0	0	0	0	2	0	0	0	0	0	0	0	4	2	1848	0.0021645	0.00108225	29.75
AT	-42.5	-12.5	1969	39	0	0	0	0	0	0	0	26	0	0	0	0	0	0	0	0	0	1208	0	0	0	0	0	0	0	1273	1208	106605	0.0119413	0.0113316	29.25
AT	-42.5	-7.5	1969	235	0	0	0	0	0	0	0	0	0	0	0	0	0	0	0	0	0	16361	0	0	0	0	0	0	0	16596	16361	711636	0.0233209	0.0229907	26.5
AT	-42.5	-2.5	1969	2	0	0	0	0	0	0	0	0	0	0	0	0	0	0	0	0	0	5805	0	0	0	0	0	0	0	5807	5805	318303	0.0182436	0.0182373	22.5
AT	-42.5	2.5	1969	120	0	0	0	0	0	0	5	0	0	0	0	0	0	0	0	0	0	3277	0	0	0	0	0	0	0	3402	3282	247975	0.0137191	0.0132352	22.25
AT	-42.5	7.5	1969	2	0	0	0	0	0	0	0	0	0	0	0	0	0	0	0	0	0	1488	0	0	0	0	0	0	0	1490	1488	88230	0.0168877	0.016865	19
AT	-42.5	12.5	1969	55	0	0	0	0	0	2	0	0	0	0	0	0	0	0	0	0	0	677	0	0	0	0	0	0	0	734	677	64475	0.0113843	0.0105002	27
AT	-42.5	17.5	1969	207	22	0	0	0	0	3	0	0	0	0	0	0	0	0	0	0	0	1007	0	0	0	0	0	0	0	1239	1007	61166	0.0202564	0.0164634	33.75
AT	-37.5	-47.5	1969	14216	11276	5	11	0	2	10932	28	1572	0	0	0	0	0	0	0	74	0	260	0	0	0	0	0	0	0	38376	380	647418	0.0592755	0.000586947	57
AT	-37.5	-42.5	1969	4205	534	0	2	0	0	140	24	79	0	0	0	0	0	0	0	3	0	290	0	0	0	0	0	0	0	5277	319	125403	0.0420803	0.0025438	58
AT	-37.5	-37.5	1969	1086	192	2	0	0	0	57	0	0	0	0	0	0	0	0	0	0	0	59	0	0	0	0	0	0	0	1396	61	36180	0.0385849	0.00168601	59
AT	-37.5	-32.5	1969	44	0	0	0	0	0	0	0	0	0	0	0	0	0	0	0	0	0	8	0	0	0	0	0	0	0	52	8	3024	0.0171958	0.0026455	54
AT	-37.5	-27.5	1969	384	32	0	0	0	0	0	0	0	0	0	0	0	0	0	0	0	0	0	0	0	0	0	0	0	0	416	0	6779	0.061366	0	54.5
AT	-37.5	-17.5	1969	396	5	0	0	0	0	0	2	0	0	0	0	0	0	0	0	0	0	0	0	0	0	0	0	0	0	403	2	7560	0.0533069	0.00026455	57.25
AT	-37.5	-12.5	1969	742	41	0	0	0	0	5	0	20	0	0	0	0	0	0	0	0	0	0	0	0	0	0	0	0	0	808	0	17715	0.0456111	0	59
AT	-37.5	-7.5	1969	1157	16	0	0	0	0	2	0	0	0	0	0	0	0	0	0	0	0	2	0	0	0	0	0	0	0	1177	2	14532	0.0809937	0.000137627	54
AT	-37.5	-2.5	1969	0	0	0	0	0	0	0	0	0	0	0	0	0	0	0	0	0	0	3	0	0	0	0	0	0	0	3	3	3545	0.000846262	0.000846262	51.25
AT	-37.5	2.5	1969	35694	153	0	2	0	0	31	0	0	0	0	0	0	0	0	0	0	0	37	0	0	0	0	0	0	0	35917	39	413920	0.0867728	9.42211e-05	51.5
AT	-37.5	7.5	1969	4930	16	0	0	0	0	0	0	48	0	0	0	0	0	0	0	0	0	0	0	0	0	0	0	0	0	4994	0	57160	0.0873688	0	55
AT	-37.5	12.5	1969	945	13	0	6	0	0	0	0	6	0	0	0	0	0	0	0	0	0	27	0	0	0	0	0	0	0	997	33	18079	0.0551469	0.00182532	65.25
AT	-37.5	17.5	1969	7726	2472	0	4	0	0	175	19	1639	0	0	0	0	0	0	0	0	29	440	0	0	0	0	0	0	0	12504	492	362225	0.03452	0.00135827	78
AT	-32.5	-47.5	1969	36753	31175	2	81	0	31	18764	248	12669	0	0	0	0	0	0	0	10	0	94	0	0	0	0	0	0	0	99827	466	1891709	0.0527708	0.000246338	63
AT	-32.5	-42.5	1969	53792	12998	0	88	0	83	13323	1000	5287	0	0	0	0	0	0	0	295	2	7	0	0	0	0	0	0	0	86875	1475	1316410	0.0659939	0.00112047	54.75
AT	-32.5	-37.5	1969	9236	1114	0	0	0	57	147	93	76	0	0	0	0	0	0	0	49	0	0	0	0	0	0	0	0	0	10772	199	197333	0.0545879	0.00100845	49.25
AT	-32.5	-32.5	1969	11961	905	0	0	0	12	22	0	0	0	0	0	0	0	0	0	26	0	0	0	0	0	0	0	0	0	12926	38	221323	0.0584033	0.000171695	44.75
AT	-32.5	-27.5	1969	49098	5889	0	0	0	2	93	6	0	0	0	0	0	0	0	0	33	0	0	0	0	0	0	0	0	0	55121	41	736048	0.0748878	5.57029e-05	26.5
AT	-32.5	-22.5	1969	94	5	0	0	0	0	0	0	0	0	0	0	0	0	0	0	3	0	0	0	0	0	0	0	0	0	102	3	5040	0.0202381	0.000595238	23.75
AT	-32.5	-17.5	1969	23372	1879	0	3	0	0	56	9	3	0	0	0	0	0	0	0	0	0	0	0	0	0	0	0	0	0	25322	12	462726	0.0547235	2.59333e-05	29.75
AT	-32.5	-12.5	1969	1206	59	0	0	0	3	2	2	0	0	0	0	0	0	0	0	7	0	0	0	0	0	0	0	0	0	1279	12	21099	0.060619	0.000568747	25.5
AT	-32.5	-7.5	1969	19002	795	0	39	0	0	26	3	32	0	0	0	0	0	0	0	23	10	0	0	0	0	0	0	0	0	19930	75	310716	0.0641422	0.000241378	19.25
AT	-32.5	-2.5	1969	24328	687	0	0	0	0	88	3	9	0	0	0	0	0	0	0	0	0	0	0	0	0	0	0	0	0	25115	3	420529	0.0597224	7.13387e-06	26.5
AT	-32.5	2.5	1969	51769	1037	0	2	0	0	109	0	51	0	0	0	0	0	0	0	41	0	2	0	0	0	0	0	0	0	53011	45	873025	0.0607211	5.15449e-05	37.5
AT	-32.5	7.5	1969	46887	1176	0	0	0	0	66	6	39	0	0	0	0	0	0	0	0	0	12	0	5	0	0	0	0	0	48191	23	766313	0.0628868	3.00138e-05	69.75
AT	-32.5	12.5	1969	131079	2794	0	25	0	0	446	123	1425	0	0	0	0	0	0	0	63	0	43	0	0	0	0	0	0	0	135998	254	2210426	0.0615257	0.00011491	78.25
AT	-32.5	17.5	1969	76755	4244	0	15	0	0	239	25	1389	0	0	0	0	0	0	0	12	6	69	0	0	0	0	0	0	0	82754	127	1356528	0.0610043	9.36214e-05	21.5
AT	-27.5	-42.5	1969	11975	1236	0	41	0	0	211	285	2655	0	0	0	0	0	0	0	118	23	0	0	0	0	0	0	0	0	16544	467	406753	0.0406733	0.00114812	44.25
AT	-27.5	-37.5	1969	9102	363	0	41	0	0	207	1269	522	0	0	0	0	0	0	0	456	0	2	0	0	0	0	0	0	0	11962	1768	275551	0.0434112	0.00641624	37
AT	-27.5	-32.5	1969	7742	443	0	75	16	0	20	175	12	0	0	0	0	0	0	0	23	3	0	0	138	0	0	0	0	0	8647	430	257132	0.0336286	0.00167229	31.25
AT	-27.5	-27.5	1969	5329	1418	0	6	0	0	16	39	0	0	0	0	0	0	0	0	0	3	0	0	0	0	0	0	0	0	6811	48	159329	0.042748	0.000301263	25.75
AT	-27.5	-17.5	1969	5946	633	0	97	0	0	0	0	3	0	0	0	0	0	0	0	261	0	0	0	0	0	0	0	0	0	6940	358	116553	0.0595437	0.00307156	11.25
AT	-27.5	-12.5	1969	1272	142	0	0	0	0	0	0	0	0	0	0	0	0	0	0	0	0	0	0	0	0	0	0	0	0	1414	0	30729	0.0460152	0	8.25
AT	-27.5	-7.5	1969	12286	372	0	0	0	0	3	39	13	0	0	0	0	0	0	0	0	0	0	0	0	0	0	0	0	0	12713	39	197817	0.0642665	0.000197152	10.25
AT	-27.5	-2.5	1969	10974	1098	0	0	0	0	6	0	0	0	0	0	0	0	0	0	23	0	0	0	0	0	0	0	0	0	12101	23	166597	0.0726364	0.000138058	13.5
AT	-27.5	2.5	1969	32875	2482	0	36	0	0	85	19	9	0	0	0	0	0	0	0	0	0	0	0	75	0	0	0	0	0	35581	130	581466	0.0611919	0.000223573	37.5
AT	-27.5	7.5	1969	38281	4598	0	6	0	0	101	0	55	0	0	0	0	0	0	0	0	0	0	0	37	0	0	0	0	0	43078	43	710477	0.0606325	6.05227e-05	75.75
AT	-27.5	12.5	1969	104574	3631	0	67	0	0	214	92	542	0	0	0	0	0	0	0	20	0	0	0	25	0	0	0	0	0	109165	204	1807380	0.0603996	0.000112871	85.5
AT	-27.5	17.5	1969	94	12	0	0	0	0	0	0	25	0	0	0	0	0	0	0	0	0	0	0	0	0	0	0	0	0	131	0	5930	0.0220911	0	10.375
AT	-22.5	-42.5	1969	405	3	0	0	0	0	49	0	20	0	0	0	0	0	0	0	5	0	0	0	0	0	0	0	0	0	482	5	8064	0.0597718	0.00062004	58
AT	-22.5	-37.5	1969	5574	742	0	42	0	0	241	1737	591	0	0	0	0	0	0	0	1784	65	0	0	0	0	0	0	0	0	10776	3628	224076	0.0480908	0.0161909	61
AT	-22.5	-32.5	1969	10962	55	0	164	0	0	228	5542	425	0	0	0	0	0	0	0	943	0	4	0	0	0	0	0	0	0	18323	6653	357745	0.051218	0.018597	18.75
AT	-22.5	-27.5	1969	886	4	0	18	11	0	3	12	21	0	0	0	0	0	0	0	2	0	0	0	69	0	0	0	0	0	1026	112	33399	0.0307195	0.00335339	4
AT	-22.5	-22.5	1969	2909	0	0	172	0	0	65	110	35	0	0	0	0	0	0	0	437	0	0	0	0	0	0	0	0	0	3728	719	75786	0.0491911	0.00948724	5
AT	-22.5	-12.5	1969	87	0	0	0	0	0	0	0	3	0	0	0	0	0	0	0	0	0	0	0	0	0	0	0	0	0	90	0	7682	0.0117157	0	5.25
AT	-22.5	-7.5	1969	1088	42	0	0	0	0	0	0	0	0	0	0	0	0	0	0	0	0	0	0	0	0	0	0	0	0	1130	0	34861	0.0324144	0	10
AT	-22.5	-2.5	1969	232	6	0	0	0	0	0	0	0	0	0	0	0	0	0	0	0	0	0	0	0	0	0	0	0	0	238	0	5810	0.0409639	0	26.25
AT	-22.5	2.5	1969	19658	7978	0	6	0	0	123	29	58	0	0	0	0	0	0	0	177	0	0	0	0	0	0	0	0	0	28029	212	580771	0.0482617	0.000365032	47.75
AT	-22.5	7.5	1969	708	286	0	0	0	0	5	0	0	0	0	0	0	0	0	0	0	0	0	0	0	0	0	0	0	0	999	0	22242	0.044915	0	92.5
AT	-22.5	12.5	1969	15441	3138	0	12	0	0	77	0	15	0	0	0	0	0	0	0	0	0	89	0	0	0	0	0	0	0	18772	101	418170	0.0448908	0.000241529	60.5
AT	-17.5	-32.5	1969	4226	36	0	40	0	0	56	2210	309	0	0	0	0	0	0	0	1518	0	0	0	2	0	0	0	0	0	8397	3770	169361	0.0495805	0.0222601	5
AT	-17.5	-27.5	1969	393	9	0	33	8	0	0	73	9	0	0	0	0	0	0	0	0	0	0	0	31	0	0	0	0	0	556	145	20778	0.0267591	0.00697853	1
AT	-17.5	-22.5	1969	1197	6	0	116	5	0	14	89	15	0	0	0	0	0	0	0	415	0	0	0	3	0	0	0	0	0	1860	628	57800	0.0321799	0.0108651	3.75
AT	-17.5	-17.5	1969	281	6	0	19	0	0	10	0	10	0	0	0	0	0	0	0	0	0	0	0	0	0	0	0	0	0	326	19	13557	0.0240466	0.00140149	9
AT	-17.5	-12.5	1969	7192	84	0	174	0	0	74	519	101	0	0	0	0	0	0	0	369	0	0	0	0	0	0	0	0	0	8513	1062	219676	0.0387525	0.00483439	19
AT	-17.5	-7.5	1969	4671	29	0	39	0	0	54	497	64	0	0	0	0	0	0	0	219	0	0	0	0	0	0	0	0	0	5573	755	165720	0.033629	0.00455588	48.5
AT	-17.5	-2.5	1969	4542	732	0	75	0	0	25	0	25	0	0	0	0	0	0	0	33	19	0	0	0	0	0	0	0	0	5451	127	148887	0.0366117	0.000852996	63
AT	-17.5	2.5	1969	18890	6792	0	87	0	0	200	106	67	0	0	0	0	0	0	0	3	0	0	0	0	0	0	0	0	0	26145	196	632908	0.0413093	0.000309682	87.75
AT	-17.5	7.5	1969	7433	9151	0	36	0	0	116	108	144	0	0	0	0	0	0	0	265	0	0	0	0	0	0	0	0	0	17253	409	425134	0.0405825	0.00096205	85.75
AT	-17.5	12.5	1969	4684	37689	0	149	0	0	635	262	707	0	0	0	0	0	0	0	3	0	19	0	0	0	0	0	0	0	44148	433	1274759	0.0346324	0.000339672	45.92
AT	-12.5	-32.5	1969	2307	43	0	54	0	0	0	85	64	0	0	0	0	0	0	0	452	0	0	0	13	0	0	0	0	0	3018	604	78442	0.0384743	0.00769996	8
AT	-12.5	-27.5	1969	8485	270	2	305	0	0	80	887	345	0	0	0	0	0	0	0	1817	0	0	0	0	0	0	0	0	0	12191	3011	322871	0.0377581	0.00932571	9.5
AT	-12.5	-22.5	1969	11806	154	0	536	8	0	142	859	207	0	0	0	0	0	0	0	1113	0	0	0	38	0	0	0	0	0	14863	2554	368278	0.0403581	0.00693498	16.5
AT	-12.5	-17.5	1969	1967	71	0	85	10	0	32	123	98	0	0	0	0	0	0	0	260	0	0	0	16	0	0	0	0	0	2662	494	89219	0.0298367	0.00553694	29.5
AT	-12.5	-12.5	1969	20727	724	0	286	0	0	234	1573	553	0	0	0	0	0	0	0	2630	200	0	0	9	0	0	0	0	0	26936	4698	665369	0.0404828	0.00706074	48.25
AT	-12.5	-7.5	1969	22421	2496	0	2869	0	0	264	878	720	0	0	0	0	0	0	0	3250	97	0	0	0	0	0	0	0	0	32995	7094	957589	0.0344563	0.00740819	67.5
AT	-12.5	-2.5	1969	2936	449	1	79	0	0	37	181	187	0	0	0	0	0	0	0	469	0	0	0	0	0	0	0	0	0	4339	730	177224	0.0244831	0.00411908	82.5
AT	-12.5	2.5	1969	1406	7394	0	95	0	0	562	148	3561	0	0	0	0	0	0	0	686	16	0	0	0	0	0	0	0	0	13868	945	635676	0.0218161	0.00148661	88.5
AT	-12.5	7.5	1969	2820	17371	1	213	0	0	736	214	488	0	0	0	0	0	0	0	751	3	0	0	0	0	0	0	0	0	22597	1182	915568	0.0246809	0.001291	98
AT	-12.5	12.5	1969	2780	36353	0	304	0	0	785	107	5826	0	0	0	0	0	0	0	100	8	0	0	0	0	0	0	0	0	46263	519	1445604	0.0320025	0.000359019	97.5
AT	-7.5	-27.5	1969	20965	1406	0	315	39	42	170	1065	1492	0	0	0	0	0	0	0	2221	0	0	0	77	0	0	0	0	0	27792	3759	652693	0.0425805	0.00575922	66.75
AT	-7.5	-22.5	1969	2084	80	0	39	70	42	30	122	55	0	0	0	0	0	0	0	0	0	0	0	100	0	0	0	0	0	2622	373	70099	0.0374042	0.00532105	74.5
AT	-7.5	-17.5	1969	3079	651	0	121	2	0	116	408	137	0	0	0	0	0	0	0	90	0	0	0	4	0	0	0	0	0	4608	625	165008	0.0279259	0.0037877	89.5
AT	-7.5	-12.5	1969	3130	1438	0	70	13	0	138	716	361	0	0	0	0	0	0	0	345	0	0	0	28	0	0	0	0	0	6239	1172	174159	0.0358236	0.00672948	96
AT	-7.5	-7.5	1969	3440	1213	0	585	0	0	97	257	152	0	0	0	0	0	0	0	331	0	0	0	0	0	0	0	0	0	6075	1173	229565	0.0264631	0.00510966	99.75
AT	-7.5	-2.5	1969	1196	1771	0	40	0	0	66	338	754	0	0	0	0	0	0	0	118	0	0	0	0	0	0	0	0	0	4283	496	170298	0.02515	0.00291254	103.5
AT	-7.5	2.5	1969	2078	21483	0	248	0	0	908	122	12673	0	0	0	0	0	0	0	943	81	0	0	0	0	0	0	0	0	38536	1394	1374376	0.0280389	0.00101428	103.75
AT	-7.5	7.5	1969	381	9036	0	376	0	0	895	36	16053	0	0	0	0	0	0	0	741	9	0	0	0	0	0	0	0	0	27527	1162	1100494	0.0250133	0.00105589	101.75
AT	-7.5	12.5	1969	87	7897	0	114	0	0	422	47	4279	0	0	0	0	0	0	0	245	3	0	0	0	0	0	0	0	0	13094	409	475561	0.0275338	0.000860037	49.25
AT	-2.5	-32.5	1969	919	975	0	90	0	0	53	225	2534	0	0	0	0	0	0	0	167	0	0	0	0	0	0	0	0	0	4963	482	215634	0.0230159	0.00223527	82
AT	-2.5	-27.5	1969	2576	970	0	81	0	7	108	232	2980	0	0	0	0	0	0	0	250	3	0	0	0	0	0	0	0	0	7207	573	266142	0.0270795	0.00215299	83.25
AT	-2.5	-22.5	1969	1044	589	0	61	4	2	41	199	2421	0	0	0	0	0	0	0	90	0	0	0	21	0	0	0	0	0	4472	377	201576	0.0221852	0.00187026	84
AT	-2.5	-17.5	1969	2145	1019	0	50	0	0	119	59	195	0	0	0	0	0	0	0	5	0	0	0	2	0	0	0	0	0	3594	116	136467	0.026336	0.000850022	84.5
AT	-2.5	-12.5	1969	180	1881	0	27	29	0	116	10	687	0	0	0	0	0	0	0	3	0	0	0	31	0	0	0	0	0	2964	100	114991	0.0257759	0.000869633	87.75
AT	-2.5	-7.5	1969	781	1295	0	163	0	0	157	21	2835	0	0	0	0	0	0	0	251	0	0	0	22	0	0	0	0	0	5525	457	252508	0.0218805	0.00180984	88
AT	-2.5	-2.5	1969	772	3028	0	93	100	0	385	8	3000	0	0	0	0	0	0	0	329	0	0	0	22	0	0	0	0	0	7737	552	325516	0.0237684	0.00169577	90
AT	-2.5	2.5	1969	4641	11498	0	750	8	0	3936	43	54211	0	0	0	0	0	0	0	2571	76	0	0	3	0	0	0	0	0	77737	3451	3024241	0.0257046	0.00114111	89
AT	-2.5	7.5	1969	425	898	0	112	16	2	214	8	4952	0	0	0	0	0	0	0	266	0	0	0	6	0	0	0	0	0	6899	410	256526	0.026894	0.00159828	76.75
AT	-2.5	12.5	1969	165	110	0	12	2	0	18	8	159	0	0	0	0	0	0	0	31	0	0	0	3	0	0	0	0	0	508	56	28287	0.0179588	0.00197971	20.2667
AT	2.5	-47.5	1969	455	442	0	45	0	0	18	28	1147	0	0	0	0	0	0	0	283	0	0	0	0	0	0	0	0	0	2418	356	87168	0.0277395	0.00408407	27.75
AT	2.5	-42.5	1969	3055	1993	2	408	46	0	361	498	9572	0	0	0	0	0	0	0	1909	0	0	0	1	0	0	0	0	0	17845	2864	582269	0.0306473	0.00491869	87
AT	2.5	-37.5	1969	5519	2872	61	501	73	29	756	760	29164	0	0	0	0	0	0	0	1855	65	0	0	14	0	0	0	0	0	41669	3358	1301010	0.0320282	0.00258107	85.25
AT	2.5	-32.5	1969	3088	2895	22	393	4	7	449	589	13632	0	0	0	0	0	0	0	1631	10	0	0	2	0	0	0	0	0	22722	2658	976222	0.0232754	0.00272274	87.5
AT	2.5	-27.5	1969	2258	1687	3	286	2	0	502	524	6184	0	0	0	0	0	0	0	546	6	0	0	0	0	0	0	0	0	11998	1367	555309	0.021606	0.00246169	80.25
AT	2.5	-22.5	1969	1565	2022	2	204	0	0	595	232	5805	0	0	0	0	0	0	0	462	3	0	0	1	0	0	0	0	0	10891	904	514068	0.0211859	0.00175852	80.25
AT	2.5	-17.5	1969	3350	6379	0	444	27	0	826	347	16147	0	0	0	0	0	0	0	976	0	0	0	11	0	0	0	0	0	28507	1805	1076577	0.0264793	0.00167661	82
AT	2.5	-12.5	1969	1281	1406	0	218	66	0	261	97	7889	0	0	0	0	0	0	0	1190	0	0	0	264	0	0	0	0	0	12672	1835	509658	0.0248637	0.00360045	82
AT	2.5	-7.5	1969	1682	1838	0	481	19	0	850	80	13734	0	0	0	0	0	0	0	1502	8	0	0	5	0	0	0	0	0	20199	2095	877464	0.0230197	0.00238756	81.5
AT	2.5	-2.5	1969	1380	2772	0	363	110	0	525	15	9943	0	0	0	0	0	0	0	1037	6	0	0	30	0	0	0	0	0	16181	1561	694160	0.0233102	0.00224876	82
AT	2.5	2.5	1969	483	1207	0	356	0	0	425	3	7631	0	0	0	0	0	0	0	997	0	0	0	0	0	0	0	0	0	11102	1356	477212	0.0232643	0.0028415	81.5
AT	2.5	7.5	1969	52	94	0	39	0	0	19	0	142	0	0	0	0	0	0	0	48	3	0	0	0	0	0	0	0	0	397	90	50355	0.00788402	0.00178731	26
AT	7.5	-57.5	1969	0	10	0	4	0	0	0	0	246	0	0	0	0	0	0	0	150	0	0	0	0	0	0	0	0	0	410	154	13673	0.0299861	0.0112631	67.25
AT	7.5	-52.5	1969	494	269	0	74	0	0	22	362	3581	0	0	0	0	0	0	0	1481	0	0	0	0	0	0	0	0	0	6283	1917	184125	0.0341236	0.0104114	60.5
AT	7.5	-47.5	1969	910	1641	0	114	0	0	55	230	5353	0	0	0	0	0	0	0	397	0	0	0	0	0	0	0	0	0	8700	741	266516	0.0326434	0.00278032	80
AT	7.5	-42.5	1969	3564	3645	0	188	0	0	281	290	7965	0	0	0	0	0	0	0	498	113	0	0	0	0	0	0	0	0	16544	1089	553175	0.0299074	0.00196864	81
AT	7.5	-37.5	1969	1105	2209	0	143	0	0	254	138	6333	0	0	0	0	0	0	0	260	3	0	0	0	0	0	0	0	0	10445	544	413613	0.0252531	0.00131524	81.75
AT	7.5	-32.5	1969	4154	8258	2	468	0	0	881	521	23027	0	0	0	0	0	0	0	932	97	0	0	0	0	0	0	0	0	38340	2020	1445972	0.026515	0.00139698	82
AT	7.5	-27.5	1969	2066	11380	0	646	0	0	1487	1202	27092	0	0	0	0	0	0	0	1394	3	0	0	0	0	0	0	0	0	45270	3245	2242982	0.020183	0.00144673	84.75
AT	7.5	-22.5	1969	1279	7607	0	706	0	0	1144	894	25673	0	0	0	0	0	0	0	1572	29	0	0	0	0	0	0	0	0	38904	3201	1811892	0.0214715	0.00176666	84.75
AT	7.5	-17.5	1969	353	3529	0	176	0	0	368	110	13270	0	0	0	0	0	0	0	1292	3	0	0	0	0	0	0	0	0	19101	1581	699863	0.0272925	0.00225901	82.25
AT	7.5	-12.5	1969	81	839	0	24	0	0	41	9	2796	0	0	0	0	0	0	0	640	0	0	0	0	0	0	0	0	0	4430	673	146095	0.0303227	0.00460659	49
AT	12.5	-82.5	1969	137	1033	0	51	0	0	74	2	1753	0	0	0	0	0	0	0	658	0	0	0	0	0	0	0	0	0	3708	711	160592	0.0230896	0.00442737	61.5
AT	12.5	-77.5	1969	1667	1027	0	129	0	0	60	147	1311	0	0	0	0	0	0	0	387	0	0	0	0	0	0	0	0	0	4728	663	124418	0.0380009	0.00532881	81.5
AT	12.5	-72.5	1969	1205	319	0	139	0	0	26	499	1293	0	0	0	0	0	0	0	45	0	0	0	0	0	0	0	0	0	3526	683	127936	0.0275607	0.00533861	82.25
AT	12.5	-67.5	1969	1172	397	0	228	0	0	118	4350	2740	0	0	0	0	0	0	0	358	0	0	0	0	0	0	0	0	0	9363	4936	317021	0.0295343	0.0155699	85.75
AT	12.5	-62.5	1969	179	105	0	79	0	0	28	824	1342	0	0	0	0	0	0	0	95	0	0	0	0	0	0	0	0	0	2652	998	94564	0.0280445	0.0105537	78
AT	12.5	-57.5	1969	588	94	0	12	0	3	4	106	348	0	0	0	0	0	0	0	46	0	0	0	0	0	0	0	0	0	1201	167	36739	0.0326901	0.00454558	78
AT	12.5	-52.5	1969	1792	489	0	25	0	0	7	462	2727	0	0	0	0	0	0	0	25	0	0	0	0	0	0	0	0	0	5527	512	141724	0.0389983	0.00361266	80.25
AT	12.5	-47.5	1969	226	338	0	18	0	0	13	7	702	0	0	0	0	0	0	0	10	0	0	0	0	0	0	0	0	0	1314	35	44385	0.0296046	0.000788555	83
AT	12.5	-42.5	1969	1992	2355	0	119	0	0	79	36	3183	0	0	0	0	0	0	0	270	0	0	0	0	0	0	0	0	0	8034	425	279973	0.0286956	0.001518	80
AT	12.5	-37.5	1969	1790	7885	2	239	0	0	358	280	4308	0	0	0	0	0	0	0	494	0	0	0	0	0	0	0	0	0	15356	1015	569933	0.0269435	0.00178091	83.25
AT	12.5	-32.5	1969	945	9835	1	279	0	0	601	530	7528	0	0	0	0	0	0	0	597	91	0	0	0	0	0	0	0	0	20407	1498	833370	0.0244873	0.00179752	88
AT	12.5	-27.5	1969	1120	7824	0	188	0	0	533	453	8200	0	0	0	0	0	0	0	1509	32	0	0	0	0	0	0	0	0	19859	2182	847791	0.0234244	0.00257375	90
AT	12.5	-22.5	1969	113	9042	0	141	0	0	398	169	3462	0	0	0	0	0	0	0	148	19	0	0	0	0	0	0	0	0	13492	477	726491	0.0185715	0.000656581	91.25
AT	12.5	-17.5	1969	22	3608	0	41	0	0	61	47	1047	0	0	0	0	0	0	0	158	0	0	0	0	0	0	0	0	0	4984	246	195035	0.0255544	0.00126131	72.25
AT	17.5	-82.5	1969	522	24	0	1769	0	0	20	342	685	0	0	0	0	0	0	0	28	0	0	0	0	0	0	0	0	0	3390	2139	173705	0.0195158	0.012314	80.75
AT	17.5	-77.5	1969	768	46	1	2428	0	0	34	367	2983	0	0	0	0	0	0	0	36	0	0	0	0	0	0	0	0	0	6663	2832	230064	0.0289615	0.0123096	82.5
AT	17.5	-72.5	1969	4464	487	0	336	0	0	39	0	3228	0	0	0	0	0	0	0	0	0	0	0	0	0	0	0	0	0	8554	336	275468	0.0310526	0.00121974	80
AT	17.5	-67.5	1969	3192	321	0	373	0	0	28	19	2674	0	0	0	0	0	0	0	2	0	0	0	0	0	0	0	0	0	6609	394	245524	0.0269179	0.00160473	82.75
AT	17.5	-62.5	1969	1599	166	0	138	0	0	13	482	1085	0	0	0	0	0	0	0	5	0	0	0	0	0	0	0	0	0	3488	625	113815	0.0306462	0.00549137	83
AT	17.5	-57.5	1969	11594	268	0	343	0	0	20	1446	3099	0	0	0	0	0	0	0	0	0	0	0	0	0	0	0	0	0	16770	1789	398785	0.0420527	0.00448613	63.75
AT	17.5	-52.5	1969	14327	164	0	147	0	0	50	196	1111	0	0	0	0	0	0	0	26	0	0	0	0	0	0	0	0	0	16021	369	356781	0.0449043	0.00103425	64.25
AT	17.5	-47.5	1969	5268	129	0	124	0	0	96	258	382	0	0	0	0	0	0	0	318	0	0	0	0	0	0	0	0	0	6575	700	218080	0.0301495	0.00320983	40
AT	17.5	-42.5	1969	17650	764	0	117	0	0	157	228	541	0	0	0	0	0	0	0	779	0	0	0	0	0	0	0	0	0	20236	1124	480801	0.0420881	0.00233777	47.75
AT	17.5	-37.5	1969	6407	510	0	123	0	0	103	988	316	0	0	0	0	0	0	0	910	0	0	0	0	0	0	0	0	0	9357	2021	207382	0.0451196	0.0097453	64.75
AT	17.5	-27.5	1969	381	168	0	11	0	0	43	18	180	0	0	0	0	0	0	0	281	0	0	0	0	0	0	0	0	0	1082	310	46987	0.0230276	0.00659757	83.25
AT	17.5	-22.5	1969	715	3456	0	101	0	0	227	158	3225	0	0	0	0	0	0	0	208	0	0	0	0	0	0	0	0	0	8090	467	312949	0.0258509	0.00149226	87.75
AT	17.5	-17.5	1969	120	9391	0	34	0	0	133	52	1929	0	0	0	0	0	0	0	105	0	0	0	0	0	0	0	0	0	11764	191	375386	0.0313384	0.00050881	25.75
AT	22.5	-97.5	1969	0	0	0	124	0	0	20	245	1084	0	0	0	0	0	0	0	94	0	0	0	0	0	0	0	0	0	1567	463	70846	0.0221184	0.0065353	72.5
AT	22.5	-92.5	1969	0	0	0	74	0	0	11	192	561	0	0	0	0	0	0	0	65	0	0	0	0	0	0	0	0	0	903	331	45496	0.0198479	0.00727536	75.5
AT	22.5	-77.5	1969	178	19	0	157	0	0	3	24	275	0	0	0	0	0	0	0	10	0	0	0	0	0	0	0	0	0	666	191	27816	0.0239431	0.00686655	75.5
AT	22.5	-72.5	1969	7424	37	0	1395	0	0	17	2654	1490	0	0	0	0	0	0	0	435	0	0	0	0	0	0	0	0	0	13452	4484	422390	0.0318473	0.0106158	45
AT	22.5	-67.5	1969	2147	23	0	160	0	0	1	121	311	0	0	0	0	0	0	0	13	0	0	0	0	0	0	0	0	0	2776	294	91076	0.03048	0.00322807	32.5
AT	22.5	-62.5	1969	7190	46	0	226	0	5	15	1301	756	0	0	0	0	0	0	0	2	0	0	0	0	0	0	0	0	0	9541	1534	207673	0.0459424	0.00738661	21.75
AT	22.5	-57.5	1969	7432	102	0	163	0	0	28	204	643	0	0	0	0	0	0	0	0	0	0	0	0	0	0	0	0	0	8572	367	227554	0.0376702	0.0016128	29
AT	22.5	-52.5	1969	9705	138	0	129	0	0	50	287	499	0	0	0	0	0	0	0	12	0	0	0	0	0	0	0	0	0	10820	428	287365	0.0376525	0.0014894	28
AT	22.5	-47.5	1969	1709	2	0	23	0	0	0	13	33	0	0	0	0	0	0	0	3	0	0	0	0	0	0	0	0	0	1783	39	55910	0.0318905	0.00069755	14.75
AT	22.5	-42.5	1969	433	50	0	0	0	0	3	10	13	0	0	0	0	0	0	0	0	0	0	0	0	0	0	0	0	0	509	10	20006	0.0254424	0.00049985	13
AT	22.5	-37.5	1969	123	107	0	19	0	0	16	6	42	0	0	0	0	0	0	0	110	0	0	0	0	0	0	0	0	0	423	135	12976	0.0325986	0.0104038	15.5
AT	22.5	-27.5	1969	84	139	0	0	0	0	0	0	42	0	0	0	0	0	0	0	126	0	0	0	0	0	0	0	0	0	391	126	6585	0.0593774	0.0191344	67
AT	22.5	-22.5	1969	439	152	0	3	0	0	13	10	19	0	0	0	0	0	0	0	6	0	0	0	0	0	0	0	0	0	642	19	25565	0.0251125	0.000743204	79
AT	22.5	-17.5	1969	11	500	0	0	0	0	6	0	13	0	0	0	0	0	0	0	0	0	0	0	0	0	0	0	0	0	530	0	17424	0.0304178	0	47.25
AT	27.5	-97.5	1969	0	0	0	5	0	0	0	33	175	0	0	0	0	0	0	0	6	0	0	0	0	0	0	0	0	0	219	44	12100	0.0180992	0.00363636	32.25
AT	27.5	-92.5	1969	0	0	1	11	0	0	10	80	415	0	0	0	0	0	0	0	38	0	0	0	0	0	0	0	0	0	555	130	24200	0.0229339	0.0053719	77.5
AT	27.5	-87.5	1969	0	0	0	12	0	0	1	40	7	0	0	0	0	0	0	0	15	0	0	0	0	0	0	0	0	0	75	67	4901	0.015303	0.0136707	82.5
AT	27.5	-77.5	1969	2010	67	548	336	0	0	11	210	1196	0	0	0	0	0	0	0	507	0	0	0	0	0	0	0	0	0	4885	1601	141275	0.034578	0.0113325	83.25
AT	27.5	-72.5	1969	2106	11	0	242	0	0	2	230	484	0	0	0	0	0	0	0	79	0	0	0	0	0	0	0	0	0	3154	551	78461	0.0401983	0.0070226	62
AT	27.5	-67.5	1969	5053	68	2	0	0	0	20	11	1052	0	0	0	0	0	0	0	42	0	0	0	0	0	0	0	0	0	6248	55	113898	0.0548561	0.000482888	42.5
AT	27.5	-62.5	1969	8139	75	0	40	0	0	28	27	1894	0	0	0	0	0	0	0	64	0	0	0	0	0	0	0	0	0	10267	131	204838	0.0501225	0.00063953	35.75
AT	27.5	-57.5	1969	9510	280	2	2	0	0	57	39	2562	0	0	0	0	0	0	0	22	0	0	0	0	0	0	0	0	0	12474	65	197791	0.0630666	0.00032863	27.25
AT	27.5	-52.5	1969	2133	32	0	2	0	0	21	16	352	0	0	0	0	0	0	0	0	0	0	0	0	0	0	0	0	0	2556	18	42740	0.0598035	0.000421151	22
AT	27.5	-47.5	1969	2634	92	0	2	0	0	12	2	294	0	0	0	0	0	0	0	7	0	0	0	0	0	0	0	0	0	3043	11	61790	0.0492475	0.000178022	21.5
AT	27.5	-42.5	1969	7810	682	0	0	0	0	41	22	505	0	0	0	0	0	0	0	116	0	0	0	0	0	0	0	0	0	9176	138	161812	0.0567078	0.000852842	19.75
AT	27.5	-37.5	1969	3253	516	0	0	0	0	51	3	312	0	0	0	0	0	0	0	0	0	0	0	0	0	0	0	0	0	4135	3	94813	0.0436122	3.16412e-05	18.75
AT	27.5	-32.5	1969	100	71	0	0	0	0	0	23	36	0	0	0	0	0	0	0	0	0	0	0	0	0	0	0	0	0	230	23	12653	0.0181775	0.00181775	26.75
AT	32.5	-77.5	1969	66	0	47	2	0	0	0	0	129	0	0	0	0	0	0	0	35	0	0	0	0	0	0	0	0	0	279	84	9744	0.028633	0.00862069	78.25
AT	32.5	-72.5	1969	4319	171	15	0	0	0	17	0	724	0	0	0	0	0	0	0	19	0	0	0	0	0	0	0	0	0	5265	34	106805	0.0492954	0.000318337	75.5
AT	32.5	-67.5	1969	4855	71	2	0	0	0	14	0	1224	0	0	0	0	0	0	0	5	0	0	0	0	0	0	0	0	0	6171	7	112148	0.0550255	6.24175e-05	75.75
AT	32.5	-62.5	1969	9448	276	3	10	0	0	52	3	2513	0	0	0	0	0	0	0	10	0	0	0	0	0	0	0	0	0	12315	26	168317	0.0731655	0.00015447	75.25
AT	32.5	-57.5	1969	7723	154	2	0	0	0	37	3	1041	0	0	0	0	0	0	0	14	0	0	0	0	0	0	0	0	0	8974	19	158521	0.0566108	0.000119858	71.25
AT	32.5	-52.5	1969	1174	92	0	2	0	0	15	3	110	0	0	0	0	0	0	0	5	0	0	0	0	0	0	0	0	0	1401	10	35499	0.0394659	0.000281698	73.25
AT	32.5	-47.5	1969	531	61	0	7	0	0	3	0	107	0	0	0	0	0	0	0	0	0	0	0	0	0	0	0	0	0	709	7	19914	0.0356031	0.000351511	74.25
AT	32.5	-42.5	1969	6820	505	0	3	0	0	47	42	631	0	0	0	0	0	0	0	8	0	0	0	0	0	0	0	0	0	8056	53	148901	0.0541031	0.000355941	74.5
AT	32.5	-37.5	1969	4270	586	0	0	0	0	83	17	294	0	0	0	0	0	0	0	0	0	0	0	0	0	0	0	0	0	5250	17	108306	0.0484738	0.000156963	68
AT	32.5	-32.5	1969	177	42	0	0	0	0	0	0	41	0	0	0	0	0	0	0	0	0	0	0	0	0	0	0	0	0	260	0	8895	0.0292299	0	65.75
AT	37.5	-47.5	1969	1381	96	0	2	0	0	12	0	2	0	0	0	0	0	0	0	0	0	0	0	0	0	0	0	0	0	1493	2	17531	0.0851634	0.000114084	72.25
AT	37.5	-42.5	1969	12325	1066	0	3	0	0	63	0	33	0	0	0	0	0	0	0	0	0	0	0	0	0	0	0	0	0	13490	3	172362	0.0782655	1.74052e-05	70.25
AT	37.5	-37.5	1969	18572	1718	0	0	0	0	183	0	52	0	0	0	0	0	0	0	16	0	0	0	0	0	0	0	0	0	20541	16	327861	0.0626516	4.88012e-05	72
AT	37.5	-32.5	1969	11268	1078	0	0	0	0	167	0	55	0	0	0	0	0	0	0	0	0	0	0	0	0	0	0	0	0	12568	0	198709	0.0632483	0	75
AT	42.5	-67.5	1969	22	17	0	2	0	0	0	10	5	0	0	0	0	0	0	0	0	0	0	0	0	0	0	0	0	0	56	12	2100	0.0266667	0.00571429	14
AT	42.5	-62.5	1969	18	13	0	3	0	0	0	13	3	0	0	0	0	0	0	0	0	0	0	0	0	0	0	0	0	0	50	16	2520	0.0198413	0.00634921	28
AT	42.5	-57.5	1969	400	109	0	0	0	0	2	16	7	0	0	0	0	0	0	0	0	0	0	0	0	0	0	0	0	0	534	16	17640	0.0302721	0.000907029	43
AT	42.5	-52.5	1969	4611	1329	0	2	0	0	7	7	25	0	0	0	0	0	0	0	0	0	0	0	0	0	0	0	0	0	5981	9	97977	0.0610449	9.18583e-05	42.5
AT	42.5	-47.5	1969	2629	1210	0	5	0	2	32	20	4	0	0	0	0	0	0	0	0	0	0	0	0	0	0	0	0	0	3902	27	119195	0.0327363	0.00022652	50
AT	42.5	-42.5	1969	4603	435	0	8	0	0	35	10	0	0	0	0	0	0	0	0	0	0	0	0	0	0	0	0	0	0	5091	18	115364	0.0441299	0.000156028	67
AT	42.5	-37.5	1969	448	44	0	0	0	0	5	0	0	0	0	0	0	0	0	0	0	0	0	0	0	0	0	0	0	0	497	0	21959	0.0226331	0	66
AT	42.5	-32.5	1969	339	37	0	0	0	0	12	0	0	0	0	0	0	0	0	0	0	0	0	0	0	0	0	0	0	0	388	0	14014	0.0276866	0	63.75
AT	-47.5	-47.5	1970	209	2	0	0	0	0	242	0	0	0	0	0	0	0	0	0	0	0	170	0	0	0	0	0	0	0	623	170	15015	0.0414918	0.011322	20
AT	-47.5	-22.5	1970	0	0	0	0	0	0	0	0	0	0	0	0	0	0	0	0	0	0	2	0	0	0	0	0	0	0	2	2	1716	0.0011655	0.0011655	12
AT	-47.5	-7.5	1970	0	0	0	0	0	0	0	0	0	0	0	0	0	0	0	0	0	0	7	0	0	0	0	0	0	0	7	7	2295	0.00305011	0.00305011	7.25
AT	-47.5	-2.5	1970	0	0	0	0	0	0	0	0	0	0	0	0	0	0	0	0	0	0	8	0	0	0	0	0	0	0	8	8	2091	0.00382592	0.00382592	7
AT	-47.5	2.5	1970	0	0	0	0	0	0	0	0	0	0	0	0	0	0	0	0	0	0	32	0	0	0	0	0	0	0	32	32	4386	0.00729594	0.00729594	8
AT	-47.5	12.5	1970	0	0	0	0	0	0	0	0	0	0	0	0	0	0	0	0	0	0	18	0	0	0	0	0	0	0	18	18	6732	0.0026738	0.0026738	7
AT	-47.5	17.5	1970	94	0	0	0	0	0	0	0	0	0	0	0	0	0	0	0	0	0	1765	0	0	0	0	0	0	0	1859	1765	63715	0.0291768	0.0277015	6
AT	-42.5	-52.5	1970	2446	411	0	0	0	0	72	0	0	0	0	0	0	0	0	0	0	0	52	0	0	0	0	0	0	0	2981	52	44212	0.0674251	0.00117615	40.75
AT	-42.5	-47.5	1970	13503	609	0	1	0	0	727	2	10	0	0	0	0	0	0	0	0	0	481	0	0	0	0	0	0	0	15333	484	249310	0.0615017	0.00194136	36.75
AT	-42.5	-42.5	1970	15281	501	0	4	0	0	177	2	0	0	0	0	0	0	0	0	6	0	414	0	0	0	0	0	0	0	16385	426	217389	0.0753718	0.00195962	31
AT	-42.5	-37.5	1970	223	16	0	0	0	0	0	0	0	0	0	0	0	0	0	0	0	0	32	0	0	0	0	0	0	0	271	32	9117	0.0297247	0.00350993	32
AT	-42.5	-32.5	1970	0	0	0	0	0	0	0	0	0	0	0	0	0	0	0	0	0	0	6	0	0	0	0	0	0	0	6	6	2234	0.00268577	0.00268577	34
AT	-42.5	-27.5	1970	2	0	0	0	0	0	0	0	0	0	0	0	0	0	0	0	0	0	6	0	0	0	0	0	0	0	8	6	4029	0.0019856	0.0014892	34.5
AT	-42.5	-22.5	1970	14	0	0	0	0	0	0	0	0	0	0	0	0	0	0	0	0	0	70	0	0	0	0	0	0	0	84	70	19377	0.00433504	0.00361253	35
AT	-42.5	-17.5	1970	21	0	0	0	0	0	0	0	0	0	0	0	0	0	0	0	0	0	126	0	0	0	0	0	0	0	147	126	14393	0.0102133	0.00875426	29.75
AT	-42.5	-12.5	1970	18	0	0	0	0	0	0	0	0	0	0	0	0	0	0	0	0	0	127	0	0	0	0	0	0	0	145	127	35282	0.00410974	0.00359957	29.25
AT	-42.5	-7.5	1970	631	0	0	0	0	0	0	0	0	0	0	0	0	0	0	0	0	0	7420	0	0	0	0	0	0	0	8051	7420	875582	0.00919503	0.00847436	26.5
AT	-42.5	-2.5	1970	1010	0	5	0	0	0	0	0	0	0	0	0	0	0	0	0	0	0	11181	0	0	0	0	0	0	0	12196	11186	1045771	0.0116622	0.0106964	22.5
AT	-42.5	2.5	1970	478	1	0	0	0	0	6	0	0	0	0	0	0	0	0	0	0	0	22096	0	0	0	0	0	0	0	22581	22096	1875153	0.0120422	0.0117836	22.25
AT	-42.5	7.5	1970	309	3	1	0	0	0	1	0	0	0	0	0	0	0	0	0	0	0	18317	0	0	0	0	0	0	0	18631	18318	1450506	0.0128445	0.0126287	19
AT	-42.5	12.5	1970	2991	199	0	22	0	0	11	0	279	0	0	0	0	0	0	0	0	0	32851	0	0	0	0	0	0	0	36353	32873	1671170	0.021753	0.0196706	27
AT	-42.5	17.5	1970	13771	47	3	0	0	0	66	0	27	0	0	0	0	0	0	0	0	0	31206	0	0	0	0	0	0	0	45120	31209	1734592	0.0260119	0.0179921	33.75
AT	-37.5	-52.5	1970	10760	1351	0	0	0	0	503	1	57	0	0	0	0	0	0	0	0	0	167	0	0	0	0	0	0	0	12839	168	280207	0.0458197	0.000599557	61.5
AT	-37.5	-47.5	1970	114776	6289	2	25	0	10	34323	108	764	0	0	0	0	0	0	0	109	0	2173	0	0	0	0	0	0	0	158579	2427	2859918	0.0554488	0.000848626	57
AT	-37.5	-42.5	1970	301755	12610	18	28	0	0	4891	193	218	0	0	0	0	0	0	0	144	0	1224	0	0	0	0	0	0	0	321081	1607	4336266	0.0740455	0.000370595	58
AT	-37.5	-37.5	1970	26151	2894	0	27	0	0	394	71	59	0	0	0	0	0	0	0	0	0	148	0	0	0	0	0	0	0	29744	246	552975	0.0537891	0.000444866	59
AT	-37.5	-32.5	1970	10799	522	0	1	0	0	96	2	0	0	0	0	0	0	0	0	0	0	15	0	0	0	0	0	0	0	11435	18	153749	0.0743745	0.000117074	54
AT	-37.5	-27.5	1970	199	8	0	0	0	0	2	0	0	0	0	0	0	0	0	0	0	0	2	0	0	0	0	0	0	0	211	2	6467	0.0326272	0.000309262	54.5
AT	-37.5	-22.5	1970	862	131	0	0	0	0	4	0	6	0	0	0	0	0	0	0	0	0	0	0	0	0	0	0	0	0	1003	0	26676	0.0375993	0	55
AT	-37.5	-17.5	1970	1549	174	0	0	0	0	4	3	4	0	0	0	0	0	0	0	0	0	0	0	0	0	0	0	0	0	1734	3	41288	0.0419977	7.26603e-05	57.25
AT	-37.5	-12.5	1970	552	240	0	0	0	0	0	3	0	0	0	0	0	0	0	0	0	0	0	0	0	0	0	0	0	0	795	3	24672	0.0322228	0.000121595	59
AT	-37.5	-7.5	1970	536	120	0	0	0	0	4	4	0	0	0	0	0	0	0	0	0	0	133	0	0	0	0	0	0	0	797	137	36422	0.0218824	0.00376146	54
AT	-37.5	-2.5	1970	201	1	3	0	0	0	0	0	0	0	0	0	0	0	0	0	0	0	1200	0	0	0	0	0	0	0	1405	1203	105328	0.0133393	0.0114215	51.25
AT	-37.5	2.5	1970	979	27	0	0	0	0	12	0	0	0	0	0	0	0	0	0	0	0	17	0	0	0	0	0	0	0	1035	17	37365	0.0276997	0.000454971	51.5
AT	-37.5	7.5	1970	16092	393	0	0	0	0	7	14	13	0	0	0	0	0	0	0	0	0	0	0	0	0	0	0	0	0	16519	14	191505	0.0862588	7.31051e-05	55
AT	-37.5	12.5	1970	6028	120	0	0	0	0	37	0	3	0	0	0	0	0	0	0	0	0	5	0	0	0	0	0	0	0	6193	5	89804	0.0689613	5.56768e-05	65.25
AT	-37.5	17.5	1970	3076	2373	1	4	0	42	977	22	389	0	0	0	0	0	0	0	11	10	146	0	0	0	0	0	0	0	7051	236	290818	0.0242454	0.000811504	78
AT	-32.5	-47.5	1970	7286	1818	0	12	0	17	7864	151	1865	0	0	0	0	0	0	0	12	0	74	0	0	0	0	0	0	0	19099	266	554404	0.0344496	0.000479795	63
AT	-32.5	-42.5	1970	10577	1103	0	26	0	12	1573	320	491	0	0	0	0	0	0	0	20	0	17	0	0	0	0	0	0	0	14139	395	417619	0.0338562	0.000945838	54.75
AT	-32.5	-37.5	1970	14597	2698	4	2	0	1	195	222	51	0	0	0	0	0	0	0	120	0	4	0	0	0	0	0	0	0	17894	353	456294	0.0392159	0.000773624	49.25
AT	-32.5	-32.5	1970	6921	1160	0	12	0	0	31	151	5	0	0	0	0	0	0	0	68	0	0	0	0	0	0	0	0	0	8348	231	225256	0.0370601	0.0010255	44.75
AT	-32.5	-27.5	1970	3629	274	0	0	0	0	6	9	8	0	0	0	0	0	0	0	0	0	0	0	0	0	0	0	0	0	3926	9	95452	0.0411306	9.42882e-05	26.5
AT	-32.5	-22.5	1970	444	152	0	0	0	0	0	3	0	0	0	0	0	0	0	0	0	0	0	0	0	0	0	0	0	0	599	3	22828	0.0262397	0.000131418	23.75
AT	-32.5	-17.5	1970	714	88	0	0	0	0	1	4	1	0	0	0	0	0	0	0	31	0	0	0	0	0	0	0	0	0	839	35	23555	0.0356188	0.00148588	29.75
AT	-32.5	-12.5	1970	3066	667	0	2	0	0	15	8	10	0	0	0	0	0	0	0	3	0	1	0	0	0	0	0	0	0	3772	14	106409	0.0354481	0.000131568	25.5
AT	-32.5	-7.5	1970	2121	226	0	0	0	0	0	12	0	0	0	0	0	0	0	0	0	0	0	0	0	0	0	0	0	0	2359	12	52878	0.0446121	0.000226937	19.25
AT	-32.5	-2.5	1970	5893	154	0	0	0	0	15	0	7	0	0	0	0	0	0	0	0	0	1	0	0	0	0	0	0	0	6070	1	90096	0.0673726	1.10993e-05	26.5
AT	-32.5	2.5	1970	1788	47	0	0	0	0	40	8	0	0	0	0	0	0	0	0	0	0	9	0	0	0	0	0	0	0	1892	17	58718	0.0322218	0.000289519	37.5
AT	-32.5	7.5	1970	5836	312	0	0	0	0	33	0	4	0	0	0	0	0	0	0	0	0	0	0	0	0	0	0	0	0	6185	0	130792	0.0472888	0	69.75
AT	-32.5	12.5	1970	65720	2362	0	5	0	13	272	3	56	0	0	0	0	0	0	0	0	0	0	0	0	0	0	0	0	0	68431	21	1080024	0.0633606	1.9444e-05	78.25
AT	-32.5	17.5	1970	7550	2188	0	6	0	0	407	8	149	0	0	0	0	0	0	0	0	1	379	0	0	0	0	0	0	0	10688	394	342587	0.0311979	0.00115007	21.5
AT	-27.5	-42.5	1970	686	9	0	5	0	0	60	162	122	0	0	0	0	0	0	0	220	0	0	0	0	0	0	0	0	0	1264	387	64615	0.019562	0.00598932	44.25
AT	-27.5	-37.5	1970	10126	329	1	79	0	3	217	2733	754	0	0	0	0	0	0	0	1408	0	2	0	0	0	0	0	0	0	15652	4226	434984	0.0359829	0.0097153	37
AT	-27.5	-32.5	1970	10111	386	0	93	0	0	100	965	146	0	0	0	0	0	0	0	516	0	0	0	0	0	0	0	0	0	12317	1574	420005	0.0293258	0.00374757	31.25
AT	-27.5	-27.5	1970	3321	104	0	13	0	0	38	162	31	0	0	0	0	0	0	0	21	0	0	0	0	0	0	0	0	0	3690	196	151332	0.0243835	0.00129517	25.75
AT	-27.5	-17.5	1970	719	43	0	0	0	0	3	0	3	0	0	0	0	0	0	0	63	0	0	0	0	0	0	0	0	0	831	63	33489	0.0248141	0.00188121	11.25
AT	-27.5	-12.5	1970	664	15	0	8	0	0	3	14	0	0	0	0	0	0	0	0	372	0	0	0	0	0	0	0	0	0	1076	394	40990	0.0262503	0.0096121	8.25
AT	-27.5	-7.5	1970	7523	645	0	0	0	0	8	42	2	0	0	0	0	0	0	0	0	0	0	0	0	0	0	0	0	0	8220	42	120214	0.0683781	0.000349377	10.25
AT	-27.5	-2.5	1970	18122	888	0	0	0	0	52	13	5	0	0	0	0	0	0	0	0	0	0	0	0	0	0	0	0	0	19080	13	357274	0.0534044	3.63866e-05	13.5
AT	-27.5	2.5	1970	10633	564	0	4	0	0	33	16	13	0	0	0	0	0	0	0	2	0	0	0	0	0	0	0	0	0	11265	22	222555	0.0506167	9.8852e-05	37.5
AT	-27.5	7.5	1970	15094	1792	0	5	0	1	51	10	7	0	0	0	0	0	0	0	3	0	0	0	0	0	0	0	0	0	16963	19	255579	0.0663709	7.4341e-05	75.75
AT	-27.5	12.5	1970	71236	4574	0	8	0	3	192	11	50	0	0	0	0	0	0	0	13	0	74	0	0	0	0	0	0	0	76161	109	1460484	0.0521478	7.46328e-05	85.5
AT	-22.5	-42.5	1970	19	1	0	0	0	0	23	31	48	0	0	0	0	0	0	0	175	0	0	0	0	0	0	0	0	0	297	206	7247	0.0409825	0.0284256	58
AT	-22.5	-37.5	1970	9858	177	0	195	0	1	589	4583	1806	0	0	0	0	0	0	0	11949	0	0	0	0	0	0	0	0	0	29158	16728	606319	0.0480902	0.0275894	61
AT	-22.5	-32.5	1970	10352	45	0	377	0	12	106	5448	367	0	0	0	0	0	0	0	1166	0	1	0	0	0	0	0	0	0	17874	7004	536722	0.0333022	0.0130496	18.75
AT	-22.5	-27.5	1970	7027	50	0	223	0	0	79	896	130	0	0	0	0	0	0	0	368	0	0	0	0	0	0	0	0	0	8773	1487	356058	0.0246392	0.00417629	4
AT	-22.5	-22.5	1970	2627	17	0	96	0	0	47	303	33	0	0	0	0	0	0	0	413	0	0	0	0	0	0	0	0	0	3536	812	123185	0.0287048	0.00659171	5
AT	-22.5	-17.5	1970	17399	305	0	460	0	0	164	1695	194	0	0	0	0	0	0	0	157	0	0	0	0	0	0	0	0	0	20374	2312	555961	0.0366465	0.00415857	5
AT	-22.5	-12.5	1970	665	0	0	0	0	0	8	0	0	0	0	0	0	0	0	0	288	0	0	0	0	0	0	0	0	0	961	288	32300	0.0297523	0.00891641	5.25
AT	-22.5	-7.5	1970	2199	5	0	0	0	101	37	94	2	0	0	0	0	0	0	0	362	0	0	0	0	0	0	0	0	0	2800	557	70320	0.039818	0.00792093	10
AT	-22.5	-2.5	1970	1458	166	0	0	0	0	6	2	4	0	0	0	0	0	0	0	4	0	0	0	0	0	0	0	0	0	1640	6	44826	0.0365859	0.000133851	26.25
AT	-22.5	2.5	1970	25662	2581	0	3	0	0	90	28	46	0	0	0	0	0	0	0	13	0	0	0	0	0	0	0	0	0	28423	44	513219	0.0553818	8.57334e-05	47.75
AT	-22.5	7.5	1970	4553	207	0	3	0	0	15	0	5	0	0	0	0	0	0	0	0	0	0	0	0	0	0	0	0	0	4783	3	101308	0.0472125	2.96127e-05	92.5
AT	-22.5	12.5	1970	37372	1163	0	2	0	0	60	13	4	0	0	0	0	0	0	0	0	0	0	0	0	0	0	0	0	0	38614	15	632800	0.0610209	2.37042e-05	60.5
AT	-17.5	-32.5	1970	2069	14	0	92	0	64	33	1179	39	0	0	0	0	0	0	0	381	0	0	0	0	0	0	0	0	0	3871	1716	97991	0.0395036	0.0175118	5
AT	-17.5	-27.5	1970	7505	54	0	481	0	54	113	1046	149	0	0	0	0	0	0	0	713	0	0	0	0	0	0	0	0	0	10115	2294	313871	0.0322266	0.00730874	1
AT	-17.5	-22.5	1970	5826	18	0	344	0	2	81	828	81	0	0	0	0	0	0	0	1044	0	0	0	0	0	0	0	0	0	8224	2218	303787	0.0270716	0.00730117	3.75
AT	-17.5	-17.5	1970	3252	25	0	108	0	0	38	185	23	0	0	0	0	0	0	0	692	0	0	0	0	0	0	0	0	0	4323	985	160669	0.0269062	0.00613062	9
AT	-17.5	-12.5	1970	16143	452	0	212	0	0	219	1035	384	0	0	0	0	0	0	0	3675	0	0	0	0	0	0	0	0	0	22120	4922	701140	0.0315486	0.00702	19
AT	-17.5	-7.5	1970	10657	325	0	113	0	157	66	113	167	0	0	0	0	0	0	0	735	0	0	0	0	0	0	0	0	0	12333	1118	321593	0.0383497	0.00347644	48.5
AT	-17.5	-2.5	1970	382	12	0	2	0	0	7	0	5	0	0	0	0	0	0	0	95	0	0	0	0	0	0	0	0	0	503	97	13963	0.0360238	0.00694693	63
AT	-17.5	2.5	1970	9004	2328	0	0	0	0	29	0	140	0	0	0	0	0	0	0	1	0	0	0	0	0	0	0	0	0	11502	1	223456	0.0514732	4.47515e-06	87.75
AT	-17.5	7.5	1970	747	2131	0	6	0	0	56	0	28	0	0	0	0	0	0	0	1	0	0	0	0	0	0	0	0	0	2969	7	150894	0.0196761	4.63902e-05	85.75
AT	-17.5	12.5	1970	29	2237	0	2	0	0	42	3	36	0	0	0	0	0	0	0	0	0	0	0	0	0	0	0	0	0	2349	5	140625	0.016704	3.55556e-05	45.92
AT	-12.5	-32.5	1970	482	2	4	6	0	0	9	9	26	0	0	0	0	0	0	0	38	0	0	0	0	0	0	0	0	0	576	57	28828	0.0199806	0.00197724	8
AT	-12.5	-27.5	1970	7156	82	6	114	0	0	113	204	234	0	0	0	0	0	0	0	197	0	0	0	0	0	0	0	0	0	8106	521	218664	0.0370706	0.00238265	9.5
AT	-12.5	-22.5	1970	12834	207	0	605	0	18	271	340	277	0	0	0	0	0	0	0	782	0	0	0	0	0	0	0	0	0	15334	1745	588808	0.0260424	0.00296361	16.5
AT	-12.5	-17.5	1970	17509	364	0	572	0	38	285	664	521	0	0	0	0	0	0	0	1532	0	0	0	0	0	0	0	0	0	21485	2806	748570	0.0287014	0.00374848	29.5
AT	-12.5	-12.5	1970	22893	1196	0	609	0	3	277	1043	934	0	0	0	0	0	0	0	3292	0	0	0	0	0	0	0	0	0	30247	4947	1101726	0.0274542	0.00449023	48.25
AT	-12.5	-7.5	1970	3895	516	0	83	0	0	20	145	230	0	0	0	0	0	0	0	761	0	0	0	0	0	0	0	0	0	5650	989	199834	0.0282735	0.00494911	67.5
AT	-12.5	-2.5	1970	110	58	0	0	0	0	0	0	2	0	0	0	0	0	0	0	0	0	0	0	0	0	0	0	0	0	170	0	10873	0.0156351	0	82.5
AT	-12.5	2.5	1970	2575	17143	0	44	0	0	312	282	260	0	0	0	0	0	0	0	540	0	0	0	0	0	0	0	0	0	21156	866	896731	0.0235924	0.00096573	88.5
AT	-12.5	7.5	1970	190	10446	0	40	0	28	600	46	449	0	0	0	0	0	0	0	81	2	0	0	0	0	0	0	0	0	11882	197	712969	0.0166655	0.000276309	98
AT	-12.5	12.5	1970	1008	5502	0	130	0	0	151	48	2593	0	0	0	0	0	0	0	272	0	0	0	0	0	0	0	0	0	9704	450	389717	0.0249001	0.00115468	97.5
AT	-7.5	-32.5	1970	51	0	0	0	0	0	0	10	2	0	0	0	0	0	0	0	0	0	0	0	0	0	0	0	0	0	63	10	4327	0.0145597	0.00231107	58
AT	-7.5	-27.5	1970	12539	882	0	149	0	0	280	812	1175	0	0	0	0	0	0	0	788	0	0	0	0	0	0	0	0	0	16625	1749	450022	0.0369426	0.00388648	66.75
AT	-7.5	-22.5	1970	1613	727	0	79	0	0	83	125	176	0	0	0	0	0	0	0	143	0	0	0	0	0	0	0	0	0	2946	347	116774	0.0252282	0.00297155	74.5
AT	-7.5	-17.5	1970	5834	724	0	182	0	0	181	352	400	0	0	0	0	0	0	0	454	0	0	0	0	0	0	0	0	0	8127	988	292902	0.0277465	0.00337314	89.5
AT	-7.5	-12.5	1970	3318	1017	0	132	0	0	117	326	403	0	0	0	0	0	0	0	452	0	0	0	0	0	0	0	0	0	5765	910	240510	0.0239699	0.00378363	96
AT	-7.5	-7.5	1970	95	112	0	11	0	9	9	40	63	0	0	0	0	0	0	0	2	0	0	0	0	0	0	0	0	0	341	62	21443	0.0159026	0.00289139	99.75
AT	-7.5	-2.5	1970	44	65	0	2	0	0	23	2	170	0	0	0	0	0	0	0	6	0	0	0	0	0	0	0	0	0	312	10	23423	0.0133202	0.000426931	103.5
AT	-7.5	2.5	1970	270	16971	0	295	0	0	1107	93	18434	0	0	0	0	0	0	0	470	5	0	0	0	0	0	0	0	0	37645	863	1571693	0.0239519	0.000549089	103.75
AT	-7.5	7.5	1970	167	1506	0	82	0	0	216	22	3171	0	0	0	0	0	0	0	153	0	0	0	0	0	0	0	0	0	5317	257	354663	0.0149917	0.000724632	101.75
AT	-7.5	12.5	1970	75	1091	0	177	0	0	97	1	5836	0	0	0	0	0	0	0	346	0	0	0	0	0	0	0	0	0	7623	524	318208	0.023956	0.00164672	49.25
AT	-2.5	-37.5	1970	420	5	0	5	0	0	10	0	8	0	0	0	0	0	0	0	3	0	0	0	0	0	0	0	0	0	451	8	14015	0.0321798	0.000570817	84.75
AT	-2.5	-32.5	1970	50	28	2	10	0	0	5	29	150	0	0	0	0	0	0	0	37	0	0	0	0	0	0	0	0	0	311	78	23846	0.013042	0.00327099	82
AT	-2.5	-27.5	1970	1056	516	33	58	0	0	52	229	1543	0	0	0	0	0	0	0	172	0	0	0	0	0	0	0	0	0	3659	492	190620	0.0191953	0.00258105	83.25
AT	-2.5	-22.5	1970	1392	425	0	32	0	0	55	61	495	0	0	0	0	0	0	0	205	0	0	0	0	0	0	0	0	0	2665	298	92983	0.0286612	0.00320489	84
AT	-2.5	-17.5	1970	143	321	0	13	0	0	39	17	238	0	0	0	0	0	0	0	20	0	0	0	0	0	0	0	0	0	791	50	45458	0.0174007	0.00109992	84.5
AT	-2.5	-12.5	1970	73	87	0	15	0	0	14	7	525	0	0	0	0	0	0	0	7	0	0	0	0	0	0	0	0	0	728	29	42415	0.0171637	0.00068372	87.75
AT	-2.5	-7.5	1970	654	1276	0	120	0	134	329	22	6672	0	0	0	0	0	0	0	395	0	0	0	0	0	0	0	0	0	9602	671	432041	0.0222247	0.00155309	88
AT	-2.5	-2.5	1970	186	491	0	73	0	14	149	19	2895	0	0	0	0	0	0	0	220	0	0	0	0	0	0	0	0	0	4047	326	221940	0.0182347	0.00146887	90
AT	-2.5	2.5	1970	767	4297	0	410	0	16	1356	46	20322	0	0	0	0	0	0	0	922	1	0	0	0	0	0	0	0	0	28137	1395	1492195	0.0188561	0.000934864	89
AT	-2.5	7.5	1970	83	248	0	43	0	0	77	0	671	0	0	0	0	0	0	0	81	0	0	0	0	0	0	0	0	0	1203	124	95159	0.012642	0.00130308	76.75
AT	2.5	-47.5	1970	641	124	0	44	0	0	44	59	2504	0	0	0	0	0	0	0	682	0	0	0	0	0	0	0	0	0	4098	785	175266	0.0233816	0.00447891	27.75
AT	2.5	-42.5	1970	1366	467	0	215	0	0	100	289	3899	0	0	0	0	0	0	0	1736	0	0	0	0	0	0	0	0	0	8072	2240	318669	0.0253304	0.00702924	87
AT	2.5	-37.5	1970	428	402	0	36	0	0	93	66	1630	0	0	0	0	0	0	0	234	0	0	0	0	0	0	0	0	0	2889	336	149214	0.0193615	0.0022518	85.25
AT	2.5	-32.5	1970	676	1791	26	108	0	0	454	382	3396	0	0	0	0	0	0	0	118	0	0	0	0	0	0	0	0	0	6951	634	300671	0.0231183	0.00210862	87.5
AT	2.5	-27.5	1970	478	907	0	66	0	7	249	158	1884	0	0	0	0	0	0	0	42	1	0	0	0	0	0	0	0	0	3792	274	186875	0.0202916	0.00146622	80.25
AT	2.5	-22.5	1970	1287	4601	0	222	0	10	580	59	6599	0	0	0	0	0	0	0	89	0	0	0	0	0	0	0	0	0	13447	380	730127	0.0184173	0.000520457	80.25
AT	2.5	-17.5	1970	252	1911	0	200	0	0	295	39	3260	0	0	0	0	0	0	0	310	0	0	0	0	0	0	0	0	0	6267	549	440372	0.0142312	0.00124667	82
AT	2.5	-12.5	1970	185	705	1	126	0	0	210	7	3611	0	0	0	0	0	0	0	247	0	0	0	0	0	0	0	0	0	5092	381	254481	0.0200094	0.00149716	82
AT	2.5	-7.5	1970	282	339	0	174	0	5	67	10	3561	0	0	0	0	0	0	0	425	0	0	0	0	0	0	0	0	0	4863	614	231250	0.0210292	0.00265514	81.5
AT	2.5	-2.5	1970	396	860	0	252	0	0	188	4	2531	0	0	0	0	0	0	0	486	0	0	0	0	0	0	0	0	0	4717	742	345782	0.0136415	0.00214586	82
AT	2.5	2.5	1970	148	487	0	108	0	0	89	0	2152	0	0	0	0	0	0	0	260	22	0	0	0	0	0	0	0	0	3266	390	187484	0.0174202	0.00208018	81.5
AT	2.5	7.5	1970	12	9	0	0	0	0	2	0	7	0	0	0	0	0	0	0	0	0	0	0	0	0	0	0	0	0	30	0	4195	0.00715137	0	26
AT	7.5	-77.5	1970	18	4	0	14	0	0	1	1	107	0	0	0	0	0	0	0	51	0	0	0	0	0	0	0	0	0	196	66	6732	0.0291147	0.00980392	21
AT	7.5	-57.5	1970	103	184	0	158	0	0	44	19	2108	0	0	0	0	0	0	0	1400	0	0	0	0	0	0	0	0	0	4016	1577	117358	0.0342201	0.0134375	67.25
AT	7.5	-52.5	1970	2840	212	0	97	0	0	33	15	1956	0	0	0	0	0	0	0	203	0	0	0	0	0	0	0	0	0	5356	315	174272	0.0307336	0.00180752	60.5
AT	7.5	-47.5	1970	114	321	0	76	0	0	19	55	1754	0	0	0	0	0	0	0	185	0	0	0	0	0	0	0	0	0	2524	316	117513	0.0214785	0.00268906	80
AT	7.5	-42.5	1970	761	1210	0	147	0	0	118	90	3229	0	0	0	0	0	0	0	356	0	0	0	0	0	0	0	0	0	5911	593	270304	0.021868	0.00219383	81
AT	7.5	-37.5	1970	4658	3806	0	103	0	0	152	72	5044	0	0	0	0	0	0	0	137	0	0	0	0	0	0	0	0	0	13972	312	518601	0.0269417	0.000601619	81.75
AT	7.5	-32.5	1970	1747	6489	2	263	0	0	488	279	6599	0	0	0	0	0	0	0	286	0	0	0	0	0	0	0	0	0	16153	830	1010902	0.0159788	0.000821049	82
AT	7.5	-27.5	1970	690	4966	0	234	0	0	599	275	6848	0	0	0	0	0	0	0	328	0	0	0	0	0	0	0	0	0	13940	837	952671	0.0146325	0.000878582	84.75
AT	7.5	-22.5	1970	117	5041	0	120	0	0	538	117	4849	0	0	0	0	0	0	0	145	0	0	0	0	0	0	0	0	0	10927	382	739142	0.0147834	0.000516815	84.75
AT	7.5	-17.5	1970	95	951	0	60	0	0	36	27	559	0	0	0	0	0	0	0	465	0	0	0	0	0	0	0	0	0	2193	552	189242	0.0115883	0.0029169	82.25
AT	7.5	-12.5	1970	0	64	0	0	0	0	7	0	102	0	0	0	0	0	0	0	69	0	0	0	0	0	0	0	0	0	242	69	17993	0.0134497	0.00383482	49
AT	12.5	-82.5	1970	454	1864	0	539	0	0	93	39	5581	0	0	0	0	0	0	0	648	0	0	0	0	0	0	0	0	0	9218	1226	308825	0.0298486	0.00396989	61.5
AT	12.5	-77.5	1970	1059	2599	0	885	0	0	116	349	6516	0	0	0	0	0	0	0	1037	0	0	0	0	0	0	0	0	0	12561	2271	394745	0.0318205	0.00575308	81.5
AT	12.5	-72.5	1970	3802	273	0	396	0	0	78	848	3749	0	0	0	0	0	0	0	668	0	0	0	0	0	0	0	0	0	9814	1912	233154	0.0420924	0.00820059	82.25
AT	12.5	-67.5	1970	505	72	0	118	0	0	22	49	619	0	0	0	0	0	0	0	174	0	0	0	0	0	0	0	0	0	1559	341	73714	0.0211493	0.00462599	85.75
AT	12.5	-62.5	1970	164	33	0	123	0	0	6	9	289	0	0	0	0	0	0	0	93	0	0	0	0	0	0	0	0	0	717	225	33486	0.0214119	0.00671923	78
AT	12.5	-57.5	1970	3499	389	0	306	0	0	6	33	2132	0	0	0	0	0	0	0	1096	0	0	0	0	0	0	0	0	0	7461	1435	291184	0.025623	0.00492816	78
AT	12.5	-52.5	1970	817	161	0	25	0	0	4	4	509	0	0	0	0	0	0	0	13	0	0	0	0	0	0	0	0	0	1533	42	67211	0.0228088	0.000624898	80.25
AT	12.5	-47.5	1970	1815	434	0	42	0	0	46	118	502	0	0	0	0	0	0	0	47	0	0	0	0	0	0	0	0	0	3004	207	118613	0.0253261	0.00174517	83
AT	12.5	-42.5	1970	1023	1858	0	68	0	0	101	22	2115	0	0	0	0	0	0	0	87	0	0	0	0	0	0	0	0	0	5274	177	258849	0.0203748	0.000683796	80
AT	12.5	-37.5	1970	3888	14122	4	211	0	17	750	345	9575	0	0	0	0	0	0	0	413	0	0	0	0	0	0	0	0	0	29325	990	1214329	0.0241491	0.000815265	83.25
AT	12.5	-32.5	1970	4495	35384	5	560	0	0	1392	817	13074	0	0	0	0	0	0	0	2170	121	0	0	0	0	0	0	0	0	58018	3673	2653002	0.0218688	0.00138447	88
AT	12.5	-27.5	1970	1120	18491	0	225	0	0	2000	238	9533	0	0	0	0	0	0	0	822	0	0	0	0	0	0	0	0	0	32429	1285	1546504	0.0209692	0.000830906	90
AT	12.5	-22.5	1970	1032	12701	0	93	0	0	417	155	3696	0	0	0	0	0	0	0	170	0	0	0	0	0	0	0	0	0	18264	418	999394	0.0182751	0.000418253	91.25
AT	12.5	-17.5	1970	1751	2849	0	73	0	0	70	116	257	0	0	0	0	0	0	0	491	0	0	0	0	0	0	0	0	0	5607	680	259928	0.0215714	0.00261611	72.25
AT	17.5	-97.5	1970	0	0	0	4	0	0	1	26	1075	0	0	0	0	0	0	0	26	0	0	0	0	0	0	0	0	0	1132	56	20304	0.0557526	0.00275808	72.3947
AT	17.5	-92.5	1970	0	0	0	6	0	0	3	37	2445	0	0	0	0	0	0	0	90	0	0	0	0	0	0	0	0	0	2581	133	47066	0.0548379	0.00282582	65.1111
AT	17.5	-87.5	1970	0	1	0	13	0	0	1	17	0	0	0	0	0	0	0	0	26	0	0	0	0	0	0	0	0	0	58	56	2219	0.0261379	0.0252366	80.5
AT	17.5	-82.5	1970	10	13	0	40	0	0	2	38	2	0	0	0	0	0	0	0	32	0	0	0	0	0	0	0	0	0	137	110	6416	0.0213529	0.0171446	80.75
AT	17.5	-77.5	1970	30	8	0	53	0	0	1	35	126	0	0	0	0	0	0	0	2	0	0	0	0	0	0	0	0	0	255	90	9822	0.0259621	0.0091631	82.5
AT	17.5	-72.5	1970	1968	79	0	212	0	0	25	172	990	0	0	0	0	0	0	0	157	0	0	0	0	0	0	0	0	0	3603	541	99634	0.0361624	0.00542987	80
AT	17.5	-67.5	1970	1689	165	0	181	0	0	5	172	1637	0	0	0	0	0	0	0	72	0	0	0	0	0	0	0	0	0	3921	425	124166	0.0315787	0.00342284	82.75
AT	17.5	-62.5	1970	7901	217	0	377	0	0	41	843	3990	0	0	0	0	0	0	0	69	0	0	0	0	0	0	0	0	0	13438	1289	334606	0.0401607	0.00385229	83
AT	17.5	-57.5	1970	16619	175	0	281	0	0	17	68	1876	0	0	0	0	0	0	0	29	0	0	0	0	0	0	0	0	0	19065	378	511297	0.0372875	0.000739296	63.75
AT	17.5	-52.5	1970	19373	252	0	234	0	0	58	68	1268	0	0	0	0	0	0	0	66	0	0	0	0	0	0	0	0	0	21319	368	497366	0.0428638	0.000739898	64.25
AT	17.5	-47.5	1970	10266	215	0	136	0	0	116	78	579	0	0	0	0	0	0	0	112	0	0	0	0	0	0	0	0	0	11502	326	374331	0.0307268	0.000870887	40
AT	17.5	-42.5	1970	16187	605	0	260	0	10	168	120	787	0	0	0	0	0	0	0	325	0	0	0	0	0	0	0	0	0	18462	715	586860	0.031459	0.00121835	47.75
AT	17.5	-37.5	1970	21224	1650	0	138	0	12	239	198	993	0	0	0	0	0	0	0	770	0	0	0	0	0	0	0	0	0	25224	1118	782948	0.0322167	0.00142794	64.75
AT	17.5	-32.5	1970	16847	2805	0	156	0	15	186	62	645	0	0	0	0	0	0	0	853	0	0	0	0	0	0	0	0	0	21569	1086	636822	0.0338697	0.00170534	80
AT	17.5	-27.5	1970	1125	1072	0	16	0	0	40	6	63	0	0	0	0	0	0	0	68	0	0	0	0	0	0	0	0	0	2390	90	109341	0.0218582	0.000823113	83.25
AT	17.5	-22.5	1970	272	3769	0	11	0	0	44	4	270	0	0	0	0	0	0	0	12	0	0	0	0	0	0	0	0	0	4382	27	203504	0.0215327	0.000132676	87.75
AT	17.5	-17.5	1970	742	3168	0	12	0	0	78	72	317	0	0	0	0	0	0	0	237	0	0	0	0	0	0	0	0	0	4626	321	209416	0.02209	0.00153283	25.75
AT	22.5	-97.5	1970	0	3	7	626	0	0	143	2126	16742	0	0	0	0	0	0	0	2202	0	0	0	0	0	0	0	0	0	21849	4961	428193	0.0510261	0.0115859	72.5
AT	22.5	-92.5	1970	0	3	0	707	0	1	154	2151	26805	0	0	0	0	0	0	0	1731	0	0	0	0	0	0	0	0	0	31552	4590	597659	0.0527926	0.00767996	75.5
AT	22.5	-72.5	1970	11989	119	0	964	0	10	18	1461	794	0	0	0	0	0	0	0	367	0	0	0	0	0	0	0	0	0	15722	2802	373960	0.0420419	0.00749278	45
AT	22.5	-67.5	1970	20591	103	1	1806	0	0	53	1649	932	0	0	0	0	0	0	0	123	0	0	0	0	0	0	0	0	0	25258	3579	656010	0.0385025	0.00545571	32.5
AT	22.5	-62.5	1970	27773	155	0	809	0	0	66	1446	922	0	0	0	0	0	0	0	157	0	0	0	0	0	0	0	0	0	31328	2412	740413	0.0423115	0.00325764	21.75
AT	22.5	-57.5	1970	10062	82	0	176	0	0	53	117	405	0	0	0	0	0	0	0	36	0	0	0	0	0	0	0	0	0	10931	329	313120	0.0349099	0.00105072	29
AT	22.5	-52.5	1970	14409	118	0	174	0	0	21	373	580	0	0	0	0	0	0	0	140	0	0	0	0	0	0	0	0	0	15815	687	380034	0.0416147	0.00180773	28
AT	22.5	-47.5	1970	9786	155	0	106	0	71	76	345	374	0	0	0	0	0	0	0	27	0	0	0	0	0	0	0	0	0	10940	549	338203	0.0323474	0.00162329	14.75
AT	22.5	-42.5	1970	8351	304	0	109	0	0	82	142	312	0	0	0	0	0	0	0	128	0	0	0	0	0	0	0	0	0	9428	379	314087	0.0300172	0.00120667	13
AT	22.5	-37.5	1970	8811	342	0	89	0	0	128	277	401	0	0	0	0	0	0	0	164	0	0	0	0	0	0	0	0	0	10212	530	296150	0.0344825	0.00178963	15.5
AT	22.5	-32.5	1970	3794	419	0	42	0	5	91	47	164	0	0	0	0	0	0	0	91	0	0	0	0	0	0	0	0	0	4653	185	187172	0.0248595	0.000988396	42
AT	22.5	-27.5	1970	960	392	0	6	0	0	34	3	22	0	0	0	0	0	0	0	46	0	0	0	0	0	0	0	0	0	1463	55	50312	0.0290785	0.00109318	67
AT	22.5	-22.5	1970	1840	512	0	3	0	0	50	12	88	0	0	0	0	0	0	0	2	0	0	0	0	0	0	0	0	0	2507	17	118386	0.0211765	0.000143598	79
AT	22.5	-17.5	1970	6321	2951	86	21	0	0	146	32	92	0	0	0	0	0	0	0	9	0	0	0	0	0	0	0	0	0	9658	148	341371	0.0282918	0.000433546	47.25
AT	27.5	-97.5	1970	0	0	0	55	0	0	25	1007	2855	0	0	0	0	0	0	0	632	0	0	0	0	0	0	0	0	0	4574	1694	81270	0.0562815	0.0208441	32.25
AT	27.5	-92.5	1970	14	25	0	154	0	0	51	1536	10410	0	0	0	0	0	0	0	397	0	0	0	0	0	0	0	0	0	12587	2087	202521	0.0621516	0.0103051	77.5
AT	27.5	-87.5	1970	1	4	0	122	0	0	54	433	5566	0	0	0	0	0	0	0	575	0	0	0	0	0	0	0	0	0	6755	1130	108819	0.0620756	0.0103842	82.5
AT	27.5	-77.5	1970	301	6	0	29	0	0	8	11	200	0	0	0	0	0	0	0	4	0	0	0	0	0	0	0	0	0	559	44	26489	0.0211031	0.00166107	83.25
AT	27.5	-72.5	1970	8868	164	0	252	0	0	36	283	759	0	0	0	0	0	0	0	10	0	0	0	0	0	0	0	0	0	10372	545	242932	0.0426951	0.00224343	62
AT	27.5	-67.5	1970	12492	67	2	79	0	0	21	67	790	0	0	0	0	0	0	0	29	0	0	0	0	0	0	0	0	0	13547	177	247074	0.0548297	0.000716385	42.5
AT	27.5	-62.5	1970	7531	33	0	97	0	0	31	41	305	0	0	0	0	0	0	0	21	0	0	0	0	0	0	0	0	0	8059	159	182394	0.0441846	0.000871739	35.75
AT	27.5	-57.5	1970	7819	65	0	9	0	11	11	10	699	0	0	0	0	0	0	0	2	0	0	0	0	0	0	0	0	0	8626	32	170536	0.0505817	0.000187644	27.25
AT	27.5	-52.5	1970	4418	117	0	2	0	0	43	4	147	0	0	0	0	0	0	0	20	0	0	0	0	0	0	0	0	0	4751	26	79062	0.0600921	0.000328856	22
AT	27.5	-47.5	1970	6361	196	0	64	0	0	44	77	345	0	0	0	0	0	0	0	16	0	0	0	0	0	0	0	0	0	7103	157	159393	0.0445628	0.000984987	21.5
AT	27.5	-42.5	1970	7332	489	0	4	0	0	73	72	386	0	0	0	0	0	0	0	82	0	0	0	0	0	0	0	0	0	8438	158	184484	0.0457384	0.000856443	19.75
AT	27.5	-37.5	1970	8499	1329	0	14	0	0	128	163	232	0	0	0	0	0	0	0	82	0	0	0	0	0	0	0	0	0	10447	259	286853	0.0364194	0.000902901	18.75
AT	27.5	-32.5	1970	10231	2016	4	17	0	0	75	45	81	0	0	0	0	0	0	0	57	0	0	0	0	0	0	0	0	0	12526	123	272290	0.0460024	0.000451724	26.75
AT	27.5	-27.5	1970	1090	63	0	0	0	0	4	0	56	0	0	0	0	0	0	0	0	0	0	0	0	0	0	0	0	0	1213	0	45816	0.0264755	0	40.75
AT	27.5	-22.5	1970	587	267	0	0	0	0	15	0	74	0	0	0	0	0	0	0	0	0	0	0	0	0	0	0	0	0	943	0	47628	0.0197993	0	54.5
AT	27.5	-17.5	1970	132	47	0	3	0	0	3	0	36	0	0	0	0	0	0	0	0	0	0	0	0	0	0	0	0	0	221	3	13710	0.0161196	0.000218818	81
AT	32.5	-77.5	1970	5	176	0	13	0	0	3	1	135	0	0	0	0	0	0	0	86	0	0	0	0	0	0	0	0	0	419	100	9966	0.0420429	0.0100341	78.25
AT	32.5	-72.5	1970	14364	132	12	9	0	5	21	36	1321	0	0	0	0	0	0	0	10	0	0	0	0	0	0	0	0	0	15910	72	295319	0.0538739	0.000243804	75.5
AT	32.5	-67.5	1970	20227	279	6	6	0	0	84	69	695	0	0	0	0	0	0	0	29	0	0	0	0	0	0	0	0	0	21395	110	337264	0.063437	0.000326154	75.75
AT	32.5	-62.5	1970	19373	488	0	6	0	5	115	155	852	0	0	0	0	0	0	0	1	0	0	0	0	0	0	0	0	0	20995	167	424515	0.0494564	0.00039339	75.25
AT	32.5	-57.5	1970	13986	528	0	2	0	0	52	98	554	0	0	0	0	0	0	0	72	0	0	0	0	0	0	0	0	0	15292	172	358146	0.0426977	0.000480251	71.25
AT	32.5	-52.5	1970	20121	323	0	5	0	32	93	14	1097	0	0	0	0	0	0	0	36	0	0	0	0	0	0	0	0	0	21721	87	1267222	0.0171406	6.86541e-05	73.25
AT	32.5	-47.5	1970	3242	411	2	0	0	0	33	16	53	0	0	0	0	0	0	0	6	0	0	0	0	0	0	0	0	0	3763	24	80348	0.0468338	0.000298701	74.25
AT	32.5	-42.5	1970	15802	2197	0	14	0	0	138	30	377	0	0	0	0	0	0	0	12	0	0	0	0	0	0	0	0	0	18570	56	304210	0.0610434	0.000184083	74.5
AT	32.5	-37.5	1970	9618	1196	3	3	0	0	100	26	22	0	0	0	0	0	0	0	0	0	0	0	0	0	0	0	0	0	10968	32	197570	0.0555145	0.000161968	68
AT	32.5	-32.5	1970	7357	595	0	2	0	0	33	2	209	0	0	0	0	0	0	0	0	0	0	0	0	0	0	0	0	0	8198	4	180874	0.0453244	2.21148e-05	65.75
AT	32.5	-27.5	1970	1033	1499	11	0	0	0	36	1	21	0	0	0	0	0	0	0	0	0	0	0	0	0	0	0	0	0	2601	12	86797	0.0299665	0.000138254	71
AT	32.5	-22.5	1970	30	9	0	0	0	0	3	0	0	0	0	0	0	0	0	0	3	0	0	0	0	0	0	0	0	0	45	3	5804	0.00775327	0.000516885	60.75
AT	37.5	-77.5	1970	146	5020	0	14	0	0	103	68	176	0	0	0	0	0	0	0	392	0	0	0	0	0	0	0	0	0	5919	474	146411	0.0404273	0.00323746	18.9722
AT	37.5	-72.5	1970	5160	20512	12	17	0	1	609	1219	597	0	0	0	0	0	0	0	89	0	0	0	0	0	0	0	0	0	28216	1338	728918	0.0387094	0.0018356	72.75
AT	37.5	-67.5	1970	3471	1163	3	31	0	0	24	523	1762	0	0	0	0	0	0	0	57	0	0	0	0	0	0	0	0	0	7034	614	174850	0.0402288	0.00351158	78.5
AT	37.5	-62.5	1970	14987	795	0	12	0	0	79	304	1295	0	0	0	0	0	0	0	152	0	0	0	0	0	0	0	0	0	17624	468	287253	0.0613536	0.00162923	76.25
AT	37.5	-57.5	1970	19672	1076	0	11	0	0	60	223	539	0	0	0	0	0	0	0	57	0	0	0	0	0	0	0	0	0	21638	291	339096	0.0638108	0.000858164	73
AT	37.5	-52.5	1970	1567	468	0	1	0	0	11	32	163	0	0	0	0	0	0	0	4	0	0	0	0	0	0	0	0	0	2246	37	57069	0.0393559	0.000648338	72
AT	37.5	-47.5	1970	970	335	0	3	0	0	34	25	34	0	0	0	0	0	0	0	4	0	0	0	0	0	0	0	0	0	1405	32	50590	0.0277723	0.000632536	72.25
AT	37.5	-42.5	1970	16722	1854	6	9	0	0	336	19	120	0	0	0	0	0	0	0	6	0	0	0	0	0	0	0	0	0	19072	40	543607	0.0350842	7.35826e-05	70.25
AT	37.5	-37.5	1970	11654	1326	0	6	0	0	174	14	52	0	0	0	0	0	0	0	6	0	0	0	0	0	0	0	0	0	13232	26	513703	0.0257581	5.06129e-05	72
AT	37.5	-32.5	1970	2147	420	5	4	0	0	43	37	14	0	0	0	0	0	0	0	2	0	0	0	0	0	0	0	0	0	2672	48	124663	0.0214338	0.000385038	75
AT	37.5	-27.5	1970	36	89	0	0	0	0	0	0	0	0	0	0	0	0	0	0	0	0	0	0	0	0	0	0	0	0	125	0	10162	0.0123007	0	74.25
AT	37.5	-22.5	1970	1	0	0	0	0	0	0	0	0	0	0	0	0	0	0	0	0	0	0	0	0	0	0	0	0	0	1	0	2081	0.000480538	0	70.5
AT	42.5	-72.5	1970	62	96	0	4	0	0	7	195	97	0	0	0	0	0	0	0	0	0	0	0	0	0	0	0	0	0	461	199	16167	0.0285149	0.012309	12.7568
AT	42.5	-67.5	1970	1352	586	1	5	0	0	21	320	192	0	0	0	0	0	0	0	10	0	0	0	0	0	0	0	0	0	2487	336	65302	0.0380846	0.00514532	14
AT	42.5	-62.5	1970	1701	787	0	6	0	0	0	27	87	0	0	0	0	0	0	0	16	0	0	0	0	0	0	0	0	0	2624	49	54853	0.0478369	0.000893297	28
AT	42.5	-57.5	1970	978	372	11	0	0	0	4	129	38	0	0	0	0	0	0	0	6	0	0	0	0	0	0	0	0	0	1538	146	55856	0.0275351	0.00261386	43
AT	42.5	-52.5	1970	5540	7161	142	3	0	0	159	113	105	0	0	0	0	0	0	0	17	1	0	0	0	0	0	0	0	0	13241	276	271452	0.0487784	0.00101675	42.5
AT	42.5	-47.5	1970	4128	1539	125	5	0	0	112	131	107	0	0	0	0	0	0	0	4	0	0	0	0	0	0	0	0	0	6151	265	201583	0.0305135	0.00131459	50
AT	42.5	-42.5	1970	5965	598	0	2	0	0	163	3	34	0	0	0	0	0	0	0	22	0	0	0	0	0	0	0	0	0	6787	27	179315	0.0378496	0.000150573	67
AT	42.5	-37.5	1970	1545	182	0	2	0	0	16	4	2	0	0	0	0	0	0	0	0	0	0	0	0	0	0	0	0	0	1751	6	72985	0.0239912	8.22087e-05	66
AT	42.5	-32.5	1970	174	63	0	0	0	0	10	0	0	0	0	0	0	0	0	0	0	0	0	0	0	0	0	0	0	0	247	0	16350	0.015107	0	63.75
AT	42.5	-27.5	1970	107	18	0	0	0	0	5	0	0	0	0	0	0	0	0	0	0	0	0	0	0	0	0	0	0	0	130	0	11445	0.0113587	0	63.5
AT	47.5	-52.5	1970	96	33	1	0	0	0	2	0	0	0	0	0	0	0	0	0	0	0	0	0	0	0	0	0	0	0	132	1	2295	0.0575163	0.00043573	3.5
AT	-47.5	-52.5	1971	0	0	0	0	0	0	0	0	0	0	0	0	0	0	0	0	0	0	2	0	0	0	0	0	0	0	2	2	2745	0.000728597	0.000728597	19
AT	-47.5	2.5	1971	0	0	0	0	0	0	0	0	0	0	0	0	0	0	0	0	0	0	147	0	0	0	0	0	0	0	147	147	24217	0.00607012	0.00607012	8
AT	-47.5	7.5	1971	0	0	0	0	0	0	0	0	0	0	0	0	0	0	0	0	0	0	18	0	0	0	0	0	0	0	18	18	2745	0.00655738	0.00655738	10.25
AT	-47.5	12.5	1971	0	0	0	0	0	0	0	0	0	0	0	0	0	0	0	0	0	0	1	0	0	0	0	0	0	0	1	1	2928	0.00034153	0.00034153	7
AT	-42.5	-52.5	1971	0	0	0	0	0	0	0	0	0	0	0	0	0	0	0	0	0	0	4	0	0	0	0	0	0	0	4	4	5155	0.000775946	0.000775946	40.75
AT	-42.5	-47.5	1971	33	11	1	0	0	0	0	0	0	0	0	0	0	0	0	0	0	0	0	0	0	0	0	0	0	0	45	1	7619	0.00590629	0.000131251	36.75
AT	-42.5	-37.5	1971	5311	90	0	32	0	0	22	0	0	0	0	0	0	0	0	0	0	0	0	0	0	0	0	0	0	0	5455	32	78370	0.0696057	0.00040832	32
AT	-42.5	-32.5	1971	1556	39	0	0	0	0	0	0	0	0	0	0	0	0	0	0	0	0	0	0	0	0	0	0	0	0	1595	0	31128	0.05124	0	34
AT	-42.5	-12.5	1971	0	0	0	0	0	0	0	0	0	0	0	0	0	0	0	0	0	0	32	0	0	0	0	0	0	0	32	32	13603	0.00235242	0.00235242	29.25
AT	-42.5	-7.5	1971	65	0	0	0	0	0	0	0	0	0	0	0	0	0	0	0	0	0	333	0	0	0	0	0	0	0	398	333	108159	0.00367977	0.0030788	26.5
AT	-42.5	-2.5	1971	464	0	0	0	0	0	0	0	0	0	0	0	0	0	0	0	0	0	1711	0	0	0	0	0	0	0	2175	1711	274294	0.00792945	0.00623783	22.5
AT	-42.5	2.5	1971	65	0	1	0	0	0	0	0	0	0	0	0	0	0	0	0	0	0	9381	0	0	0	0	0	0	0	9447	9382	1252655	0.00754158	0.00748969	22.25
AT	-42.5	7.5	1971	5	0	0	0	0	0	0	0	0	0	0	0	0	0	0	0	0	0	2593	0	0	0	0	0	0	0	2598	2593	506703	0.00512726	0.0051174	19
AT	-42.5	12.5	1971	1568	39	3	0	0	0	14	0	0	0	0	0	0	0	0	0	0	0	5207	0	0	0	0	0	0	0	6831	5210	337145	0.0202613	0.0154533	27
AT	-42.5	17.5	1971	1918	9	0	0	0	0	27	2	1	0	0	0	0	0	0	0	0	2	10759	0	0	0	0	0	0	0	12718	10763	1225471	0.0103781	0.00878275	33.75
AT	-37.5	-52.5	1971	179	4	0	4	0	0	4	0	0	0	0	0	0	0	0	0	0	0	0	0	0	0	0	0	0	0	191	4	8343	0.0228934	0.000479444	61.5
AT	-37.5	-47.5	1971	34002	571	9	0	0	0	1721	5	43	0	0	0	0	0	0	0	0	0	37	0	0	0	0	0	0	0	36388	51	476977	0.0762888	0.000106923	57
AT	-37.5	-42.5	1971	47495	1594	1	46	0	0	1807	88	9	0	0	0	0	0	0	0	1	0	2	0	0	0	0	0	0	0	51043	138	780688	0.0653821	0.000176767	58
AT	-37.5	-37.5	1971	59100	1402	1	53	0	0	116	0	0	0	0	0	0	0	0	0	0	0	0	0	0	0	0	0	0	0	60672	54	739592	0.0820344	7.30132e-05	59
AT	-37.5	-32.5	1971	17152	349	1	1	0	0	31	0	0	0	0	0	0	0	0	0	0	0	1	0	0	0	0	0	0	0	17535	3	242875	0.0721976	1.2352e-05	54
AT	-37.5	-2.5	1971	1	0	0	0	0	0	0	0	0	0	0	0	0	0	0	0	0	0	100	0	0	0	0	0	0	0	101	100	10980	0.00919854	0.00910747	51.25
AT	-37.5	2.5	1971	55158	43	0	0	0	0	39	0	0	0	0	0	0	0	0	0	2	0	8	0	0	0	0	0	0	0	55250	10	665318	0.083043	1.50304e-05	51.5
AT	-37.5	7.5	1971	32115	36	0	0	0	0	38	0	0	0	0	0	0	0	0	0	18	0	14	0	0	0	0	0	0	0	32221	32	459160	0.0701738	6.96925e-05	55
AT	-37.5	12.5	1971	17047	551	11	0	0	0	88	1	26	0	0	0	0	0	0	0	0	0	8054	0	0	0	0	0	0	0	25778	8066	531489	0.0485015	0.0151762	65.25
AT	-37.5	17.5	1971	6084	1365	1	1	0	0	162	11	124	0	0	0	0	0	0	0	0	6	683	0	0	0	0	0	0	0	8437	702	231617	0.0364265	0.00303087	78
AT	-32.5	-47.5	1971	507	143	0	0	0	0	779	2	46	0	0	0	0	0	0	0	0	0	11	0	0	0	0	0	0	0	1488	13	59979	0.0248087	0.000216743	63
AT	-32.5	-42.5	1971	268	101	0	1	0	0	275	6	57	0	0	0	0	0	0	0	4	0	0	0	0	0	0	0	0	0	712	11	40837	0.0174352	0.000269364	54.75
AT	-32.5	-37.5	1971	1668	324	0	4	0	0	28	4	4	0	0	0	0	0	0	0	15	0	0	0	0	0	0	0	0	0	2047	23	67243	0.0304418	0.000342043	49.25
AT	-32.5	-32.5	1971	3923	218	0	0	0	0	23	0	0	0	0	0	0	0	0	0	2	0	15	0	0	0	0	0	0	0	4181	17	72130	0.0579648	0.000235686	44.75
AT	-32.5	-27.5	1971	2513	1488	1	0	0	0	23	4	0	0	0	0	0	0	0	0	22	0	0	0	0	0	0	0	0	0	4051	27	136771	0.0296189	0.00019741	26.5
AT	-32.5	-22.5	1971	46307	4345	0	52	0	0	140	23	0	0	0	0	0	0	0	0	111	0	0	0	0	0	0	0	0	0	50978	186	1185113	0.0430153	0.000156947	23.75
AT	-32.5	-17.5	1971	36097	5401	0	0	0	0	43	0	0	0	0	0	0	0	0	0	31	0	0	0	0	0	0	0	0	0	41572	31	787942	0.0527602	3.9343e-05	29.75
AT	-32.5	-12.5	1971	44313	3721	0	0	0	0	87	0	4	0	0	0	0	0	0	0	24	0	0	0	0	0	0	0	0	0	48149	24	643914	0.0747755	3.72721e-05	25.5
AT	-32.5	-7.5	1971	10233	1522	0	0	0	0	20	0	4	0	0	0	0	0	0	0	28	0	0	0	0	0	0	0	0	0	11807	28	221940	0.0531991	0.00012616	19.25
AT	-32.5	-2.5	1971	49840	1057	0	288	0	0	51	0	0	0	0	0	0	0	0	0	5	0	0	0	0	0	0	0	0	0	51241	293	523483	0.0978847	0.000559713	26.5
AT	-32.5	2.5	1971	57179	795	0	0	0	0	74	5	0	0	0	0	0	0	0	0	0	0	0	0	0	0	0	0	0	0	58053	5	690627	0.0840584	7.2398e-06	37.5
AT	-32.5	7.5	1971	15626	388	0	0	0	0	34	0	0	0	0	0	0	0	0	0	0	0	0	0	0	0	0	0	0	0	16048	0	319015	0.0503048	0	69.75
AT	-32.5	12.5	1971	63907	934	0	0	0	0	109	7	27	0	0	0	0	0	0	0	0	0	2	0	0	0	0	0	0	0	64986	9	795105	0.0817326	1.13193e-05	78.25
AT	-32.5	17.5	1971	11597	747	0	0	0	0	133	1	56	0	0	0	0	0	0	0	0	0	5	0	0	0	0	0	0	0	12539	6	182197	0.0688211	3.29314e-05	21.5
AT	-27.5	-42.5	1971	57	2	0	0	0	0	2	2	14	0	0	0	0	0	0	0	0	0	0	0	0	0	0	0	0	0	77	2	6158	0.0125041	0.000324781	44.25
AT	-27.5	-37.5	1971	1429	54	0	0	0	0	15	106	10	0	0	0	0	0	0	0	12	0	0	0	0	0	0	0	0	0	1626	118	45203	0.0359711	0.00261045	37
AT	-27.5	-32.5	1971	1245	27	0	12	0	0	11	321	7	0	0	0	0	0	0	0	35	0	0	0	0	0	0	0	0	0	1658	368	43714	0.0379284	0.00841836	31.25
AT	-27.5	-27.5	1971	350	0	0	2	0	0	2	0	0	0	0	0	0	0	0	0	0	0	0	0	0	0	0	0	0	0	354	2	20844	0.0169833	9.59509e-05	25.75
AT	-27.5	-22.5	1971	6348	332	0	46	0	0	47	5	7	0	0	0	0	0	0	0	2	0	0	0	0	0	0	0	0	0	6787	53	223315	0.030392	0.000237333	15
AT	-27.5	-17.5	1971	675	106	0	0	0	0	0	4	0	0	0	0	0	0	0	0	4	0	0	0	0	0	0	0	0	0	789	8	39741	0.0198536	0.000201303	11.25
AT	-27.5	-12.5	1971	118	12	0	0	0	0	0	0	0	0	0	0	0	0	0	0	0	0	0	0	0	0	0	0	0	0	130	0	9062	0.0143456	0	8.25
AT	-27.5	-7.5	1971	20704	2126	0	4	0	0	44	0	0	0	0	0	0	0	0	0	107	0	0	0	0	0	0	0	0	0	22985	111	411166	0.055902	0.000269964	10.25
AT	-27.5	-2.5	1971	12508	573	0	0	0	0	16	278	8	0	0	0	0	0	0	0	70	0	0	0	0	0	0	0	0	0	13453	348	344997	0.0389945	0.0010087	13.5
AT	-27.5	2.5	1971	264622	10708	0	7	0	0	296	174	12	0	0	0	0	0	0	0	472	0	0	0	0	0	0	0	0	0	276291	653	3800913	0.0726907	0.000171801	37.5
AT	-27.5	7.5	1971	54409	2466	0	4	0	0	226	0	0	0	0	0	0	0	0	0	0	0	6	0	0	0	0	0	0	0	57111	10	1133847	0.0503692	8.81953e-06	75.75
AT	-27.5	12.5	1971	112759	2645	0	5	0	0	168	7	25	0	0	0	0	0	0	0	0	1	7	0	0	0	0	0	0	0	115617	20	1643446	0.0703503	1.21696e-05	85.5
AT	-22.5	-37.5	1971	106	4	0	4	0	0	2	63	1	0	0	0	0	0	0	0	22	0	0	0	0	0	0	0	0	0	202	89	5022	0.040223	0.017722	61
AT	-22.5	-32.5	1971	3975	8	0	54	0	4	85	258	15	0	0	0	0	0	0	0	26	0	0	0	0	0	0	0	0	0	4425	342	193470	0.0228718	0.00176772	18.75
AT	-22.5	-27.5	1971	6843	32	0	143	0	0	144	163	11	0	0	0	0	0	0	0	15	0	0	0	0	0	0	0	0	0	7351	321	245230	0.0299759	0.00130898	4
AT	-22.5	-22.5	1971	17943	96	0	398	0	0	439	465	69	0	0	0	0	0	0	0	1682	0	0	0	0	0	0	0	0	0	21092	2545	782917	0.0269403	0.00325066	5
AT	-22.5	-17.5	1971	19687	137	0	2525	0	0	423	289	103	0	0	0	0	0	0	0	1915	0	0	0	0	0	0	0	0	0	25079	4729	785204	0.0319395	0.00602264	5
AT	-22.5	-12.5	1971	1887	4	0	35	0	0	45	0	0	0	0	0	0	0	0	0	516	0	0	0	0	0	0	0	0	0	2487	551	70699	0.0351773	0.0077936	5.25
AT	-22.5	-7.5	1971	202	16	0	8	0	0	0	0	4	0	0	0	0	0	0	0	66	0	0	0	0	0	0	0	0	0	296	74	22326	0.0132581	0.00331452	10
AT	-22.5	-2.5	1971	131	3	0	0	0	0	0	0	0	0	0	0	0	0	0	0	0	0	0	0	0	0	0	0	0	0	134	0	3208	0.0417706	0	26.25
AT	-22.5	2.5	1971	112453	9459	0	6	0	0	232	120	22	0	0	0	0	0	0	0	133	0	0	0	0	0	0	0	0	0	122425	259	1881041	0.0650836	0.00013769	47.75
AT	-22.5	7.5	1971	15164	4069	0	5	0	0	26	6	5	0	0	0	0	0	0	0	1	0	0	0	0	0	0	0	0	0	19276	12	361139	0.0533756	3.32282e-05	92.5
AT	-22.5	12.5	1971	4061	1244	0	1	0	4	15	0	1	0	0	0	0	0	0	0	40	0	0	0	0	0	0	0	0	0	5366	45	145789	0.0368066	0.000308665	60.5
AT	-17.5	-32.5	1971	472	0	0	10	0	0	8	41	13	0	0	0	0	0	0	0	42	0	0	0	0	0	0	0	0	0	586	93	35450	0.0165303	0.00262341	5
AT	-17.5	-27.5	1971	577	0	0	4	0	0	8	16	4	0	0	0	0	0	0	0	7	0	0	0	0	0	0	0	0	0	616	27	22713	0.027121	0.00118875	1
AT	-17.5	-22.5	1971	12335	58	0	403	0	0	208	522	66	0	0	0	0	0	0	0	1035	8	0	0	0	0	0	0	0	0	14635	1968	554877	0.0263752	0.00354673	3.75
AT	-17.5	-17.5	1971	2231	8	0	30	0	0	35	110	20	0	0	0	0	0	0	0	673	0	0	0	0	0	0	0	0	0	3107	813	163328	0.0190231	0.00497771	9
AT	-17.5	-12.5	1971	4808	26	0	87	0	0	107	205	45	0	0	0	0	0	0	0	630	0	0	0	0	0	0	0	0	0	5908	922	248107	0.0238123	0.00371614	19
AT	-17.5	-7.5	1971	658	16	0	3	0	0	2	39	9	0	0	0	0	0	0	0	92	0	0	0	0	0	0	0	0	0	819	134	51496	0.0159041	0.00260214	48.5
AT	-17.5	-2.5	1971	5885	407	0	10	0	0	15	8	10	0	0	0	0	0	0	0	0	0	0	0	0	0	0	0	0	0	6335	18	207139	0.0305833	8.68982e-05	63
AT	-17.5	2.5	1971	9009	3122	0	11	0	0	204	29	9	0	0	0	0	0	0	0	9	0	0	0	0	0	0	0	0	0	12393	49	292820	0.0423229	0.000167338	87.75
AT	-17.5	7.5	1971	2440	6652	0	14	0	0	184	27	18	0	0	0	0	0	0	0	0	0	0	0	0	0	0	0	0	0	9335	41	377901	0.0247022	0.000108494	85.75
AT	-17.5	12.5	1971	2278	13196	0	52	0	1	179	57	179	0	0	0	0	0	0	0	0	1	0	0	0	0	0	0	0	0	15943	111	762252	0.0209157	0.000145621	45.92
AT	-12.5	-32.5	1971	1268	25	0	7	0	0	22	15	30	0	0	0	0	0	0	0	27	0	0	0	0	0	0	0	0	0	1394	49	35732	0.0390126	0.00137132	8
AT	-12.5	-27.5	1971	15677	131	0	168	0	0	211	331	355	0	0	0	0	0	0	0	350	0	0	0	0	0	0	0	0	0	17223	849	599222	0.0287423	0.00141684	9.5
AT	-12.5	-22.5	1971	14989	169	0	364	0	0	350	380	1560	0	0	0	0	0	0	0	1022	23	0	0	0	0	0	0	0	0	18857	1789	682587	0.0276258	0.00262091	16.5
AT	-12.5	-17.5	1971	20175	653	0	375	0	0	253	1178	210	0	0	0	0	0	0	0	2025	0	0	0	0	0	0	0	0	0	24869	3578	994682	0.025002	0.00359713	29.5
AT	-12.5	-12.5	1971	27192	1574	0	237	0	0	426	1608	404	0	0	0	0	0	0	0	2821	13	0	0	0	0	0	0	0	0	34275	4679	1393648	0.0245937	0.00335738	48.25
AT	-12.5	-7.5	1971	6169	566	0	77	0	1	117	501	398	0	0	0	0	0	0	0	487	0	0	0	0	0	0	0	0	0	8316	1066	371695	0.0223732	0.00286794	67.5
AT	-12.5	-2.5	1971	1299	543	0	11	0	0	53	112	149	0	0	0	0	0	0	0	47	0	0	0	0	0	0	0	0	0	2214	170	112410	0.0196958	0.00151232	82.5
AT	-12.5	2.5	1971	2230	19574	0	108	0	7	493	129	384	0	0	0	0	0	0	0	130	0	0	0	0	0	0	0	0	0	23055	374	1427939	0.0161456	0.000261916	88.5
AT	-12.5	7.5	1971	2121	33895	0	174	0	6	1768	107	528	0	0	0	0	0	0	0	87	5	0	0	0	0	0	0	0	0	38691	379	2308332	0.0167615	0.000164188	98
AT	-12.5	12.5	1971	1016	22608	0	318	0	8	774	323	4590	0	0	0	0	0	0	0	263	10	0	0	0	0	0	0	0	0	29910	922	1651813	0.0181074	0.000558175	97.5
AT	-7.5	-27.5	1971	10952	193	0	166	0	0	124	309	780	0	0	0	0	0	0	0	329	0	0	0	0	0	0	0	0	0	12853	804	448868	0.0286343	0.00179117	66.75
AT	-7.5	-22.5	1971	1587	309	0	82	0	0	78	121	167	0	0	0	0	0	0	0	394	0	0	0	0	0	0	0	0	0	2738	597	115503	0.023705	0.0051687	74.5
AT	-7.5	-17.5	1971	5938	741	0	113	0	0	148	622	211	0	0	0	0	0	0	0	1780	0	0	0	0	0	0	0	0	0	9553	2515	299290	0.0319189	0.00840322	89.5
AT	-7.5	-12.5	1971	6533	1760	0	89	0	45	141	460	207	0	0	0	0	0	0	0	1453	0	0	0	0	0	0	0	0	0	10688	2047	524442	0.0203798	0.0039032	96
AT	-7.5	-7.5	1971	1568	1387	0	41	0	124	99	334	617	0	0	0	0	0	0	0	205	0	0	0	0	0	0	0	0	0	4375	704	217554	0.0201099	0.00323598	99.75
AT	-7.5	-2.5	1971	524	1487	0	44	0	26	67	204	327	0	0	0	0	0	0	0	251	0	0	0	0	0	0	0	0	0	2930	525	162149	0.0180698	0.00323776	103.5
AT	-7.5	2.5	1971	112	13837	0	154	0	5	638	79	7443	0	0	0	0	0	0	0	664	1	0	0	0	0	0	0	0	0	22933	903	1421233	0.016136	0.000635364	103.75
AT	-7.5	7.5	1971	70	6295	0	67	0	9	275	31	1478	0	0	0	0	0	0	0	154	0	0	0	0	0	0	0	0	0	8379	261	567296	0.0147701	0.000460077	101.75
AT	-7.5	12.5	1971	381	6835	0	372	0	0	448	42	7203	0	0	0	0	0	0	0	2225	0	0	0	0	0	0	0	0	0	17506	2639	851837	0.0205509	0.00309801	49.25
AT	-2.5	-32.5	1971	175	236	0	16	0	2	105	92	684	0	0	0	0	0	0	0	498	0	0	0	0	0	0	0	0	0	1808	608	80956	0.0223331	0.00751025	82
AT	-2.5	-27.5	1971	428	951	0	134	0	0	379	47	5515	0	0	0	0	0	0	0	1886	0	0	0	0	0	0	0	0	0	9340	2067	409896	0.0227863	0.00504274	83.25
AT	-2.5	-22.5	1971	175	236	0	33	0	0	150	37	1043	0	0	0	0	0	0	0	567	0	0	0	0	0	0	0	0	0	2241	637	131695	0.0170166	0.00483693	84
AT	-2.5	-17.5	1971	12	183	0	7	0	0	34	32	296	0	0	0	0	0	0	0	57	0	0	0	0	0	0	0	0	0	621	96	43577	0.0142506	0.002203	84.5
AT	-2.5	-12.5	1971	415	2358	0	259	0	0	719	32	12033	0	0	0	0	0	0	0	812	0	0	0	0	0	0	0	0	0	16628	1103	1270805	0.0130846	0.000867954	87.75
AT	-2.5	-7.5	1971	400	2706	0	598	0	0	1090	75	17310	0	0	0	0	0	0	0	1540	0	0	0	0	0	0	0	0	0	23719	2213	1381918	0.0171638	0.0016014	88
AT	-2.5	-2.5	1971	138	457	0	134	0	0	206	13	3485	0	0	0	0	0	0	0	685	0	0	0	0	0	0	0	0	0	5118	832	262495	0.0194975	0.00316958	90
AT	-2.5	2.5	1971	519	3802	0	426	0	0	1356	56	15310	0	0	0	0	0	0	0	2827	0	0	0	0	0	0	0	0	0	24296	3309	1843913	0.0131763	0.00179455	89
AT	-2.5	7.5	1971	7	1023	0	59	0	0	157	0	288	0	0	0	0	0	0	0	115	0	0	0	0	0	0	0	0	0	1649	174	131573	0.012533	0.00132246	76.75
AT	2.5	-47.5	1971	566	128	0	8	0	0	2	15	890	0	0	0	0	0	0	0	246	0	0	0	0	0	0	0	0	0	1855	269	53145	0.0349045	0.00506162	27.75
AT	2.5	-42.5	1971	1602	1671	0	134	0	6	348	236	4976	0	0	0	0	0	0	0	841	0	0	0	0	0	0	0	0	0	9814	1217	520141	0.018868	0.00233975	87
AT	2.5	-37.5	1971	227	251	0	26	0	0	138	14	1214	0	0	0	0	0	0	0	108	0	0	0	0	0	0	0	0	0	1978	148	126161	0.0156784	0.0011731	85.25
AT	2.5	-32.5	1971	914	1924	0	234	0	0	368	174	9176	0	0	0	0	0	0	0	2019	0	0	0	0	0	0	0	0	0	14809	2427	783548	0.0188999	0.00309745	87.5
AT	2.5	-27.5	1971	608	1648	0	186	0	0	1044	298	10150	0	0	0	0	0	0	0	2335	0	0	0	0	0	0	0	0	0	16269	2819	717914	0.0226615	0.00392665	80.25
AT	2.5	-22.5	1971	591	1228	0	131	0	0	469	73	2922	0	0	0	0	0	0	0	170	0	0	0	0	0	0	0	0	0	5584	374	392678	0.0142203	0.000952434	80.25
AT	2.5	-17.5	1971	1339	3907	0	200	0	0	465	62	8288	0	0	0	0	0	0	0	891	0	0	0	0	0	0	0	0	0	15152	1153	896431	0.0169026	0.00128621	82
AT	2.5	-12.5	1971	1404	2072	0	280	0	0	532	44	11687	0	0	0	0	0	0	0	2143	0	0	0	0	0	0	0	0	0	18162	2467	984236	0.0184529	0.00250651	82
AT	2.5	-7.5	1971	228	472	0	98	0	0	129	12	1771	0	0	0	0	0	0	0	731	0	0	0	0	0	0	0	0	0	3441	841	232421	0.014805	0.00361843	81.5
AT	2.5	-2.5	1971	8	3324	0	219	0	0	731	31	3335	0	0	0	0	0	0	0	1606	0	0	0	0	0	0	0	0	0	9254	1856	694200	0.0133305	0.00267358	82
AT	2.5	2.5	1971	7	1624	0	203	0	0	424	0	5396	0	0	0	0	0	0	0	2217	0	0	0	0	0	0	0	0	0	9871	2420	492219	0.0200541	0.00491651	81.5
AT	7.5	-77.5	1971	11	6	0	20	0	0	6	33	237	0	0	0	0	0	0	0	85	0	0	0	0	0	0	0	0	0	398	138	10437	0.0381336	0.0132222	21
AT	7.5	-57.5	1971	812	315	0	60	0	0	7	49	3181	0	0	0	0	0	0	0	378	7	0	0	0	0	0	0	0	0	4809	494	160939	0.0298809	0.00306949	67.25
AT	7.5	-52.5	1971	3456	2179	0	400	0	0	143	462	8153	0	0	0	0	0	0	0	3891	0	0	0	0	0	0	0	0	0	18684	4753	729300	0.0256191	0.00651721	60.5
AT	7.5	-47.5	1971	2988	1563	0	264	0	0	112	210	5945	0	0	0	0	0	0	0	1443	0	0	0	0	0	0	0	0	0	12525	1917	577586	0.0216851	0.00331899	80
AT	7.5	-42.5	1971	1329	2303	0	93	0	0	385	146	2901	0	0	0	0	0	0	0	559	0	0	0	0	0	0	0	0	0	7716	798	523383	0.0147425	0.0015247	81
AT	7.5	-37.5	1971	1596	2582	0	187	0	2	402	157	3594	0	0	0	0	0	0	0	404	0	0	0	0	0	0	0	0	0	8924	750	628210	0.0142054	0.00119387	81.75
AT	7.5	-32.5	1971	749	5469	0	294	0	8	652	822	7219	0	0	0	0	0	0	0	1017	0	0	0	0	0	0	0	0	0	16230	2141	1201209	0.0135114	0.00178237	82
AT	7.5	-27.5	1971	1160	7786	0	319	0	0	1416	967	12836	0	0	0	0	0	0	0	2665	0	0	0	0	0	0	0	0	0	27149	3951	1893107	0.014341	0.00208705	84.75
AT	7.5	-22.5	1971	664	5630	0	141	0	0	624	146	12423	0	0	0	0	0	0	0	321	0	0	0	0	0	0	0	0	0	19949	608	1262525	0.0158009	0.000481575	84.75
AT	7.5	-17.5	1971	219	2143	0	117	0	0	224	51	5531	0	0	0	0	0	0	0	1067	0	0	0	0	0	0	0	0	0	9352	1235	627925	0.0148935	0.0019668	82.25
AT	7.5	-12.5	1971	21	1584	0	64	0	0	148	14	1973	0	0	0	0	0	0	0	1089	0	0	0	0	0	0	0	0	0	4893	1167	294454	0.0166172	0.00396327	49
AT	7.5	-7.5	1971	0	24	0	2	0	0	2	0	75	0	0	0	0	0	0	0	0	0	0	0	0	0	0	0	0	0	103	2	8558	0.0120355	0.000233699	53
AT	12.5	-82.5	1971	149	368	0	170	0	0	51	43	1446	0	0	0	0	0	0	0	83	0	0	0	0	0	0	0	0	0	2310	296	135119	0.017096	0.00219066	61.5
AT	12.5	-77.5	1971	1382	3859	0	687	0	3	279	425	10128	0	0	0	0	0	0	0	719	0	0	0	0	0	0	0	0	0	17482	1834	812719	0.0215105	0.00225662	81.5
AT	12.5	-72.5	1971	469	268	0	81	0	0	21	301	1477	0	0	0	0	0	0	0	35	0	0	0	0	0	0	0	0	0	2652	417	120411	0.0220246	0.00346314	82.25
AT	12.5	-67.5	1971	125	25	0	51	0	0	3	1	958	0	0	0	0	0	0	0	37	0	0	0	0	0	0	0	0	0	1200	89	78308	0.0153241	0.00113654	85.75
AT	12.5	-62.5	1971	207	47	0	39	0	0	6	75	465	0	0	0	0	0	0	0	106	0	0	0	0	0	0	0	0	0	945	220	32651	0.0289425	0.00673793	78
AT	12.5	-57.5	1971	1467	292	0	94	0	0	21	47	1273	0	0	0	0	0	0	0	244	0	0	0	0	0	0	0	0	0	3438	385	189115	0.0181794	0.0020358	78
AT	12.5	-52.5	1971	7649	2076	0	247	0	0	168	492	4149	0	0	0	0	0	0	0	1266	0	0	0	0	0	0	0	0	0	16047	2005	714037	0.0224736	0.00280798	80.25
AT	12.5	-47.5	1971	1737	1994	0	124	0	0	114	130	1726	0	0	0	0	0	0	0	590	0	0	0	0	0	0	0	0	0	6415	844	383986	0.0167063	0.002198	83
AT	12.5	-42.5	1971	829	2376	0	80	0	0	148	94	1290	0	0	0	0	0	0	0	315	0	0	0	0	0	0	0	0	0	5132	489	337515	0.0152053	0.00144882	80
AT	12.5	-37.5	1971	3960	12409	2	394	0	1	957	915	5836	0	0	0	0	0	0	0	1556	0	0	0	0	0	0	0	0	0	26030	2868	1842229	0.0141296	0.00155681	83.25
AT	12.5	-32.5	1971	2349	28046	4	350	0	9	1516	1006	7300	0	0	0	0	0	0	0	2036	0	0	0	0	0	0	0	0	0	42616	3405	2654170	0.0160562	0.00128289	88
AT	12.5	-27.5	1971	655	15246	1	88	0	2	719	402	8562	0	0	0	0	0	0	0	350	0	0	0	0	0	0	0	0	0	26025	843	1860276	0.0139899	0.000453159	90
AT	12.5	-22.5	1971	232	12981	0	147	0	5	782	232	15323	0	0	0	0	0	0	0	1048	5	0	0	0	0	0	0	0	0	30755	1437	2443014	0.012589	0.000588208	91.25
AT	12.5	-17.5	1971	0	13644	1	25	0	0	208	66	1118	0	0	0	0	0	0	0	727	0	0	0	0	0	0	0	0	0	15789	819	850654	0.018561	0.000962789	72.25
AT	17.5	-97.5	1971	0	0	0	50	0	0	43	63	10410	0	0	0	0	0	0	0	441	0	0	0	0	0	0	0	0	0	11007	554	272405	0.0404067	0.00203374	72.3947
AT	17.5	-92.5	1971	0	0	0	54	0	0	32	25	9243	0	0	0	0	0	0	0	598	0	0	0	0	0	0	0	0	0	9952	677	237870	0.041838	0.00284609	65.1111
AT	17.5	-87.5	1971	31	841	0	369	0	0	57	1	139	0	0	0	0	0	0	0	106	0	0	0	0	0	0	0	0	0	1544	476	111458	0.0138528	0.00427067	80.5
AT	17.5	-82.5	1971	1928	368	0	4758	0	0	225	226	1332	0	0	0	0	0	0	0	456	0	0	0	0	0	0	0	0	0	9293	5440	535871	0.0173419	0.0101517	80.75
AT	17.5	-77.5	1971	1109	135	0	2012	0	0	109	84	1443	0	0	0	0	0	0	0	108	0	0	0	0	0	0	0	0	0	5000	2204	261269	0.0191374	0.00843575	82.5
AT	17.5	-72.5	1971	625	59	0	526	0	0	35	53	1194	0	0	0	0	0	0	0	35	0	0	0	0	0	0	0	0	0	2527	614	106857	0.0236484	0.005746	80
AT	17.5	-67.5	1971	6318	159	0	685	0	0	52	1725	4769	0	0	0	0	0	0	0	92	0	0	0	0	0	0	0	0	0	13800	2502	470210	0.0293486	0.00532103	82.75
AT	17.5	-62.5	1971	4627	244	0	530	0	0	104	1970	3731	0	0	0	0	0	0	0	265	0	0	0	0	0	0	0	0	0	11471	2765	387457	0.0296059	0.00713628	83
AT	17.5	-57.5	1971	20196	520	1	244	0	0	41	134	3026	0	0	0	0	0	0	0	116	0	0	0	0	0	0	0	0	0	24278	495	714454	0.0339812	0.000692837	63.75
AT	17.5	-52.5	1971	8486	159	0	103	0	0	40	89	842	0	0	0	0	0	0	0	27	0	0	0	0	0	0	0	0	0	9746	219	281874	0.0345757	0.000776943	64.25
AT	17.5	-47.5	1971	3671	52	0	21	0	0	37	121	103	0	0	0	0	0	0	0	110	0	0	0	0	0	0	0	0	0	4115	252	194789	0.0211254	0.00129371	40
AT	17.5	-42.5	1971	7873	96	0	39	0	0	114	210	141	0	0	0	0	0	0	0	131	0	0	0	0	0	0	0	0	0	8604	380	253330	0.0339636	0.00150002	47.75
AT	17.5	-37.5	1971	4447	59	0	21	0	0	78	57	66	0	0	0	0	0	0	0	134	0	0	0	0	0	0	0	0	0	4862	212	185286	0.0262405	0.00114418	64.75
AT	17.5	-32.5	1971	726	311	0	9	0	0	35	17	11	0	0	0	0	0	0	0	151	0	0	0	0	0	0	0	0	0	1260	177	84909	0.0148394	0.00208458	80
AT	17.5	-27.5	1971	966	696	0	10	0	0	48	63	317	0	0	0	0	0	0	0	88	0	0	0	0	0	0	0	0	0	2188	161	195539	0.0111896	0.000823365	83.25
AT	17.5	-22.5	1971	700	17671	2	11	0	0	224	16	429	0	0	0	0	0	0	0	54	0	0	0	0	0	0	0	0	0	19107	83	972826	0.0196407	8.53184e-05	87.75
AT	17.5	-17.5	1971	40	6015	0	98	0	0	194	96	1873	0	0	0	0	0	0	0	2260	0	0	0	0	0	0	0	0	0	10576	2454	500253	0.0211413	0.00490552	25.75
AT	22.5	-97.5	1971	0	0	0	259	0	0	176	1200	24689	0	0	0	0	0	0	0	1192	0	0	0	0	0	0	0	0	0	27516	2651	562439	0.0489226	0.0047134	72.5
AT	22.5	-92.5	1971	0	10	0	578	0	0	306	4111	16951	0	0	0	0	0	0	0	1408	0	0	0	0	0	0	0	0	0	23364	6097	582275	0.0401254	0.010471	75.5
AT	22.5	-82.5	1971	269	40	0	785	0	0	35	28	295	0	0	0	0	0	0	0	84	0	0	0	0	0	0	0	0	0	1536	897	100793	0.0152392	0.00889943	67.75
AT	22.5	-77.5	1971	16	0	0	177	0	0	4	0	68	0	0	0	0	0	0	0	2	0	0	0	0	0	0	0	0	0	267	179	20150	0.0132506	0.00888337	75.5
AT	22.5	-72.5	1971	3603	9	1	1089	0	0	9	247	311	0	0	0	0	0	0	0	6	0	0	0	0	0	0	0	0	0	5275	1343	212639	0.0248073	0.00631587	45
AT	22.5	-67.5	1971	6700	70	0	344	0	0	14	590	1285	0	0	0	0	0	0	0	48	0	0	0	0	0	0	0	0	0	9051	982	288944	0.0313244	0.00339858	32.5
AT	22.5	-62.5	1971	1587	17	0	66	0	0	2	345	113	0	0	0	0	0	0	0	40	0	0	0	0	0	0	0	0	0	2170	451	70165	0.0309271	0.00642771	21.75
AT	22.5	-57.5	1971	2794	39	0	56	0	0	10	149	63	0	0	0	0	0	0	0	12	0	0	0	0	0	0	0	0	0	3123	217	82698	0.0377639	0.00262401	29
AT	22.5	-52.5	1971	15398	218	0	129	0	0	125	494	332	0	0	0	0	0	0	0	336	0	0	0	0	0	0	0	0	0	17032	959	522284	0.0326106	0.00183617	28
AT	22.5	-47.5	1971	12793	128	0	52	0	0	124	348	230	0	0	0	0	0	0	0	54	0	0	0	0	0	0	0	0	0	13729	454	384814	0.035677	0.00117979	14.75
AT	22.5	-42.5	1971	3072	64	0	18	0	0	40	105	29	0	0	0	0	0	0	0	73	0	0	0	0	0	0	0	0	0	3401	196	102002	0.0333425	0.00192153	13
AT	22.5	-37.5	1971	1726	47	0	10	0	0	26	92	21	0	0	0	0	0	0	0	125	0	0	0	0	0	0	0	0	0	2047	227	76141	0.0268843	0.00298131	15.5
AT	22.5	-32.5	1971	103	0	0	0	0	0	8	4	0	0	0	0	0	0	0	0	0	0	0	0	0	0	0	0	0	0	115	4	8343	0.013784	0.000479444	42
AT	22.5	-27.5	1971	619	468	0	0	0	0	38	54	5	0	0	0	0	0	0	0	16	0	0	0	0	0	0	0	0	0	1200	70	74871	0.0160276	0.000934941	67
AT	22.5	-22.5	1971	312	565	0	6	0	0	31	24	0	0	0	0	0	0	0	0	31	0	0	0	0	0	0	0	0	0	969	61	100086	0.00968167	0.000609476	79
AT	22.5	-17.5	1971	905	441	6	1	0	0	68	0	11	0	0	0	0	0	0	0	0	0	0	0	0	0	0	0	0	0	1432	7	83103	0.0172316	8.42328e-05	47.25
AT	27.5	-97.5	1971	0	7	0	114	0	5	49	2627	5572	0	0	0	0	0	0	0	1402	0	0	0	0	0	0	0	0	0	9776	4148	227522	0.0429673	0.0182312	32.25
AT	27.5	-92.5	1971	0	1	0	148	0	10	119	1079	14699	0	0	0	0	0	0	0	1950	0	0	0	0	0	0	0	0	0	18006	3187	407121	0.0442276	0.00782814	77.5
AT	27.5	-87.5	1971	0	17	0	220	0	0	256	1273	10303	0	0	0	0	0	0	0	853	2	0	0	0	0	0	0	0	0	12924	2348	413941	0.0312218	0.00567231	82.5
AT	27.5	-82.5	1971	0	10	0	6	0	0	0	4	89	0	0	0	0	0	0	0	21	0	0	0	0	0	0	0	0	0	130	31	5161	0.0251889	0.00600659	38
AT	27.5	-77.5	1971	1435	107	522	358	0	0	49	1745	1854	0	0	0	0	0	0	0	104	0	0	0	0	0	0	0	0	0	6174	2729	210017	0.0293976	0.0129942	83.25
AT	27.5	-72.5	1971	3363	25	0	116	0	0	20	25	553	0	0	0	0	0	0	0	10	0	0	0	0	0	0	0	0	0	4112	151	85005	0.0483736	0.00177637	62
AT	27.5	-67.5	1971	8696	165	0	5	0	0	60	4	1132	0	0	0	0	0	0	0	1	0	0	0	0	0	0	0	0	0	10063	10	192052	0.0523973	5.20692e-05	42.5
AT	27.5	-62.5	1971	2263	101	0	10	0	0	25	10	223	0	0	0	0	0	0	0	8	0	0	0	0	0	0	0	0	0	2640	28	107106	0.0246485	0.000261423	35.75
AT	27.5	-57.5	1971	2455	82	0	3	0	0	19	92	135	0	0	0	0	0	0	0	0	0	0	0	0	0	0	0	0	0	2786	95	76774	0.0362883	0.0012374	27.25
AT	27.5	-52.5	1971	5825	357	2	15	0	0	52	165	88	0	0	0	0	0	0	0	45	0	0	0	0	0	0	0	0	0	6549	227	202849	0.0322851	0.00111906	22
AT	27.5	-47.5	1971	791	32	0	0	0	0	11	84	6	0	0	0	0	0	0	0	8	0	0	0	0	0	0	0	0	0	932	92	42662	0.0218461	0.00215649	21.5
AT	27.5	-42.5	1971	5278	274	0	4	0	1	54	196	72	0	0	0	0	0	0	0	17	0	0	0	0	0	0	0	0	0	5896	218	162291	0.0363298	0.00134327	19.75
AT	27.5	-37.5	1971	4024	305	1	0	0	0	42	44	32	0	0	0	0	0	0	0	0	0	0	0	0	0	0	0	0	0	4448	45	111933	0.0397381	0.000402026	18.75
AT	27.5	-32.5	1971	1164	3266	23	0	0	0	38	0	8	0	0	0	0	0	0	0	17	0	0	0	0	0	0	0	0	0	4516	40	151380	0.0298322	0.000264236	26.75
AT	27.5	-27.5	1971	3447	13858	95	3	0	0	406	9	188	0	0	0	0	0	0	0	28	0	0	0	0	0	0	0	0	0	18034	135	884632	0.0203859	0.000152606	40.75
AT	27.5	-22.5	1971	1228	17942	105	14	0	0	523	6	173	0	0	0	0	0	0	0	6	0	0	0	0	0	0	0	0	0	19997	131	1171931	0.0170633	0.000111781	54.5
AT	27.5	-17.5	1971	130	3377	18	0	0	0	150	5	86	0	0	0	0	0	0	0	6	0	0	0	0	0	0	0	0	0	3772	29	336262	0.0112174	8.62423e-05	81
AT	27.5	-12.5	1971	0	13	5	0	0	0	2	0	0	0	0	0	0	0	0	0	0	0	0	0	0	0	0	0	0	0	20	5	5856	0.0034153	0.000853825	45
AT	32.5	-77.5	1971	826	297	104	139	0	1	70	269	5901	0	0	0	0	0	0	0	48	5	0	0	0	0	0	0	0	0	7660	566	219246	0.0349379	0.00258158	78.25
AT	32.5	-72.5	1971	8065	253	27	96	0	1	59	253	3253	0	0	0	0	0	0	0	119	4	0	0	0	0	0	0	0	0	12130	500	303324	0.0399902	0.0016484	75.5
AT	32.5	-67.5	1971	26592	559	4	7	0	0	185	176	2152	0	0	0	0	0	0	0	75	0	0	0	0	0	0	0	0	0	29750	262	497164	0.0598394	0.000526989	75.75
AT	32.5	-62.5	1971	16941	877	6	0	0	0	109	99	2531	0	0	0	0	0	0	0	20	0	0	0	0	0	0	0	0	0	20583	125	478180	0.0430445	0.000261408	75.25
AT	32.5	-57.5	1971	25799	1069	2	24	0	2	273	69	1704	0	0	0	0	0	0	0	84	0	0	0	0	0	0	0	0	0	29026	181	600348	0.0483486	0.000301492	71.25
AT	32.5	-52.5	1971	26245	572	2	12	0	0	125	141	686	0	0	0	0	0	0	0	33	0	0	0	0	0	0	0	0	0	27816	188	625909	0.044441	0.000300363	73.25
AT	32.5	-47.5	1971	2347	90	0	0	0	0	23	6	78	0	0	0	0	0	0	0	0	0	0	0	0	0	0	0	0	0	2544	6	84027	0.030276	7.14056e-05	74.25
AT	32.5	-42.5	1971	28431	1747	0	5	0	0	202	69	238	0	0	0	0	0	0	0	9	0	0	0	0	0	0	0	0	0	30701	83	661819	0.0463888	0.000125412	74.5
AT	32.5	-37.5	1971	32602	3336	5	4	0	0	308	112	209	0	0	0	0	0	0	0	9	0	0	0	0	0	0	0	0	0	36585	130	786110	0.0465393	0.000165371	68
AT	32.5	-32.5	1971	4829	2866	18	0	0	0	160	12	22	0	0	0	0	0	0	0	17	0	0	0	0	0	0	0	0	0	7924	47	334765	0.0236703	0.000140397	65.75
AT	32.5	-27.5	1971	1787	14462	181	8	0	1	1056	12	21	0	0	0	0	0	0	0	4	0	0	0	0	0	0	0	0	0	17532	206	1148783	0.0152614	0.00017932	71
AT	32.5	-22.5	1971	355	4736	79	1	0	0	397	4	29	0	0	0	0	0	0	0	0	0	0	0	0	0	0	0	0	0	5601	84	488644	0.0114623	0.000171904	60.75
AT	32.5	-17.5	1971	15	1829	4	0	0	0	101	17	98	0	0	0	0	0	0	0	2	0	0	0	0	0	0	0	0	0	2066	23	254896	0.00810527	9.02329e-05	66.5
AT	32.5	-12.5	1971	0	18	7	0	0	0	7	0	0	0	0	0	0	0	0	0	0	0	0	0	0	0	0	0	0	0	32	7	16674	0.00191916	0.000419815	74
AT	32.5	-7.5	1971	0	0	2	0	0	0	1	0	0	0	0	0	0	0	0	0	0	0	0	0	0	0	0	0	0	0	3	2	4677	0.000641437	0.000427625	70.3056
AT	37.5	-77.5	1971	408	1319	8	31	0	0	298	166	1772	0	0	0	0	0	0	0	128	0	0	0	0	0	0	0	0	0	4130	333	192687	0.0214337	0.00172819	18.9722
AT	37.5	-72.5	1971	8746	30402	107	527	0	17	3061	7008	46385	0	0	0	0	0	0	0	575	0	0	0	0	0	0	0	0	0	96828	8234	4750821	0.0203813	0.00173317	72.75
AT	37.5	-67.5	1971	6896	4826	211	191	0	5	844	3783	21573	0	0	0	0	0	0	0	129	0	0	0	0	0	0	0	0	0	38458	4319	1438326	0.026738	0.0030028	78.5
AT	37.5	-62.5	1971	3426	490	19	17	0	0	50	517	1868	0	0	0	0	0	0	0	35	0	0	0	0	0	0	0	0	0	6422	588	204242	0.0314431	0.00287894	76.25
AT	37.5	-57.5	1971	913	358	7	6	0	0	12	133	475	0	0	0	0	0	0	0	19	0	0	0	0	0	0	0	0	0	1923	165	70650	0.0272187	0.00233546	73
AT	37.5	-52.5	1971	997	281	5	2	0	0	53	13	160	0	0	0	0	0	0	0	5	0	0	0	0	0	0	0	0	0	1516	25	73002	0.0207666	0.000342456	72
AT	37.5	-47.5	1971	2523	597	13	1	0	0	26	23	51	0	0	0	0	0	0	0	1	0	0	0	0	0	0	0	0	0	3235	38	86022	0.0376067	0.000441747	72.25
AT	37.5	-42.5	1971	18249	2299	1	0	0	0	168	101	116	0	0	0	0	0	0	0	6	0	0	0	0	0	0	0	0	0	20940	108	408545	0.0512551	0.000264353	70.25
AT	37.5	-37.5	1971	21085	2292	9	1	0	0	250	68	111	0	0	0	0	0	0	0	1	0	0	0	0	0	0	0	0	0	23817	79	582927	0.0408576	0.000135523	72
AT	37.5	-32.5	1971	3260	1991	67	0	0	0	422	15	14	0	0	0	0	0	0	0	0	0	0	0	0	0	0	0	0	0	5769	82	262287	0.021995	0.000312635	75
AT	37.5	-27.5	1971	1051	1438	98	2	0	0	339	10	22	0	0	0	0	0	0	0	0	0	0	0	0	0	0	0	0	0	2960	110	243206	0.0121708	0.000452291	74.25
AT	37.5	-22.5	1971	8	0	1	0	0	0	4	0	0	0	0	0	0	0	0	0	0	0	0	0	0	0	0	0	0	0	13	1	8341	0.00155857	0.00011989	70.5
AT	37.5	-17.5	1971	2	6	0	0	0	0	0	11	6	0	0	0	0	0	0	0	0	0	0	0	0	0	0	0	0	0	25	11	2440	0.0102459	0.0045082	70
AT	37.5	-12.5	1971	0	0	0	0	0	0	4	0	0	0	0	0	0	0	0	0	0	0	0	0	0	0	0	0	0	0	4	0	2562	0.00156128	0	74
AT	37.5	-7.5	1971	0	0	73	0	0	0	9	0	0	0	0	0	0	0	0	0	0	0	0	0	0	0	0	0	0	0	82	73	35708	0.0022964	0.00204436	56
AT	42.5	-72.5	1971	801	476	0	3	0	0	64	279	1293	0	0	0	0	0	0	0	0	0	0	0	0	0	0	0	0	0	2916	282	130143	0.0224061	0.00216685	12.7568
AT	42.5	-67.5	1971	2726	2885	1167	145	0	0	960	1200	3402	0	0	0	0	0	0	0	22	0	0	0	0	0	0	0	0	0	12507	2534	677266	0.0184669	0.00374151	14
AT	42.5	-62.5	1971	21997	3666	382	25	0	5	285	565	834	0	0	0	0	0	0	0	87	0	0	0	0	0	0	0	0	0	27846	1064	785815	0.0354358	0.00135401	28
AT	42.5	-57.5	1971	17748	4205	197	5	0	2	302	69	323	0	0	0	0	0	0	0	0	0	0	0	0	0	0	0	0	0	22851	273	744039	0.0307121	0.000366916	43
AT	42.5	-52.5	1971	21205	12904	2179	15	0	1	1165	104	1274	0	0	0	0	0	0	0	11	0	0	0	0	0	0	0	0	0	38858	2310	1615551	0.0240525	0.00142985	42.5
AT	42.5	-47.5	1971	11270	7122	2157	3	0	0	426	72	151	0	0	0	0	0	0	0	13	0	0	0	0	0	0	0	0	0	21214	2245	1034463	0.0205073	0.00217021	50
AT	42.5	-42.5	1971	388	224	0	0	0	0	21	0	17	0	0	0	0	0	0	0	0	0	0	0	0	0	0	0	0	0	650	0	35247	0.0184413	0	67
[truncated: 9,726 more rows]

## Sheet: yearly.data_outliersOut_ePC
ocean	center.Lat	center.Lon	year	ALB	BET	PBF	SKJ	TUN	YFT	BIL	BLM	BUM	MLS	SFA	SSP	SWO	BSH	CCL	FAL	MAK	OCS	RSK	SKH	SMA	SPN	THR	totN	totNonTarget	Hooks	pooledCPUE	pooledCPUE.nonTarget	SpeciesDiv
ePC	-27.5	-147.5	1960	11945	36	0	0	0	453	0	14	4	125	0	0	2	0	0	0	0	0	0	0	0	0	0	12579	145	124178	0.101298	0.00116768	18
ePC	-27.5	-142.5	1960	185	4	0	0	0	16	0	0	0	4	0	0	0	0	0	0	0	0	0	0	0	0	0	209	4	3086	0.0677252	0.00129618	15.75
ePC	-22.5	-142.5	1960	210	24	0	0	0	85	5	4	61	11	0	0	2	0	0	0	0	0	0	0	0	0	0	402	83	11077	0.0362914	0.007493	9.75
ePC	-22.5	-137.5	1960	708	46	0	0	0	272	8	0	268	41	0	0	6	0	0	0	0	0	0	0	0	0	0	1349	323	34482	0.0391219	0.00936721	6.75
ePC	-22.5	-132.5	1960	539	52	0	0	0	177	4	11	123	42	0	0	9	0	0	0	0	0	0	0	0	0	0	957	189	23110	0.0414106	0.00817828	6
ePC	-17.5	-147.5	1960	205	7	0	0	0	36	0	2	85	9	0	0	2	0	0	0	0	0	0	0	0	0	0	346	98	9448	0.0366215	0.0103726	23
ePC	-17.5	-142.5	1960	95	25	0	5	0	56	2	4	40	11	0	0	2	0	0	0	0	0	0	0	0	0	0	240	64	7059	0.0339992	0.00906644	38
ePC	-17.5	-137.5	1960	82	19	0	14	0	36	2	0	90	0	0	0	0	0	0	0	0	0	0	0	0	0	0	243	106	10154	0.0239315	0.0104392	30
ePC	-17.5	-132.5	1960	81	11	0	0	0	13	0	0	22	2	0	0	0	0	0	0	0	0	0	0	0	0	0	129	24	3566	0.036175	0.00673023	42.5
ePC	-17.5	-127.5	1960	6281	280	0	9	0	514	0	6	1755	41	0	0	24	0	0	0	0	0	0	0	0	0	0	8910	1835	150314	0.0592759	0.0122078	48.5
ePC	-17.5	-122.5	1960	543	20	0	0	0	24	0	0	69	0	0	0	2	0	0	0	0	0	0	0	0	0	0	658	71	8145	0.0807858	0.008717	50
ePC	-12.5	-147.5	1960	32803	259	0	0	0	801	0	2	511	44	0	0	2	0	0	0	0	0	0	0	0	0	0	34422	559	432750	0.0795425	0.00129174	51.25
ePC	-12.5	-142.5	1960	18136	472	0	0	0	661	7	0	169	8	0	0	8	0	0	0	0	0	0	0	0	0	0	19461	192	236463	0.0823004	0.000811966	56.25
ePC	-12.5	-137.5	1960	34358	708	0	0	0	1392	4	7	511	11	0	0	16	0	0	0	0	0	0	0	0	0	0	37007	549	550458	0.0672295	0.000997351	56
ePC	-12.5	-132.5	1960	12414	228	0	185	0	221	7	2	96	2	0	0	4	0	0	0	0	0	0	0	0	0	0	13159	296	169451	0.0776567	0.00174682	59
ePC	-12.5	-127.5	1960	13363	871	0	813	0	345	9	12	673	28	0	0	6	0	0	0	0	0	0	0	0	0	0	16120	1541	191095	0.0843559	0.00806405	59
ePC	-12.5	-122.5	1960	498	187	0	44	0	65	0	4	32	4	0	0	0	0	0	0	0	0	0	0	0	0	0	834	84	9853	0.0846443	0.00852532	64
ePC	-12.5	-112.5	1960	442	3609	0	0	0	2219	0	6	121	67	0	0	46	0	0	0	0	0	0	0	0	0	0	6510	240	107038	0.0608195	0.00224219	73.5
ePC	-12.5	-107.5	1960	66	3580	0	9	0	2954	0	5	137	144	0	0	53	0	0	0	0	0	0	0	0	0	0	6948	348	122407	0.0567615	0.00284297	73.5
ePC	-12.5	-102.5	1960	706	6299	0	0	0	5075	0	2	181	534	0	0	29	0	0	0	0	0	0	0	0	0	0	12826	746	146219	0.0877177	0.00510194	75.75
ePC	-12.5	-97.5	1960	0	201	0	0	0	33	0	0	13	18	0	0	0	0	0	0	0	0	0	0	0	0	0	265	31	3178	0.0833858	0.00975456	79
ePC	-7.5	-147.5	1960	5865	1072	0	31	0	1419	0	10	236	8	0	0	0	0	0	0	0	0	0	0	0	0	0	8641	285	138789	0.06226	0.00205348	68.25
ePC	-7.5	-142.5	1960	15432	2041	0	0	0	11858	4	30	774	40	0	0	20	0	0	0	0	0	0	0	0	0	0	30199	868	371104	0.0813761	0.00233897	71.25
ePC	-7.5	-137.5	1960	540	1131	4	0	0	1815	2	8	230	11	0	0	17	0	0	0	0	0	0	0	0	0	0	3758	272	70788	0.0530881	0.00384246	70.25
ePC	-7.5	-132.5	1960	11056	2800	0	262	0	650	0	14	174	35	0	0	31	0	0	0	0	0	0	0	0	0	0	15022	516	184513	0.0814143	0.00279655	72
ePC	-7.5	-127.5	1960	2778	7850	0	234	0	3022	24	46	667	67	0	0	34	0	0	0	0	0	0	0	0	0	0	14722	1072	229482	0.0641532	0.00467139	73
ePC	-7.5	-122.5	1960	3909	11570	0	508	0	6093	15	56	1496	181	0	0	79	0	0	0	0	0	0	0	0	0	0	23907	2335	391922	0.0609994	0.00595782	76
ePC	-7.5	-117.5	1960	1825	15188	2	538	0	12344	44	40	827	693	0	0	89	0	0	0	0	0	0	0	0	0	0	31590	2233	503461	0.0627457	0.0044353	78.25
ePC	-7.5	-112.5	1960	1006	8595	0	0	0	13469	12	63	1000	504	0	0	123	0	0	0	0	0	0	0	0	0	0	24772	1702	416741	0.0594422	0.00408407	81
ePC	-7.5	-107.5	1960	1361	8953	0	0	0	7010	11	28	522	410	0	0	45	0	0	0	0	0	0	0	0	0	0	18340	1016	273622	0.0670268	0.00371315	83
ePC	-7.5	-102.5	1960	187	13868	0	0	0	5624	8	31	608	494	0	0	26	0	0	0	0	0	0	0	0	0	0	20846	1167	287754	0.0724438	0.00405555	84
ePC	-2.5	-147.5	1960	0	1694	0	0	0	1538	0	16	166	24	0	0	30	0	0	0	0	0	0	0	0	0	0	3468	236	77021	0.0450267	0.0030641	74.25
ePC	-2.5	-142.5	1960	16	4214	0	0	0	1686	0	24	404	36	0	0	59	0	0	0	0	0	0	0	0	0	0	6439	523	333019	0.0193352	0.00157048	74.5
ePC	-2.5	-137.5	1960	2	2963	0	235	0	1834	76	28	494	86	0	0	74	0	0	0	0	0	0	0	0	0	0	5792	993	171100	0.0338515	0.00580362	78
ePC	-2.5	-132.5	1960	174	4619	0	324	0	2159	111	18	432	74	0	0	40	0	0	0	0	0	0	0	0	0	0	7951	999	164746	0.0482622	0.00606388	78
ePC	-2.5	-127.5	1960	22	3080	0	246	0	1164	103	7	226	34	0	0	20	0	0	0	0	0	0	0	0	0	0	4902	636	90157	0.0543718	0.00705436	80.75
ePC	-2.5	-122.5	1960	0	275	0	0	0	119	0	0	18	9	0	0	0	0	0	0	0	0	0	0	0	0	0	421	27	9530	0.0441763	0.00283316	80.25
ePC	-2.5	-117.5	1960	0	255	0	0	0	158	0	2	32	4	0	0	2	0	0	0	0	0	0	0	0	0	0	453	40	10860	0.0417127	0.00368324	85
ePC	2.5	-147.5	1960	0	685	0	11	0	1042	5	2	44	4	0	0	4	0	0	0	0	0	0	0	0	0	0	1797	70	29960	0.05998	0.00233645	80
ePC	2.5	-142.5	1960	0	12121	0	9	0	8616	168	48	844	41	0	0	78	0	0	0	0	0	0	0	0	0	0	21925	1188	413956	0.0529646	0.00286987	80
ePC	2.5	-137.5	1960	0	8725	0	7	0	6843	75	38	798	48	0	0	55	0	0	0	0	0	0	0	0	0	0	16589	1021	344757	0.0481179	0.00296151	83.5
ePC	2.5	-132.5	1960	0	3802	0	0	0	3295	24	25	303	37	0	0	38	0	0	0	0	0	0	0	0	0	0	7524	427	151533	0.0496526	0.00281787	85.5
ePC	2.5	-127.5	1960	0	1532	0	0	0	940	2	10	131	9	0	0	29	0	0	0	0	0	0	0	0	0	0	2653	181	56852	0.046665	0.00318371	86.25
ePC	2.5	-122.5	1960	0	897	0	0	0	470	0	2	65	9	0	0	11	0	0	0	0	0	0	0	0	0	0	1454	87	27784	0.0523323	0.0031313	86.75
ePC	2.5	-117.5	1960	0	121	0	0	0	357	0	2	27	5	0	0	0	0	0	0	0	0	0	0	0	0	0	512	34	10317	0.0496268	0.00329553	88.5
ePC	2.5	-112.5	1960	0	793	0	0	0	143	0	5	31	27	0	0	7	0	0	0	0	0	0	0	0	0	0	1006	70	11874	0.0847229	0.00589523	87.75
ePC	2.5	-107.5	1960	0	80	0	0	0	49	0	2	13	9	0	0	0	0	0	0	0	0	0	0	0	0	0	153	24	2896	0.0528315	0.00828729	86.25
ePC	7.5	-147.5	1960	0	18201	0	82	0	9456	274	293	2288	112	0	0	86	0	0	0	0	0	0	0	0	0	0	30792	3135	697337	0.0441566	0.00449567	77.75
ePC	7.5	-142.5	1960	5	11064	2	38	0	6574	127	83	1244	61	0	0	78	0	0	0	0	0	0	0	0	0	0	19276	1633	460719	0.041839	0.00354446	79
ePC	7.5	-137.5	1960	176	31874	0	315	0	13384	177	132	2666	429	0	0	241	0	0	0	0	0	0	0	0	0	0	49394	3960	1007430	0.0490297	0.00393079	79.5
ePC	7.5	-132.5	1960	17	26293	2	114	0	11341	125	110	2510	898	0	0	274	0	0	0	0	0	0	0	0	0	0	41684	4033	845354	0.0493095	0.00477078	78
ePC	7.5	-127.5	1960	0	25389	0	27	0	7890	136	116	2089	954	0	0	315	0	0	0	0	0	0	0	0	0	0	36916	3637	724176	0.0509766	0.00502226	74.25
ePC	7.5	-122.5	1960	0	10075	0	7	0	4125	77	50	787	363	0	0	105	0	0	0	0	0	0	0	0	0	0	15589	1389	295791	0.0527028	0.00469588	76.75
ePC	7.5	-117.5	1960	0	1260	0	0	0	889	0	5	127	29	0	0	20	0	0	0	0	0	0	0	0	0	0	2330	181	40562	0.0574429	0.0044623	67.5
ePC	7.5	-112.5	1960	0	378	0	0	0	92	0	5	36	16	0	0	4	0	0	0	0	0	0	0	0	0	0	531	61	9267	0.0573001	0.0065825	61
ePC	17.5	-147.5	1960	38	112	0	17	0	486	46	0	13	6	0	0	2	0	0	0	0	0	0	0	0	0	0	720	84	20706	0.0347725	0.0040568	59
ePC	22.5	-147.5	1960	4	639	0	19	0	183	71	0	17	21	0	0	25	0	0	0	0	0	0	0	0	0	0	979	153	37370	0.0261975	0.00409419	49.75
ePC	22.5	-142.5	1960	0	109	0	0	0	8	0	0	4	0	0	0	0	0	0	0	0	0	0	0	0	0	0	121	4	7733	0.0156472	0.000517264	45.25
ePC	27.5	-147.5	1960	8	10377	2	33	0	362	25	2	339	757	0	0	147	0	0	0	0	0	0	0	0	0	0	12052	1305	417834	0.028844	0.00312325	60.75
ePC	27.5	-142.5	1960	2	3225	6	0	0	225	0	10	177	665	0	0	6	0	0	0	0	0	0	0	0	0	0	4316	864	206775	0.0208729	0.00417845	44
ePC	32.5	-147.5	1960	456	25767	4	73	0	245	50	2	225	1663	0	0	78	0	0	0	0	0	0	0	0	0	0	28563	2095	1152773	0.0247776	0.00181736	52.75
ePC	32.5	-142.5	1960	28	23209	8	25	0	445	58	10	272	3291	0	0	36	0	0	0	0	0	0	0	0	0	0	27382	3700	1082176	0.0253027	0.00341904	46.5
ePC	32.5	-137.5	1960	0	508	2	0	0	10	0	0	8	98	0	0	2	0	0	0	0	0	0	0	0	0	0	628	110	33848	0.0185535	0.00324982	42
ePC	37.5	-147.5	1960	0	21	0	0	0	0	0	0	2	19	0	0	0	0	0	0	0	0	0	0	0	0	0	42	21	6638	0.00632721	0.0031636	55
ePC	-22.5	-127.5	1961	7	9	0	0	0	52	0	0	5	20	0	0	0	0	0	0	0	0	0	0	0	0	0	93	25	3938	0.023616	0.0063484	3
ePC	-17.5	-142.5	1961	25	2	0	0	0	9	0	2	18	0	0	0	0	0	0	0	0	0	0	0	0	0	0	56	20	3924	0.0142712	0.00509684	38
ePC	-17.5	-137.5	1961	178	4	0	0	0	79	0	0	175	2	0	0	0	0	0	0	0	0	0	0	0	0	0	438	177	12488	0.0350737	0.0141736	30
ePC	-17.5	-132.5	1961	68	14	0	0	0	27	0	2	52	5	0	0	0	0	0	0	0	0	0	0	0	0	0	168	59	4311	0.0389701	0.0136859	42.5
ePC	-17.5	-127.5	1961	4566	225	0	0	0	513	11	2	1586	88	0	0	22	0	0	0	0	0	0	0	0	0	0	7013	1709	115650	0.0606399	0.0147773	48.5
ePC	-17.5	-122.5	1961	205	34	0	0	0	68	0	0	16	16	0	0	5	0	0	0	0	0	0	0	0	0	0	344	37	8776	0.0391978	0.00421604	50
ePC	-12.5	-147.5	1961	18641	428	0	0	0	330	0	0	206	0	0	0	0	0	0	0	0	0	0	0	0	0	0	19605	206	218408	0.0897632	0.000943189	51.25
ePC	-12.5	-142.5	1961	50498	973	0	0	0	542	151	4	302	43	0	0	24	0	0	0	0	0	0	0	0	0	0	52537	524	553880	0.0948527	0.000946053	56.25
ePC	-12.5	-137.5	1961	49037	744	0	0	0	763	11	4	485	46	0	0	66	0	0	0	0	0	0	0	0	0	0	51156	612	612218	0.0835585	0.000999644	56
ePC	-12.5	-132.5	1961	9373	1470	0	11	0	388	11	2	277	30	0	0	50	0	0	0	0	0	0	0	0	0	0	11612	381	154816	0.0750052	0.00246099	59
ePC	-12.5	-112.5	1961	133	182	0	0	0	549	0	4	7	20	0	0	25	0	0	0	0	0	0	0	0	0	0	920	56	19373	0.0474888	0.00289062	73.5
ePC	-12.5	-107.5	1961	192	868	0	65	0	743	0	11	48	83	0	0	19	0	0	0	0	0	0	0	0	0	0	2029	226	46249	0.0438712	0.00488659	73.5
ePC	-12.5	-102.5	1961	506	5629	0	0	0	2222	2	15	275	1376	0	0	121	0	0	0	0	0	0	0	0	0	0	10146	1789	232402	0.0436571	0.00769787	75.75
ePC	-12.5	-97.5	1961	1038	15500	0	0	0	1333	29	72	344	6896	0	0	90	0	0	0	0	0	0	0	0	0	0	25302	7431	557055	0.045421	0.0133398	79
ePC	-12.5	-92.5	1961	70	2367	0	0	0	90	0	9	77	2066	0	0	16	0	0	0	0	0	0	0	0	0	0	4695	2168	110588	0.0424549	0.0196043	79.5
ePC	-12.5	-87.5	1961	0	104	0	0	0	0	0	0	0	88	0	0	0	0	0	0	0	0	0	0	0	0	0	192	88	9225	0.020813	0.0095393	80.5
ePC	-12.5	-77.5	1961	59	4	0	0	0	8	0	0	3	0	0	0	1	0	0	0	0	0	0	0	0	0	0	75	4	1500	0.05	0.00266667	66.5
ePC	-7.5	-147.5	1961	15200	667	0	0	0	954	0	0	897	0	0	0	0	0	0	0	0	0	0	0	0	0	0	17718	897	253550	0.0698797	0.00353776	68.25
ePC	-7.5	-142.5	1961	1665	1128	0	0	0	1934	4	13	278	20	0	0	70	0	0	0	0	0	0	0	0	0	0	5112	385	120408	0.0424557	0.00319746	71.25
ePC	-7.5	-137.5	1961	1088	1371	0	0	0	790	5	11	363	18	0	0	14	0	0	0	0	0	0	0	0	0	0	3660	411	81154	0.0450994	0.00506445	70.25
ePC	-7.5	-132.5	1961	7179	13115	0	61	0	3685	36	57	869	152	0	0	149	0	0	0	0	0	0	0	0	0	0	25303	1324	450396	0.0561795	0.00293964	72
ePC	-7.5	-127.5	1961	3389	19309	0	187	0	12134	285	94	1536	223	0	0	259	0	0	0	0	0	0	0	0	0	0	37416	2584	690382	0.0541961	0.00374286	73
ePC	-7.5	-122.5	1961	2952	20760	0	657	0	10963	491	93	1020	502	0	0	168	0	0	0	0	0	0	0	0	0	0	37606	2931	691441	0.0543879	0.00423897	76
ePC	-7.5	-117.5	1961	3873	26545	0	475	0	15874	523	147	1485	1264	0	0	224	0	0	0	0	0	0	0	0	0	0	50410	4118	961223	0.0524436	0.00428413	78.25
ePC	-7.5	-112.5	1961	5123	20817	0	171	0	10887	280	57	1105	1025	0	0	189	0	0	0	0	0	0	0	0	0	0	39654	2827	734390	0.0539958	0.00384945	81
ePC	-7.5	-107.5	1961	6292	20934	0	212	0	12603	106	49	1128	1890	0	0	215	0	0	0	0	0	0	0	0	0	0	43429	3600	804723	0.0539676	0.00447359	83
ePC	-7.5	-102.5	1961	539	26598	0	0	0	6765	70	57	1044	3903	0	0	174	0	0	0	0	0	0	0	0	0	0	39150	5248	747312	0.0523878	0.0070225	84
ePC	-7.5	-97.5	1961	316	20905	0	0	0	2566	41	42	790	5085	0	0	41	0	0	0	0	0	0	0	0	0	0	29786	5999	623138	0.0478	0.00962708	89
ePC	-7.5	-92.5	1961	64	477	0	0	0	2	0	4	68	144	0	0	0	0	0	0	0	0	0	0	0	0	0	759	216	22444	0.0338175	0.00962395	89.75
ePC	-2.5	-147.5	1961	340	5048	0	189	0	5033	9	28	803	47	0	0	90	0	0	0	0	0	0	0	0	0	0	11587	1166	279718	0.0414239	0.00416848	74.25
ePC	-2.5	-142.5	1961	418	27480	0	376	0	16294	273	76	2041	199	0	0	433	0	0	0	0	0	0	0	0	0	0	47590	3398	970921	0.0490153	0.00349977	74.5
ePC	-2.5	-137.5	1961	4	42306	0	1348	0	15758	503	142	3004	232	0	0	567	0	0	0	0	0	0	0	0	0	0	63864	5796	1197750	0.05332	0.00483907	78
ePC	-2.5	-132.5	1961	342	35076	7	212	0	10901	361	111	3163	467	0	0	436	0	0	0	0	0	0	0	0	0	0	51076	4757	1069316	0.0477651	0.00444864	78
ePC	-2.5	-127.5	1961	1353	38801	0	462	0	13029	202	94	2830	1016	0	0	351	0	0	0	0	0	0	0	0	0	0	58138	4955	1180586	0.049245	0.00419707	80.75
ePC	-2.5	-122.5	1961	3005	28257	0	653	0	14761	410	168	2331	872	0	0	279	0	0	0	0	0	0	0	0	0	0	50736	4713	971810	0.0522077	0.00484971	80.25
ePC	-2.5	-117.5	1961	406	29046	0	352	0	8717	668	73	2097	4064	0	0	222	0	0	0	0	0	0	0	0	0	0	45645	7476	939941	0.0485616	0.00795369	85
ePC	-2.5	-112.5	1961	7	1919	0	2	0	1071	4	7	93	100	0	0	4	0	0	0	0	0	0	0	0	0	0	3207	210	55688	0.0575887	0.00377101	85.25
ePC	-2.5	-107.5	1961	7	200	0	0	0	16	0	0	34	79	0	0	0	0	0	0	0	0	0	0	0	0	0	336	113	12600	0.0266667	0.00896825	86.25
ePC	-2.5	-102.5	1961	0	994	0	0	0	84	0	2	34	124	0	0	0	0	0	0	0	0	0	0	0	0	0	1238	160	27079	0.0457181	0.00590864	86
ePC	-2.5	-97.5	1961	0	79	0	0	0	18	0	2	5	27	0	0	2	0	0	0	0	0	0	0	0	0	0	133	36	4680	0.0284188	0.00769231	92.75
ePC	-2.5	-92.5	1961	0	11	0	0	0	2	0	0	7	11	0	0	0	0	0	0	0	0	0	0	0	0	0	31	18	3600	0.00861111	0.005	93
ePC	-2.5	-87.5	1961	0	660	0	0	0	14	50	5	27	100	0	0	7	0	0	0	0	0	0	0	0	0	0	863	189	22050	0.0391383	0.00857143	92.5
ePC	2.5	-147.5	1961	102	28792	0	67	0	20378	62	163	1592	131	0	0	283	0	0	0	0	0	0	0	0	0	0	51570	2298	1224479	0.0421159	0.00187672	80
ePC	2.5	-142.5	1961	65	30569	0	88	0	15833	143	101	1696	181	0	0	278	0	0	0	0	0	0	0	0	0	0	48954	2487	1077719	0.0454237	0.00230765	80
ePC	2.5	-137.5	1961	2	49680	0	101	0	20531	192	185	2669	215	0	0	524	0	0	0	0	0	0	0	0	0	0	74099	3886	1494987	0.049565	0.00259935	83.5
ePC	2.5	-132.5	1961	25	16654	0	79	0	8304	27	62	1133	142	0	0	142	0	0	0	0	0	0	0	0	0	0	26568	1585	619493	0.0428867	0.00255854	85.5
ePC	2.5	-127.5	1961	9	14970	0	68	0	3633	32	28	1145	182	0	0	131	0	0	0	0	0	0	0	0	0	0	20198	1586	426839	0.0473199	0.00371569	86.25
ePC	2.5	-122.5	1961	63	18013	0	34	0	6063	31	24	668	336	0	0	129	0	0	0	0	0	0	0	0	0	0	25361	1222	425670	0.059579	0.00287077	86.75
ePC	2.5	-117.5	1961	0	6344	0	72	0	2037	27	16	494	307	0	0	93	0	0	0	0	0	0	0	0	0	0	9390	1009	207395	0.0452759	0.00486511	88.5
ePC	2.5	-112.5	1961	0	4782	0	41	0	1422	52	14	227	483	0	0	97	0	0	0	0	0	0	0	0	0	0	7118	914	177550	0.0400901	0.00514785	87.75
ePC	2.5	-107.5	1961	0	25149	0	11	0	5646	101	68	585	1148	0	0	226	0	0	0	0	0	0	0	0	0	0	32934	2139	631992	0.0521114	0.00338454	86.25
ePC	2.5	-102.5	1961	0	23098	0	16	0	6044	247	74	908	1656	0	0	280	0	0	0	0	0	0	0	0	0	0	32323	3181	561904	0.0575241	0.00566111	85
ePC	2.5	-97.5	1961	36	14268	0	0	0	3747	302	54	698	1324	0	0	223	0	0	0	0	0	0	0	0	0	0	20652	2601	431202	0.047894	0.00603198	83.5
ePC	2.5	-92.5	1961	7	15090	0	27	0	3333	662	111	868	2454	0	0	248	0	0	0	0	0	0	0	0	0	0	22800	4370	538482	0.0423412	0.00811541	78.5
ePC	2.5	-87.5	1961	36	27514	0	19	0	3865	1446	124	1068	3274	0	0	188	0	0	0	0	0	0	0	0	0	0	37534	6119	765425	0.0490368	0.00799425	72
ePC	2.5	-82.5	1961	0	1231	0	0	0	127	137	5	68	81	0	0	0	0	0	0	0	0	0	0	0	0	0	1649	291	28913	0.0570332	0.0100647	69.75
ePC	7.5	-147.5	1961	151	40957	2	110	0	11105	313	127	5459	220	0	0	582	0	0	0	0	0	0	0	0	0	0	59026	6813	1657141	0.0356192	0.0041113	77.75
ePC	7.5	-142.5	1961	23	40609	0	202	0	12640	372	205	3395	262	0	0	592	0	0	0	0	0	0	0	0	0	0	58300	5028	1559099	0.0373934	0.00322494	79
ePC	7.5	-137.5	1961	304	42432	2	145	0	9521	151	133	2889	416	0	0	547	0	0	0	0	0	0	0	0	0	0	56540	4283	1427369	0.0396113	0.00300063	79.5
ePC	7.5	-132.5	1961	1019	44137	2	79	0	12416	190	176	3018	269	0	0	564	0	0	0	0	0	0	0	0	0	0	61870	4298	1417119	0.043659	0.00303291	78
ePC	7.5	-127.5	1961	16	36198	0	66	0	12480	278	145	2519	453	0	0	370	0	0	0	0	0	0	0	0	0	0	52525	3831	1108981	0.0473633	0.00345452	74.25
ePC	7.5	-122.5	1961	0	27466	0	198	0	8839	98	109	1764	621	0	0	251	0	0	0	0	0	0	0	0	0	0	39346	3041	776683	0.050659	0.00391537	76.75
ePC	7.5	-117.5	1961	0	5905	0	0	0	2682	47	20	493	327	0	0	48	0	0	0	0	0	0	0	0	0	0	9522	935	227800	0.0417998	0.00410448	67.5
ePC	7.5	-112.5	1961	0	2935	0	0	0	1295	28	9	375	410	0	0	29	0	0	0	0	0	0	0	0	0	0	5081	851	108135	0.0469876	0.00786979	61
ePC	7.5	-107.5	1961	0	1933	0	0	0	1233	0	5	146	217	0	0	11	0	0	0	0	0	0	0	0	0	0	3545	379	63034	0.0562395	0.00601263	61.75
ePC	7.5	-102.5	1961	0	2935	0	0	0	794	16	12	253	365	0	0	25	0	0	0	0	0	0	0	0	0	0	4400	671	95457	0.0460941	0.00702934	61
ePC	7.5	-92.5	1961	0	90	0	0	0	63	0	0	5	14	0	0	0	0	0	0	0	0	0	0	0	0	0	172	19	4275	0.0402339	0.00444444	69
ePC	12.5	-102.5	1961	14	158	0	0	0	43	0	0	9	47	0	0	7	0	0	0	0	0	0	0	0	0	0	278	63	4725	0.058836	0.0133333	59.25
ePC	12.5	-97.5	1961	182	2419	0	0	0	477	0	0	104	529	0	0	29	0	0	0	0	0	0	0	0	0	0	3740	662	69975	0.0534477	0.00946052	74
ePC	27.5	-147.5	1961	4	11587	4	0	0	90	28	6	505	1798	0	0	181	0	0	0	0	0	0	0	0	0	0	14203	2522	551066	0.0257737	0.00457658	60.75
ePC	27.5	-142.5	1961	0	5903	2	0	0	31	19	10	212	659	0	0	21	0	0	0	0	0	0	0	0	0	0	6857	923	335278	0.0204517	0.00275294	44
ePC	27.5	-127.5	1961	0	117	0	0	0	0	0	0	0	78	0	0	130	0	0	0	0	0	0	0	0	0	0	325	208	19440	0.0167181	0.0106996	27
ePC	32.5	-147.5	1961	42	9405	2	2	0	70	9	2	76	165	0	0	44	0	0	0	0	0	0	0	0	0	0	9817	300	369194	0.0265904	0.000812581	52.75
ePC	32.5	-142.5	1961	0	5764	0	0	0	77	13	2	106	442	0	0	8	0	0	0	0	0	0	0	0	0	0	6412	571	271047	0.0236564	0.00210665	46.5
ePC	37.5	-142.5	1961	0	5	38	0	0	0	0	0	0	38	0	0	0	0	0	0	0	0	0	0	0	0	0	81	76	15552	0.00520833	0.00488683	54.5
ePC	-27.5	-147.5	1962	3939	151	0	0	0	387	20	1	14	131	0	0	10	0	0	0	0	0	0	0	0	0	0	4653	176	82034	0.0567204	0.00214545	18
ePC	-27.5	-142.5	1962	409	27	0	0	0	26	0	0	3	7	0	0	3	0	0	0	0	0	0	0	0	0	0	475	13	11721	0.0405256	0.00110912	15.75
ePC	-27.5	-137.5	1962	427	30	0	0	0	17	0	0	3	16	0	0	0	0	0	0	0	0	0	0	0	0	0	493	19	8015	0.0615097	0.00237056	6.5
ePC	-27.5	-132.5	1962	3296	173	1	0	0	139	14	14	9	88	0	0	5	0	0	0	0	0	0	0	0	0	0	3739	131	59193	0.0631663	0.0022131	4
ePC	-22.5	-147.5	1962	1083	69	0	5	0	83	4	5	516	17	0	0	5	0	0	0	0	0	0	0	0	0	0	1787	552	45274	0.0394708	0.0121924	14.75
ePC	-22.5	-142.5	1962	516	47	0	0	0	61	68	0	387	17	0	0	7	0	0	0	0	0	0	0	0	0	0	1103	479	35757	0.0308471	0.013396	9.75
ePC	-22.5	-137.5	1962	4283	791	0	0	0	895	323	19	1758	354	0	0	52	0	0	0	0	0	0	0	0	0	0	8475	2506	269625	0.0314325	0.00929439	6.75
ePC	-22.5	-132.5	1962	17164	2272	0	0	0	3523	96	42	2327	1366	0	0	141	0	0	0	0	0	0	0	0	0	0	26931	3972	588266	0.0457803	0.00675205	6
ePC	-22.5	-127.5	1962	1024	103	0	0	0	194	0	5	632	21	0	0	6	0	0	0	0	0	0	0	0	0	0	1985	664	53918	0.0368152	0.012315	3
ePC	-17.5	-147.5	1962	4873	70	0	0	0	357	62	9	1192	21	0	0	4	0	0	0	0	0	0	0	0	0	0	6588	1288	150096	0.0438919	0.00858117	23
ePC	-17.5	-142.5	1962	2420	82	0	0	0	198	39	4	766	13	0	0	7	0	0	0	0	0	0	0	0	0	0	3529	829	97329	0.0362585	0.0085175	38
ePC	-17.5	-137.5	1962	20318	872	0	71	0	741	625	31	1415	184	0	0	72	0	0	0	0	0	0	0	0	0	0	24329	2398	384593	0.0632591	0.00623516	30
ePC	-17.5	-132.5	1962	46842	2165	1	59	0	1818	580	94	4251	421	0	0	165	0	0	0	0	0	0	0	0	0	0	56396	5571	875792	0.0643943	0.0063611	42.5
ePC	-17.5	-127.5	1962	25140	1834	0	75	0	1104	43	27	787	279	0	0	77	0	0	0	0	0	0	0	0	0	0	29366	1288	371896	0.0789629	0.00346333	48.5
ePC	-17.5	-122.5	1962	7928	543	0	90	0	223	1	4	133	80	0	0	43	0	0	0	0	0	0	0	0	0	0	9045	351	111948	0.0807964	0.00313538	50
ePC	-17.5	-112.5	1962	0	421	0	0	0	139	0	5	40	53	0	0	8	0	0	0	0	0	0	0	0	0	0	666	106	23660	0.0281488	0.00448014	54.5
ePC	-17.5	-107.5	1962	66	365	0	0	0	103	0	5	30	21	0	0	5	0	0	0	0	0	0	0	0	0	0	595	61	20475	0.0290598	0.00297924	53
ePC	-17.5	-97.5	1962	261	688	0	5	0	91	13	2	37	1050	0	0	23	0	0	0	0	0	0	0	0	0	0	2170	1130	57675	0.0376246	0.0195925	60.5
ePC	-12.5	-147.5	1962	42744	841	0	0	0	2300	8	1	602	56	0	0	17	0	0	0	0	0	0	0	0	0	0	46569	684	590330	0.0788864	0.00115867	51.25
ePC	-12.5	-142.5	1962	48914	1955	0	23	0	3447	158	17	667	76	0	0	54	0	0	0	0	0	0	0	0	0	0	55311	995	720350	0.0767835	0.00138127	56.25
ePC	-12.5	-137.5	1962	45962	4846	0	86	0	3992	836	36	1484	265	0	0	208	0	0	0	0	0	0	0	0	0	0	57715	2915	901534	0.0640187	0.00323338	56
ePC	-12.5	-132.5	1962	41745	10448	0	211	0	4448	224	70	1837	295	0	0	211	0	0	0	0	0	0	0	0	0	0	59489	2848	1077583	0.055206	0.00264295	59
ePC	-12.5	-127.5	1962	49924	11855	0	627	0	4846	185	153	1786	495	0	0	160	0	0	0	0	0	0	0	0	0	0	70031	3406	1169594	0.0598763	0.00291212	59
ePC	-12.5	-122.5	1962	17001	4906	0	56	0	1723	5	30	370	223	0	0	150	0	0	0	0	0	0	0	0	0	0	24464	834	380568	0.0642829	0.00219146	64
ePC	-12.5	-117.5	1962	997	1391	0	0	0	225	72	3	79	85	0	0	20	0	0	0	0	0	0	0	0	0	0	2872	259	65337	0.0439567	0.00396406	69.25
ePC	-12.5	-112.5	1962	527	795	0	27	0	297	94	1	72	26	0	0	23	0	0	0	0	0	0	0	0	0	0	1862	243	44740	0.0416182	0.00543138	73.5
ePC	-12.5	-107.5	1962	4118	4501	0	148	0	2646	157	48	278	767	0	0	81	0	0	0	0	0	0	0	0	0	0	12744	1479	285530	0.0446328	0.00517984	73.5
ePC	-12.5	-102.5	1962	3237	13417	0	323	0	4048	13	58	627	4923	0	0	262	0	0	0	0	0	0	0	0	0	0	26908	6206	753937	0.03569	0.00823146	75.75
ePC	-12.5	-97.5	1962	7096	21100	21	139	0	3241	91	36	662	13080	0	0	334	0	0	0	0	0	0	0	0	0	0	45800	14363	1119250	0.0409203	0.0128327	79
ePC	-12.5	-92.5	1962	5191	7688	0	24	0	1316	0	14	142	2983	0	0	36	0	0	0	0	0	0	0	0	0	0	17394	3199	388311	0.044794	0.00823824	79.5
ePC	-12.5	-87.5	1962	21	42	0	0	0	0	0	0	3	0	0	0	0	0	0	0	0	0	0	0	0	0	0	66	3	2600	0.0253846	0.00115385	80.5
ePC	-7.5	-147.5	1962	2455	2689	20	0	0	3195	60	21	423	22	0	0	52	0	0	0	0	0	0	0	0	0	0	8937	598	262800	0.0340068	0.00227549	68.25
ePC	-7.5	-142.5	1962	1178	4057	0	79	0	11681	72	73	735	49	0	0	68	0	0	0	0	0	0	0	0	0	0	17992	1076	352638	0.0510212	0.00305129	71.25
ePC	-7.5	-137.5	1962	1028	21368	10	190	0	3894	207	59	1670	177	0	0	210	0	0	0	0	0	0	0	0	0	0	28813	2523	851538	0.0338364	0.00296287	70.25
ePC	-7.5	-132.5	1962	3704	44561	36	357	0	8401	679	127	3509	420	0	0	334	0	0	0	0	0	0	0	0	0	0	62128	5462	1586120	0.0391698	0.00344362	72
ePC	-7.5	-127.5	1962	5532	24289	0	576	0	4624	179	65	2199	227	0	0	217	0	0	0	0	0	0	0	0	0	0	37908	3463	878651	0.0431434	0.00394127	73
ePC	-7.5	-122.5	1962	1525	21536	1	767	0	5493	107	86	1514	358	0	0	246	0	0	0	0	0	0	0	0	0	0	31633	3079	889651	0.0355566	0.00346091	76
ePC	-7.5	-117.5	1962	1460	20807	0	178	0	5799	223	62	1344	498	0	0	201	0	0	0	0	0	0	0	0	0	0	30572	2506	855203	0.0357482	0.0029303	78.25
ePC	-7.5	-112.5	1962	3632	20839	7	270	0	7622	256	92	1223	1296	0	0	146	0	0	0	0	0	0	0	0	0	0	35383	3290	960880	0.0368235	0.00342394	81
ePC	-7.5	-107.5	1962	3379	15949	0	222	0	5489	110	74	962	1195	0	0	183	0	0	0	0	0	0	0	0	0	0	27563	2746	712542	0.0386826	0.00385381	83
ePC	-7.5	-102.5	1962	510	7613	0	78	0	1476	8	24	306	2156	0	0	78	0	0	0	0	0	0	0	0	0	0	12249	2650	359732	0.0340503	0.0073666	84
ePC	-7.5	-97.5	1962	679	6919	6	29	0	828	7	29	350	3216	0	0	33	0	0	0	0	0	0	0	0	0	0	12096	3670	441351	0.0274068	0.00831538	89
ePC	-7.5	-92.5	1962	0	30	0	0	0	1	0	0	0	14	0	0	0	0	0	0	0	0	0	0	0	0	0	45	14	8580	0.00524476	0.0016317	89.75
ePC	-2.5	-147.5	1962	8	15327	0	121	0	8954	112	79	1522	183	0	0	387	0	0	0	0	0	0	0	0	0	0	26693	2404	823847	0.0324004	0.00291802	74.25
ePC	-2.5	-142.5	1962	167	30437	33	264	0	8413	290	104	1938	352	0	0	672	0	0	0	0	0	0	0	0	0	0	42670	3653	1235861	0.0345265	0.00295583	74.5
ePC	-2.5	-137.5	1962	369	23744	14	146	0	5175	315	95	1612	280	0	0	535	0	0	0	0	0	0	0	0	0	0	32285	2997	1007978	0.0320295	0.00297328	78
ePC	-2.5	-132.5	1962	209	11938	51	74	0	3950	114	36	986	157	0	0	203	0	0	0	0	0	0	0	0	0	0	17718	1621	536154	0.0330465	0.00302339	78
ePC	-2.5	-127.5	1962	60	6232	0	16	0	2033	10	15	572	100	0	0	140	0	0	0	0	0	0	0	0	0	0	9178	853	276355	0.0332109	0.00308661	80.75
ePC	-2.5	-122.5	1962	29	12603	0	232	0	5875	109	37	1065	545	0	0	288	0	0	0	0	0	0	0	0	0	0	20783	2276	596709	0.0348294	0.00381425	80.25
ePC	-2.5	-117.5	1962	3	8125	0	3	0	5088	16	41	582	579	0	0	129	0	0	0	0	0	0	0	0	0	0	14566	1350	404138	0.0360421	0.00334044	85
ePC	-2.5	-112.5	1962	20	3963	3	0	0	2271	5	12	231	257	0	0	17	0	0	0	0	0	0	0	0	0	0	6779	525	174724	0.0387983	0.00300474	85.25
ePC	-2.5	-107.5	1962	0	617	0	0	0	28	0	1	20	105	0	0	12	0	0	0	0	0	0	0	0	0	0	783	138	35601	0.0219938	0.0038763	86.25
ePC	-2.5	-102.5	1962	1	610	0	0	0	32	0	1	16	41	0	0	4	0	0	0	0	0	0	0	0	0	0	705	62	33339	0.0211464	0.00185968	86
ePC	-2.5	-97.5	1962	0	6097	0	3	0	336	38	6	216	430	0	0	65	0	0	0	0	0	0	0	0	0	0	7191	758	223737	0.0321404	0.00338791	92.75
ePC	-2.5	-92.5	1962	68	1169	0	0	0	127	12	4	76	287	0	0	26	0	0	0	0	0	0	0	0	0	0	1769	405	73970	0.0239151	0.00547519	93
ePC	-2.5	-87.5	1962	177	982	0	9	0	58	123	7	38	8370	0	0	94	0	0	0	0	0	0	0	0	0	0	9858	8641	199811	0.0493366	0.0432459	92.5
ePC	-2.5	-82.5	1962	0	230	0	0	0	9	31	0	0	91	0	0	18	0	0	0	0	0	0	0	0	0	0	379	140	8775	0.0431909	0.0159544	70
ePC	2.5	-147.5	1962	0	16627	0	15	0	7204	119	72	1015	73	0	0	176	0	0	0	0	0	0	0	0	0	0	25301	1470	722241	0.0350312	0.00203533	80
ePC	2.5	-142.5	1962	0	14572	0	41	0	5492	130	87	930	113	0	0	178	0	0	0	0	0	0	0	0	0	0	21543	1479	736926	0.0292336	0.00200699	80
ePC	2.5	-137.5	1962	34	17808	0	18	0	6795	155	76	1303	124	0	0	216	0	0	0	0	0	0	0	0	0	0	26529	1892	924965	0.0286811	0.00204548	83.5
ePC	2.5	-132.5	1962	0	9717	68	91	0	4189	81	47	832	132	0	0	157	0	0	0	0	0	0	0	0	0	0	15314	1408	523112	0.0292748	0.00269158	85.5
ePC	2.5	-127.5	1962	0	4471	0	68	0	1832	16	19	399	151	0	0	119	0	0	0	0	0	0	0	0	0	0	7075	772	242868	0.0291311	0.00317868	86.25
ePC	2.5	-122.5	1962	0	11142	0	21	0	3313	56	44	785	394	0	0	306	0	0	0	0	0	0	0	0	0	0	16061	1606	454034	0.035374	0.00353718	86.75
ePC	2.5	-117.5	1962	29	14400	0	48	0	6769	107	48	931	546	0	0	488	0	0	0	0	0	0	0	0	0	0	23366	2168	677369	0.0344952	0.00320062	88.5
ePC	2.5	-112.5	1962	31	14802	9	14	0	6320	128	43	1261	1151	0	0	779	0	0	0	0	0	0	0	0	0	0	24538	3385	754095	0.0325397	0.00448882	87.75
ePC	2.5	-107.5	1962	277	15111	5	0	0	8754	146	86	1150	1484	0	0	587	0	0	0	0	0	0	0	0	0	0	27600	3458	818897	0.0337039	0.00422275	86.25
ePC	2.5	-102.5	1962	10	16581	0	5	0	7051	255	100	1062	1710	0	0	525	0	0	0	0	0	0	0	0	0	0	27299	3657	827769	0.032979	0.0044179	85
ePC	2.5	-97.5	1962	484	48526	0	76	0	10670	689	242	2575	6852	0	0	3134	0	0	0	0	0	0	0	0	0	0	73248	13568	2260849	0.0323984	0.00600129	83.5
ePC	2.5	-92.5	1962	3	19461	0	23	0	4717	1919	184	1910	10162	0	0	882	0	0	0	0	0	0	0	0	0	0	39261	15080	1084799	0.036192	0.0139012	78.5
ePC	2.5	-87.5	1962	215	7157	0	63	0	964	1150	59	771	2685	0	0	405	0	0	0	0	0	0	0	0	0	0	13469	5133	439213	0.0306662	0.0116868	72
ePC	2.5	-82.5	1962	17	87	0	0	0	53	126	1	38	38	0	0	0	0	0	0	0	0	0	0	0	0	0	360	203	16693	0.0215659	0.0121608	69.75
ePC	7.5	-147.5	1962	11	19882	0	68	0	7345	170	106	1992	297	0	0	281	0	0	0	0	0	0	0	0	0	0	30152	2914	988914	0.03049	0.00294667	77.75
ePC	7.5	-142.5	1962	3	18315	8	27	0	6406	81	113	2102	206	0	0	354	0	0	0	0	0	0	0	0	0	0	27615	2891	956595	0.028868	0.00302218	79
ePC	7.5	-137.5	1962	8	14697	3	80	0	6719	64	113	1291	186	0	0	169	0	0	0	0	0	0	0	0	0	0	23330	1906	785024	0.0297188	0.00242795	79.5
ePC	7.5	-132.5	1962	60	13822	0	1	0	7257	119	124	1509	614	0	0	239	0	0	0	0	0	0	0	0	0	0	23745	2606	790429	0.0300406	0.00329694	78
ePC	7.5	-127.5	1962	61	17087	21	168	0	7439	99	141	1474	360	0	0	307	0	0	0	0	0	0	0	0	0	0	27157	2570	918767	0.0295581	0.00279723	74.25
ePC	7.5	-122.5	1962	0	16676	0	88	0	7047	105	82	1388	600	0	0	270	0	0	0	0	0	0	0	0	0	0	26256	2533	849478	0.0309084	0.00298183	76.75
ePC	7.5	-117.5	1962	138	15275	13	60	0	6609	110	99	1227	878	0	0	288	0	0	0	0	0	0	0	0	0	0	24697	2675	773289	0.0319376	0.00345925	67.5
ePC	7.5	-112.5	1962	28	15348	22	33	0	5368	82	86	1670	1590	0	0	486	0	0	0	0	0	0	0	0	0	0	24713	3969	762503	0.0324104	0.00520523	61
ePC	7.5	-107.5	1962	54	24425	0	39	0	6239	199	105	2479	2575	0	0	547	0	0	0	0	0	0	0	0	0	0	36662	5944	976476	0.0375452	0.0060872	61.75
ePC	7.5	-102.5	1962	0	9176	0	21	0	2179	240	40	804	1863	0	0	261	0	0	0	0	0	0	0	0	0	0	14584	3229	386750	0.0377091	0.00834906	61
ePC	7.5	-97.5	1962	17	1772	0	0	0	383	35	16	354	738	0	0	50	0	0	0	0	0	0	0	0	0	0	3365	1193	111333	0.0302246	0.0107156	67
ePC	7.5	-92.5	1962	0	111	0	0	0	57	20	1	24	37	0	0	26	0	0	0	0	0	0	0	0	0	0	276	108	14034	0.0196665	0.0076956	69
ePC	7.5	-87.5	1962	0	918	0	0	0	103	136	6	27	156	0	0	7	0	0	0	0	0	0	0	0	0	0	1353	332	41984	0.0322266	0.00790777	61.5
ePC	7.5	-82.5	1962	0	7	0	0	0	17	0	0	1	3	0	0	0	0	0	0	0	0	0	0	0	0	0	28	4	2503	0.0111866	0.00159808	39.75
ePC	12.5	-147.5	1962	0	447	0	0	0	193	0	0	67	33	0	0	23	0	0	0	0	0	0	0	0	0	0	763	123	31226	0.0244348	0.00393903	73.5
ePC	12.5	-142.5	1962	0	64	0	0	0	14	0	2	7	19	0	0	5	0	0	0	0	0	0	0	0	0	0	111	33	9353	0.0118678	0.00352828	76
ePC	12.5	-122.5	1962	226	155	0	0	0	131	0	7	33	10	0	0	5	0	0	0	0	0	0	0	0	0	0	567	55	48195	0.0117647	0.0011412	80
ePC	12.5	-117.5	1962	0	0	0	0	0	10	0	0	2	36	0	0	0	0	0	0	0	0	0	0	0	0	0	48	38	4998	0.00960384	0.00760304	71
ePC	12.5	-112.5	1962	0	0	0	0	0	131	0	0	5	29	0	0	10	0	0	0	0	0	0	0	0	0	0	175	44	4998	0.035014	0.00880352	70
ePC	12.5	-107.5	1962	126	1126	0	62	0	778	0	19	169	502	0	0	26	0	0	0	0	0	0	0	0	0	0	2808	778	150702	0.0186328	0.00516251	64.5
ePC	12.5	-102.5	1962	95	1104	0	0	0	612	17	5	164	512	0	0	12	0	0	0	0	0	0	0	0	0	0	2521	710	106672	0.0236332	0.00665592	59.25
ePC	12.5	-97.5	1962	222	795	0	0	0	96	0	0	48	668	0	0	14	0	0	0	0	0	0	0	0	0	0	1843	730	50563	0.0364496	0.0144374	74
ePC	12.5	-92.5	1962	0	1016	0	0	0	145	117	5	48	276	0	0	0	0	0	0	0	0	0	0	0	0	0	1607	446	73780	0.021781	0.006045	71
ePC	12.5	-87.5	1962	0	916	0	0	0	52	71	5	24	188	0	0	0	0	0	0	0	0	0	0	0	0	0	1256	288	37485	0.0335067	0.00768307	70
ePC	17.5	-132.5	1962	0	211	0	0	0	83	0	0	52	0	0	0	0	0	0	0	0	0	0	0	0	0	0	346	52	11700	0.0295726	0.00444444	80
ePC	17.5	-127.5	1962	0	303	0	0	0	202	0	4	10	0	0	0	0	0	0	0	0	0	0	0	0	0	0	519	14	29250	0.0177436	0.000478632	81
ePC	17.5	-122.5	1962	17	318	0	0	0	128	0	4	11	5	0	0	4	0	0	0	0	0	0	0	0	0	0	487	24	28600	0.017028	0.000839161	80
ePC	22.5	-147.5	1962	0	2335	0	0	0	74	5	2	62	114	0	0	29	0	0	0	0	0	0	0	0	0	0	2621	212	100722	0.0260221	0.0021048	49.75
ePC	22.5	-142.5	1962	0	314	0	0	0	78	3	0	64	4	0	0	0	0	0	0	0	0	0	0	0	0	0	463	71	17836	0.0259587	0.00398071	45.25
ePC	27.5	-147.5	1962	15	12064	0	0	0	224	28	10	231	1071	0	0	112	0	0	0	0	0	0	0	0	0	0	13755	1452	492446	0.027932	0.00294855	60.75
ePC	27.5	-142.5	1962	0	6492	0	0	0	38	2	15	119	447	0	0	57	0	0	0	0	0	0	0	0	0	0	7170	640	286255	0.0250476	0.00223577	44
ePC	27.5	-132.5	1962	1050	4	0	0	0	77	0	0	1	3	0	0	9	0	0	0	0	0	0	0	0	0	0	1144	13	43193	0.0264858	0.000300975	36.75
ePC	32.5	-147.5	1962	32	12962	0	12	0	82	38	0	155	604	0	0	62	0	0	0	0	0	0	0	0	0	0	13947	871	630569	0.0221181	0.00138129	52.75
ePC	32.5	-142.5	1962	438	8625	0	0	0	21	25	2	101	281	0	0	29	0	0	0	0	0	0	0	0	0	0	9522	438	413463	0.0230299	0.00105935	46.5
ePC	32.5	-137.5	1962	0	883	0	0	0	7	0	0	0	47	0	0	2	0	0	0	0	0	0	0	0	0	0	939	49	57891	0.0162201	0.000846418	42
ePC	-32.5	-142.5	1963	833	51	0	0	0	23	0	0	0	19	0	0	0	0	0	0	0	0	0	0	0	0	0	926	19	18986	0.0487728	0.00100074	28
ePC	-32.5	-137.5	1963	7982	78	0	10	0	16	0	6	3	78	0	0	10	0	0	0	0	0	0	0	0	0	0	8183	107	100764	0.0812096	0.00106189	21
ePC	-32.5	-127.5	1963	199	12	0	0	0	5	0	0	0	0	0	0	0	0	0	0	0	0	0	0	0	0	0	216	0	5288	0.0408472	0	8.25
ePC	-32.5	-122.5	1963	2106	198	0	0	0	34	0	6	10	27	0	0	0	0	0	0	0	0	0	0	0	0	0	2381	43	42520	0.0559972	0.00101129	5.75
ePC	-32.5	-117.5	1963	387	6	0	3	5	4	0	0	1	27	0	0	1	0	0	0	0	0	0	0	0	0	0	434	37	8954	0.04847	0.00413223	3.75
ePC	-27.5	-147.5	1963	25052	797	14	192	0	1261	67	10	29	566	0	0	92	0	0	0	0	0	0	0	0	0	0	28080	970	586059	0.0479133	0.00165512	18
ePC	-27.5	-142.5	1963	43182	2013	21	286	0	2704	84	32	64	651	0	0	190	0	0	0	0	0	0	0	0	0	0	49227	1328	835126	0.0589456	0.00159018	15.75
ePC	-27.5	-137.5	1963	18635	708	6	10	0	526	21	13	23	295	0	0	38	0	0	0	0	0	0	0	0	0	0	20275	406	378156	0.0536154	0.00107363	6.5
ePC	-27.5	-132.5	1963	11708	327	25	10	0	700	5	19	202	201	0	0	30	0	0	0	0	0	0	0	0	0	0	13227	492	217348	0.0608563	0.00226365	4
ePC	-27.5	-127.5	1963	18418	593	45	25	0	564	51	24	105	389	0	0	24	0	0	0	0	0	0	0	0	0	0	20238	663	350850	0.0576828	0.0018897	3.5
ePC	-27.5	-122.5	1963	16087	571	56	16	0	560	66	46	16	354	0	0	61	0	0	0	0	0	0	0	0	0	0	17833	615	254284	0.0701302	0.00241856	2
ePC	-27.5	-117.5	1963	52	4	0	0	0	4	0	0	0	5	0	0	0	0	0	0	0	0	0	0	0	0	0	65	5	2985	0.0217755	0.00167504	2.6
ePC	-27.5	-112.5	1963	46	6	0	0	0	0	0	0	0	4	0	0	0	0	0	0	0	0	0	0	0	0	0	56	4	2985	0.0187605	0.00134003	3.64865
ePC	-27.5	-107.5	1963	1526	878	0	0	0	135	47	0	50	28	0	0	22	0	0	0	0	0	0	0	0	0	0	2686	147	149365	0.0179828	0.000984166	4.25
ePC	-27.5	-92.5	1963	0	46	0	6	0	0	0	1	0	17	0	0	0	0	0	0	0	0	0	0	0	0	0	70	24	6033	0.0116029	0.00397812	6
ePC	-22.5	-147.5	1963	7111	658	1	8	0	1220	180	24	673	337	0	0	65	0	0	0	0	0	0	0	0	0	0	10277	1288	334015	0.0307681	0.00385611	14.75
ePC	-22.5	-142.5	1963	5823	804	3	6	0	665	138	19	553	311	0	0	68	0	0	0	0	0	0	0	0	0	0	8390	1098	284396	0.0295011	0.00386081	9.75
ePC	-22.5	-137.5	1963	4241	456	0	11	0	593	130	47	659	259	0	0	53	0	0	0	0	0	0	0	0	0	0	6449	1159	247958	0.0260084	0.00467418	6.75
ePC	-22.5	-132.5	1963	8161	1063	0	4	0	1030	83	53	3935	579	0	0	90	0	0	0	0	0	0	0	0	0	0	14998	4744	553064	0.027118	0.00857767	6
ePC	-22.5	-127.5	1963	14132	2147	1	30	0	1057	898	61	6307	905	0	0	217	0	0	0	0	0	0	0	0	0	0	25755	8419	862262	0.0298691	0.00976385	3
ePC	-22.5	-122.5	1963	5956	619	0	32	0	384	52	15	1890	290	0	0	74	0	0	0	0	0	0	0	0	0	0	9312	2353	269472	0.0345565	0.00873189	3
ePC	-22.5	-117.5	1963	7401	509	0	34	0	194	285	9	1686	214	0	0	80	0	0	0	0	0	0	0	0	0	0	10412	2308	265100	0.0392757	0.00870615	5.25
ePC	-22.5	-112.5	1963	940	190	0	0	0	107	0	3	270	96	0	0	27	0	0	0	0	0	0	0	0	0	0	1633	396	44691	0.0365398	0.00886084	11
ePC	-22.5	-107.5	1963	262	195	0	0	0	100	29	0	6	263	0	0	20	0	0	0	0	0	0	0	0	0	0	875	318	51117	0.0171176	0.00622102	5
ePC	-17.5	-147.5	1963	21050	1217	0	193	0	1593	1041	69	2545	572	0	0	92	0	0	0	0	0	0	0	0	0	0	28372	4512	938434	0.0302333	0.00480801	23
ePC	-17.5	-142.5	1963	9553	590	0	42	0	736	492	22	1449	211	0	0	40	0	0	0	0	0	0	0	0	0	0	13135	2256	390607	0.0336271	0.00577563	38
ePC	-17.5	-137.5	1963	54566	2513	0	96	0	2235	1399	91	4961	1035	0	0	259	0	0	0	0	0	0	0	0	0	0	67155	7841	1375573	0.0488197	0.00570017	30
ePC	-17.5	-132.5	1963	55219	3308	0	111	0	1718	538	124	3256	1315	0	0	300	0	0	0	0	0	0	0	0	0	0	65889	5644	1328835	0.049584	0.00424733	42.5
ePC	-17.5	-127.5	1963	56864	3095	2	611	0	2026	1016	75	4693	564	0	0	451	0	0	0	0	0	0	0	0	0	0	69397	7412	1473140	0.0471082	0.00503143	48.5
ePC	-17.5	-122.5	1963	90330	5130	0	733	0	3212	1113	89	8530	832	0	0	544	0	0	0	0	0	0	0	0	0	0	110513	11841	2022460	0.0546429	0.00585475	50
ePC	-17.5	-117.5	1963	80194	7067	0	1061	0	5935	2060	93	6548	1611	0	0	478	0	0	0	0	0	0	0	0	0	0	105047	11851	1901883	0.0552332	0.00623119	54.75
ePC	-17.5	-112.5	1963	16503	2891	0	194	0	2244	1090	36	354	1068	0	0	127	0	0	0	0	0	0	0	0	0	0	24507	2869	491486	0.0498631	0.0058374	54.5
ePC	-17.5	-107.5	1963	8740	3576	0	459	0	3652	2076	29	241	2724	0	0	225	0	0	0	0	0	0	0	0	0	0	21722	5754	608552	0.0356946	0.00945523	53
ePC	-17.5	-102.5	1963	1436	1170	0	115	0	746	107	14	83	1565	0	0	97	0	0	0	0	0	0	0	0	0	0	5333	1981	188113	0.02835	0.0105309	55.5
ePC	-17.5	-97.5	1963	3685	3994	0	124	0	1199	88	15	107	2582	0	0	140	0	0	0	0	0	0	0	0	0	0	11934	3056	327699	0.0364176	0.00932563	60.5
ePC	-17.5	-92.5	1963	1059	2262	0	17	0	742	14	1	43	695	0	0	37	0	0	0	0	0	0	0	0	0	0	4870	807	120918	0.0402752	0.00667394	71
ePC	-12.5	-147.5	1963	32647	2737	0	120	0	2542	230	36	679	93	0	0	62	0	0	0	0	0	0	0	0	0	0	39146	1220	742115	0.0527492	0.00164395	51.25
ePC	-12.5	-142.5	1963	51918	4733	0	190	0	5124	344	219	940	157	0	0	136	0	0	0	0	0	0	0	0	0	0	63761	1986	1091798	0.0584	0.00181902	56.25
ePC	-12.5	-137.5	1963	34730	3364	0	169	0	4479	118	24	738	130	0	0	55	0	0	0	0	0	0	0	0	0	0	43807	1234	713154	0.0614271	0.00173034	56
ePC	-12.5	-132.5	1963	41177	7926	0	337	0	6784	365	74	1289	308	0	0	241	0	0	0	0	0	0	0	0	0	0	58501	2614	1133590	0.0516068	0.00230595	59
ePC	-12.5	-127.5	1963	30070	10609	0	125	0	3626	252	53	1219	334	0	0	293	0	0	0	0	0	0	0	0	0	0	46581	2276	1077305	0.0432385	0.00211268	59
ePC	-12.5	-122.5	1963	17510	10872	1	171	0	3439	336	58	956	363	0	0	256	0	0	0	0	0	0	0	0	0	0	33962	2141	898855	0.0377836	0.00238192	64
ePC	-12.5	-117.5	1963	15461	7798	0	659	0	3536	690	49	604	504	0	0	216	0	0	0	0	0	0	0	0	0	0	29517	2722	678160	0.0435251	0.0040138	69.25
ePC	-12.5	-112.5	1963	3021	2559	0	21	0	1257	323	28	180	274	0	0	101	0	0	0	0	0	0	0	0	0	0	7764	927	254114	0.0305532	0.00364797	73.5
ePC	-12.5	-107.5	1963	9560	9040	0	507	0	5691	724	70	558	2866	0	0	404	0	0	0	0	0	0	0	0	0	0	29420	5129	842667	0.034913	0.00608663	73.5
ePC	-12.5	-102.5	1963	14884	15147	0	633	0	6871	515	96	779	6590	0	0	617	0	0	0	0	0	0	0	0	0	0	46132	9230	1311377	0.0351783	0.0070384	75.75
ePC	-12.5	-97.5	1963	16922	34350	0	1168	0	7601	817	102	1101	16633	0	0	856	0	0	0	0	0	0	0	0	0	0	79550	20677	2392310	0.0332524	0.00864311	79
ePC	-12.5	-92.5	1963	7805	16511	0	144	0	5362	141	27	212	5801	0	0	262	0	0	0	0	0	0	0	0	0	0	36265	6587	950063	0.0381712	0.00693322	79.5
ePC	-12.5	-87.5	1963	1	440	0	0	0	20	5	6	7	105	0	0	15	0	0	0	0	0	0	0	0	0	0	599	138	27369	0.0218861	0.0050422	80.5
ePC	-12.5	-82.5	1963	0	23	0	18	0	0	0	0	4	55	0	0	1	0	0	0	0	0	0	0	0	0	0	101	78	6096	0.0165682	0.0127953	81.25
ePC	-7.5	-147.5	1963	17695	11265	0	173	0	13114	693	54	1226	148	0	0	177	0	0	0	0	0	0	0	0	0	0	44545	2471	992113	0.0448991	0.00249064	68.25
ePC	-7.5	-142.5	1963	1802	6732	0	123	0	6184	136	40	656	92	0	0	121	0	0	0	0	0	0	0	0	0	0	15886	1168	495753	0.0320442	0.00235601	71.25
ePC	-7.5	-137.5	1963	1008	19966	0	652	0	10302	632	115	2033	226	0	0	202	0	0	0	0	0	0	0	0	0	0	35136	3860	1132122	0.0310355	0.00340953	70.25
ePC	-7.5	-132.5	1963	2425	29908	4	585	0	11921	942	142	2322	390	0	0	386	0	0	0	0	0	0	0	0	0	0	49025	4771	1737375	0.0282179	0.0027461	72
ePC	-7.5	-127.5	1963	1141	31269	0	1354	0	14631	982	191	2284	511	0	0	400	0	0	0	0	0	0	0	0	0	0	52763	5722	1856694	0.0284177	0.00308182	73
ePC	-7.5	-122.5	1963	926	26698	0	614	0	9979	907	97	1874	494	0	0	400	0	0	0	0	0	0	0	0	0	0	41989	4386	1450540	0.0289472	0.0030237	76
ePC	-7.5	-117.5	1963	1452	21865	0	742	0	10055	505	120	1326	1001	0	0	264	0	0	0	0	0	0	0	0	0	0	37330	3958	1315530	0.0283764	0.00300867	78.25
ePC	-7.5	-112.5	1963	1289	17429	0	971	0	13062	820	136	1301	1083	0	0	194	0	0	0	0	0	0	0	0	0	0	36285	4505	1255638	0.0288977	0.00358782	81
ePC	-7.5	-107.5	1963	682	23112	0	406	0	14124	1614	87	1349	7440	0	0	218	0	0	0	0	0	0	0	0	0	0	49032	11114	1523633	0.032181	0.00729441	83
ePC	-7.5	-102.5	1963	573	14260	0	210	0	4367	324	58	791	4175	0	0	96	0	0	0	0	0	0	0	0	0	0	24854	5654	872080	0.0284997	0.00648335	84
ePC	-7.5	-97.5	1963	112	9988	0	121	0	6372	200	32	436	3785	0	0	2600	0	0	0	0	0	0	0	0	0	0	23646	7174	635426	0.0372128	0.0112901	89
ePC	-7.5	-92.5	1963	53	2374	0	4	0	399	125	7	27	578	0	0	7	0	0	0	0	0	0	0	0	0	0	3574	748	152229	0.0234778	0.00491365	89.75
ePC	-7.5	-87.5	1963	0	80	0	0	0	14	10	0	7	31	0	0	0	0	0	0	0	0	0	0	0	0	0	142	48	8439	0.0168266	0.00568788	91.25
ePC	-2.5	-147.5	1963	171	25105	0	693	0	13498	383	90	1610	200	0	0	597	0	0	0	0	0	0	0	0	0	0	42347	3573	1482978	0.0285554	0.00240934	74.25
ePC	-2.5	-142.5	1963	227	27993	0	895	0	11754	627	148	1931	336	0	0	708	0	0	0	0	0	0	0	0	0	0	44619	4645	1574922	0.0283309	0.00294935	74.5
ePC	-2.5	-137.5	1963	76	34536	0	938	0	11400	1151	155	2483	485	0	0	900	0	0	0	0	0	0	0	0	0	0	52124	6112	1993668	0.0261448	0.00306571	78
ePC	-2.5	-132.5	1963	23	16727	0	188	0	7573	301	63	1238	320	0	0	477	0	0	0	0	0	0	0	0	0	0	26910	2587	1065734	0.0252502	0.00242743	78
ePC	-2.5	-127.5	1963	216	18134	0	613	0	8152	351	85	1413	469	0	0	503	0	0	0	0	0	0	0	0	0	0	29936	3434	1077441	0.0277844	0.00318718	80.75
ePC	-2.5	-122.5	1963	99	24417	6	700	0	9499	839	109	2192	1767	0	0	662	0	0	0	0	0	0	0	0	0	0	40290	6275	1559512	0.025835	0.00402369	80.25
ePC	-2.5	-117.5	1963	33	18045	0	517	0	3687	500	68	1696	1763	0	0	624	0	0	0	0	0	0	0	0	0	0	26933	5168	1025500	0.0262633	0.00503949	85
ePC	-2.5	-112.5	1963	58	12831	0	412	0	1934	356	68	1252	1726	0	0	458	0	0	0	0	0	0	0	0	0	0	19095	4272	764047	0.0249919	0.00559128	85.25
ePC	-2.5	-107.5	1963	15	11239	0	180	0	1909	263	50	873	1728	0	0	215	0	0	0	0	0	0	0	0	0	0	16472	3309	644394	0.025562	0.00513506	86.25
ePC	-2.5	-102.5	1963	36	6459	0	36	0	1755	184	43	441	1955	0	0	136	0	0	0	0	0	0	0	0	0	0	11045	2795	353258	0.0312661	0.00791206	86
ePC	-2.5	-97.5	1963	4	20114	0	35	0	4008	205	61	639	2094	0	0	335	0	0	0	0	0	0	0	0	0	0	27495	3369	875744	0.0313962	0.00384701	92.75
ePC	-2.5	-92.5	1963	0	1304	0	10	0	622	150	14	66	1110	0	0	75	0	0	0	0	0	0	0	0	0	0	3351	1425	159933	0.0209525	0.00890998	93
ePC	-2.5	-87.5	1963	136	22264	0	138	0	759	1782	136	700	16983	0	0	793	0	0	0	0	0	0	0	0	0	0	43691	20532	1409622	0.0309948	0.0145656	92.5
ePC	-2.5	-82.5	1963	102	48805	0	51	0	387	1657	133	410	10758	0	0	1112	0	0	0	0	0	0	0	0	0	0	63415	14121	1629957	0.0389059	0.00866342	70
ePC	2.5	-147.5	1963	8	31317	0	597	0	25695	188	146	2213	145	0	0	660	0	0	0	0	0	0	0	0	0	0	60969	3949	2362500	0.025807	0.00167153	80
ePC	2.5	-142.5	1963	15	38132	3	494	0	23404	312	223	2690	316	0	0	788	0	0	0	0	0	0	0	0	0	0	66377	4826	2596781	0.0255613	0.00185845	80
ePC	2.5	-137.5	1963	230	23354	0	680	0	10607	285	218	1818	230	0	0	445	0	0	0	0	0	0	0	0	0	0	37867	3676	1617911	0.0234049	0.00227207	83.5
ePC	2.5	-132.5	1963	17	14268	0	463	0	9592	152	88	1248	216	0	0	357	0	0	0	0	0	0	0	0	0	0	26401	2524	1051235	0.0251143	0.00240099	85.5
ePC	2.5	-127.5	1963	0	9282	0	140	0	5332	148	85	904	194	0	0	382	0	0	0	0	0	0	0	0	0	0	16467	1853	652083	0.0252529	0.00284166	86.25
ePC	2.5	-122.5	1963	30	8828	0	162	0	5741	113	77	980	335	0	0	440	0	0	0	0	0	0	0	0	0	0	16706	2107	727971	0.0229487	0.00289435	86.75
ePC	2.5	-117.5	1963	93	8606	0	166	0	6343	126	42	920	399	0	0	421	0	0	0	0	0	0	0	0	0	0	17116	2074	679945	0.0251726	0.00305025	88.5
ePC	2.5	-112.5	1963	1	12516	0	68	0	5861	266	80	1220	1159	0	0	652	0	0	0	0	0	0	0	0	0	0	21823	3445	834197	0.0261605	0.00412972	87.75
ePC	2.5	-107.5	1963	18	11649	0	250	0	5603	447	115	1177	2368	0	0	401	0	0	0	0	0	0	0	0	0	0	22028	4758	826809	0.0266422	0.00575465	86.25
ePC	2.5	-102.5	1963	48	8676	0	338	0	5694	382	104	1095	2081	0	0	272	0	0	0	0	0	0	0	0	0	0	18690	4272	752693	0.0248308	0.00567562	85
ePC	2.5	-97.5	1963	0	14757	0	357	0	6509	995	182	1692	3279	0	0	605	0	0	0	0	0	0	0	0	0	0	28376	7110	1050313	0.0270167	0.00676941	83.5
ePC	2.5	-92.5	1963	4	9710	0	122	0	1981	2002	142	1141	5867	0	0	311	0	0	0	0	0	0	0	0	0	0	21280	9585	750858	0.0283409	0.0127654	78.5
ePC	2.5	-87.5	1963	0	24854	0	105	0	906	4476	188	1229	10237	0	0	861	0	0	0	0	0	0	0	0	0	0	42856	17096	1387318	0.0308913	0.0123231	72
ePC	2.5	-82.5	1963	22	26202	0	43	0	418	1962	97	510	5186	0	0	531	0	0	0	0	0	0	0	0	0	0	34971	8329	952102	0.0367303	0.00874801	69.75
ePC	2.5	-77.5	1963	0	18	0	0	0	20	56	1	14	4	0	0	0	0	0	0	0	0	0	0	0	0	0	113	75	4775	0.0236649	0.0157068	9
ePC	7.5	-147.5	1963	14	21631	0	263	0	12608	487	69	2007	243	0	0	419	0	0	0	0	0	0	0	0	0	0	37741	3488	1378336	0.0273816	0.00253059	77.75
ePC	7.5	-142.5	1963	85	13732	0	571	0	10397	510	37	1114	196	0	0	294	0	0	0	0	0	0	0	0	0	0	26936	2722	1008746	0.0267025	0.0026984	79
ePC	7.5	-137.5	1963	63	12443	0	184	0	6390	208	62	1104	182	0	0	291	0	0	0	0	0	0	0	0	0	0	20927	2031	874067	0.0239421	0.00232362	79.5
ePC	7.5	-132.5	1963	10	17805	0	413	0	13526	331	100	1658	258	0	0	368	0	0	0	0	0	0	0	0	0	0	34469	3128	1189212	0.0289847	0.00263031	78
ePC	7.5	-127.5	1963	9	9326	0	255	0	7569	316	76	1130	294	0	0	244	0	0	0	0	0	0	0	0	0	0	19219	2315	710054	0.027067	0.00326032	74.25
ePC	7.5	-122.5	1963	143	10624	0	143	0	5940	94	70	855	241	0	0	246	0	0	0	0	0	0	0	0	0	0	18356	1649	598281	0.0306812	0.00275623	76.75
ePC	7.5	-117.5	1963	19	15288	0	267	0	9811	139	99	1397	796	0	0	502	0	0	0	0	0	0	0	0	0	0	28318	3200	950703	0.0297864	0.00336593	67.5
ePC	7.5	-112.5	1963	64	14028	0	226	0	7926	301	113	1531	2467	0	0	466	0	0	0	0	0	0	0	0	0	0	27122	5104	1009662	0.0268625	0.00505516	61
ePC	7.5	-107.5	1963	38	16591	0	267	0	9064	553	119	1712	5307	0	0	439	0	0	0	0	0	0	0	0	0	0	34090	8397	1209916	0.0281755	0.00694015	61.75
ePC	7.5	-102.5	1963	52	16720	0	531	0	11270	514	137	1724	5205	0	0	366	0	0	0	0	0	0	0	0	0	0	36519	8477	1170704	0.0311941	0.00724094	61
ePC	7.5	-97.5	1963	14	4580	0	143	0	3155	834	66	578	2081	0	0	100	0	0	0	0	0	0	0	0	0	0	11551	3802	399844	0.0288888	0.00950871	67
ePC	7.5	-92.5	1963	0	682	0	10	0	188	274	16	131	246	0	0	10	0	0	0	0	0	0	0	0	0	0	1557	687	58688	0.0265301	0.011706	69
ePC	7.5	-87.5	1963	0	120	0	0	0	179	70	4	7	76	0	0	8	0	0	0	0	0	0	0	0	0	0	464	165	16287	0.028489	0.0101308	61.5
ePC	7.5	-82.5	1963	0	53	0	0	0	7	29	0	5	2	0	0	0	0	0	0	0	0	0	0	0	0	0	96	36	5555	0.0172817	0.00648065	39.75
ePC	12.5	-147.5	1963	0	28	0	0	0	6	11	0	9	3	0	0	0	0	0	0	0	0	0	0	0	0	0	57	23	2896	0.0196823	0.00794199	73.5
ePC	12.5	-132.5	1963	0	23	0	0	0	20	0	1	6	11	0	0	1	0	0	0	0	0	0	0	0	0	0	62	19	2731	0.0227023	0.00695716	81.5
ePC	12.5	-127.5	1963	0	50	0	0	0	10	0	0	5	1	0	0	1	0	0	0	0	0	0	0	0	0	0	67	7	2731	0.0245331	0.00256316	79.5
ePC	12.5	-122.5	1963	0	137	0	0	0	72	6	0	5	166	0	0	0	0	0	0	0	0	0	0	0	0	0	386	177	15240	0.0253281	0.0116142	80
ePC	12.5	-117.5	1963	52	175	0	6	0	57	6	2	12	15	0	0	3	0	0	0	0	0	0	0	0	0	0	328	44	13095	0.0250477	0.00336006	71
ePC	12.5	-112.5	1963	0	260	0	0	0	382	29	8	18	323	0	0	25	0	0	0	0	0	0	0	0	0	0	1045	403	42586	0.0245386	0.0094632	70
ePC	12.5	-107.5	1963	0	226	0	0	0	1796	32	0	60	731	0	0	10	0	0	0	0	0	0	0	0	0	0	2855	833	79558	0.0358858	0.0104703	64.5
ePC	12.5	-102.5	1963	4	316	0	0	0	169	15	7	21	89	0	0	8	0	0	0	0	0	0	0	0	0	0	629	140	25210	0.0249504	0.00555335	59.25
ePC	12.5	-97.5	1963	9	769	0	4	0	18	0	4	62	850	0	0	5	0	0	0	0	0	0	0	0	0	0	1721	925	58776	0.0292807	0.0157377	74
ePC	17.5	-142.5	1963	0	39	0	0	0	11	0	0	1	0	0	0	1	0	0	0	0	0	0	0	0	0	0	52	2	2762	0.0188269	0.000724113	53.5
ePC	17.5	-137.5	1963	0	52	0	0	0	5	0	0	1	1	0	0	0	0	0	0	0	0	0	0	0	0	0	59	2	2826	0.0208776	0.000707714	77.5
ePC	17.5	-132.5	1963	0	30	0	0	0	113	0	0	1	0	0	0	0	0	0	0	0	0	0	0	0	0	0	144	1	2731	0.0527279	0.000366166	80
ePC	17.5	-117.5	1963	0	152	0	0	0	96	14	5	10	276	0	0	7	0	0	0	0	0	0	0	0	0	0	560	312	19698	0.0284293	0.0158392	91.25
ePC	17.5	-112.5	1963	0	102	0	0	0	619	216	7	62	7411	0	0	16	0	0	0	0	0	0	0	0	0	0	8433	7712	223677	0.0377017	0.0344783	86.75
ePC	17.5	-107.5	1963	0	0	0	0	0	141	59	1	4	1056	0	0	1	0	0	0	0	0	0	0	0	0	0	1262	1121	20945	0.060253	0.0535211	84.25
ePC	17.5	-102.5	1963	0	0	0	0	0	33	109	0	6	92	0	0	0	0	0	0	0	0	0	0	0	0	0	240	207	7720	0.0310881	0.0268135	80.75
ePC	22.5	-147.5	1963	0	17	0	0	0	0	0	0	4	9	0	0	0	0	0	0	0	0	0	0	0	0	0	30	13	2604	0.0115207	0.00499232	49.75
ePC	22.5	-142.5	1963	0	372	0	6	0	6	0	0	3	10	0	0	0	0	0	0	0	0	0	0	0	0	0	397	19	17070	0.0232572	0.00111306	45.25
ePC	22.5	-132.5	1963	0	1782	0	0	0	9	0	0	0	15	0	0	25	0	0	0	0	0	0	0	0	0	0	1831	40	57468	0.0318612	0.00069604	42.25
ePC	22.5	-127.5	1963	0	311	0	0	0	3	0	0	0	6	0	0	0	0	0	0	0	0	0	0	0	0	0	320	6	11367	0.0281517	0.000527844	38.25
ePC	22.5	-117.5	1963	0	0	0	0	0	0	0	0	0	1	0	0	1	0	0	0	0	0	0	0	0	0	0	2	2	2477	0.000807428	0.000807428	83
ePC	22.5	-112.5	1963	0	37	0	0	0	13	1	0	1	42	0	0	0	0	0	0	0	0	0	0	0	0	0	94	44	5715	0.0164479	0.00769904	92.75
ePC	22.5	-107.5	1963	0	0	0	0	0	6	17	0	0	124	0	0	0	0	0	0	0	0	0	0	0	0	0	147	141	2667	0.0551181	0.0528684	91.25
ePC	27.5	-147.5	1963	2	3792	0	17	0	170	77	0	106	897	0	0	48	0	0	0	0	0	0	0	0	0	0	5109	1145	236735	0.0215811	0.00483663	60.75
ePC	27.5	-142.5	1963	29	10686	2	0	0	149	200	8	139	2029	0	0	283	0	0	0	0	0	0	0	0	0	0	13525	2661	590481	0.0229051	0.0045065	44
ePC	27.5	-137.5	1963	3	14798	0	0	0	396	19	2	51	442	0	0	363	0	0	0	0	0	0	0	0	0	0	16074	877	533343	0.0301382	0.00164435	40.75
ePC	27.5	-132.5	1963	8	17018	0	11	0	621	10	0	23	200	0	0	177	0	0	0	0	0	0	0	0	0	0	18068	421	705208	0.0256208	0.000596987	36.75
ePC	27.5	-127.5	1963	0	1841	0	0	0	15	0	0	0	2	0	0	6	0	0	0	0	0	0	0	0	0	0	1864	8	85848	0.0217128	9.3188e-05	27
ePC	32.5	-147.5	1963	22	18901	2	6	0	270	52	12	226	2018	0	0	1067	0	0	0	0	0	0	0	0	0	0	22576	3383	1126071	0.0200485	0.00300425	52.75
ePC	32.5	-142.5	1963	5	16759	0	2	0	165	35	0	71	1033	0	0	166	0	0	0	0	0	0	0	0	0	0	18236	1307	709880	0.0256888	0.00184116	46.5
ePC	32.5	-137.5	1963	87	25995	0	0	0	257	23	0	6	128	0	0	175	0	0	0	0	0	0	0	0	0	0	26671	332	1001542	0.0266299	0.000331489	42
ePC	32.5	-132.5	1963	16	28104	0	0	0	433	27	0	9	129	0	0	125	0	0	0	0	0	0	0	0	0	0	28843	290	1144493	0.0252016	0.000253387	34.75
ePC	32.5	-127.5	1963	0	1119	0	0	0	6	0	0	0	1	0	0	6	0	0	0	0	0	0	0	0	0	0	1132	7	34900	0.0324355	0.000200573	37.25
ePC	37.5	-147.5	1963	3513	185	28	0	0	0	0	0	0	9	0	0	1219	0	0	0	0	0	0	0	0	0	0	4954	1256	240594	0.0205907	0.00522041	55
ePC	37.5	-142.5	1963	71	43	0	0	0	2	0	0	0	18	0	0	82	0	0	0	0	0	0	0	0	0	0	216	100	28331	0.00762416	0.0035297	54.5
ePC	37.5	-132.5	1963	20	0	0	0	0	0	0	0	0	0	0	0	19	0	0	0	0	0	0	0	0	0	0	39	19	2667	0.0146232	0.00712411	43
ePC	42.5	-147.5	1963	168	20	1	0	0	0	0	0	0	11	0	0	168	0	0	0	0	0	0	0	0	0	0	368	180	31594	0.0116478	0.00569728	35.75
ePC	42.5	-142.5	1963	0	4	0	0	0	0	0	0	0	0	0	0	20	0	0	0	0	0	0	0	0	0	0	24	20	18414	0.00130336	0.00108613	38.25
ePC	42.5	-137.5	1963	3	0	0	0	0	0	0	0	0	0	0	0	2	0	0	0	0	0	0	0	0	0	0	5	2	5110	0.000978474	0.000391389	38.75
ePC	-32.5	-147.5	1964	115	1	0	7	0	6	0	0	0	0	0	0	0	0	0	0	0	0	0	0	0	0	0	129	7	2010	0.0641791	0.00348259	33
ePC	-32.5	-142.5	1964	1410	31	0	3	0	48	6	0	2	19	0	0	4	0	0	0	0	0	0	0	0	0	0	1523	34	26310	0.0578867	0.00129228	28
ePC	-32.5	-132.5	1964	133	49	0	0	0	13	0	0	0	11	0	0	2	0	0	0	0	0	0	0	0	0	0	208	13	12188	0.017066	0.00106662	9
ePC	-27.5	-147.5	1964	11298	341	15	8	0	1142	38	13	7	219	0	0	27	0	0	0	0	0	0	0	0	0	0	13108	327	248485	0.0527517	0.00131597	18
ePC	-27.5	-142.5	1964	22535	530	5	49	0	2178	59	7	15	342	0	0	45	0	0	0	0	0	0	0	0	0	0	25765	522	392834	0.0655875	0.00132881	15.75
ePC	-27.5	-137.5	1964	13421	343	6	51	0	376	18	3	4	199	0	0	21	0	0	0	0	0	0	0	0	0	0	14442	302	232361	0.0621533	0.0012997	6.5
ePC	-27.5	-132.5	1964	9920	131	2	15	0	199	3	4	10	118	0	0	19	0	0	0	0	0	0	0	0	0	0	10421	171	155976	0.0668116	0.00109632	4
ePC	-27.5	-127.5	1964	3795	72	0	0	0	67	13	0	29	125	0	0	12	0	0	0	0	0	0	0	0	0	0	4113	179	74278	0.0553731	0.00240987	3.5
ePC	-27.5	-112.5	1964	85	7	0	0	0	1	1	1	2	7	0	0	0	0	0	0	0	0	0	0	0	0	0	104	11	2442	0.042588	0.0045045	3.64865
ePC	-27.5	-107.5	1964	3140	745	0	3	0	550	13	7	144	813	0	0	31	0	0	0	0	0	0	0	0	0	0	5446	1011	165484	0.0329095	0.00610935	4.25
ePC	-27.5	-102.5	1964	53	71	0	0	0	105	0	0	12	196	0	0	7	0	0	0	0	0	0	0	0	0	0	444	215	18981	0.0233918	0.0113271	2.77778
ePC	-27.5	-97.5	1964	2	38	0	0	0	41	0	0	2	50	0	0	3	0	0	0	0	0	0	0	0	0	0	136	55	7659	0.0177569	0.00718109	2.25
ePC	-22.5	-147.5	1964	3288	229	0	54	0	478	37	13	264	81	0	0	19	0	0	0	0	0	0	0	0	0	0	4463	468	120650	0.0369913	0.00387899	14.75
ePC	-22.5	-142.5	1964	1336	139	0	0	0	104	83	5	518	28	0	0	12	0	0	0	0	0	0	0	0	0	0	2225	646	91245	0.0243849	0.00707984	9.75
ePC	-22.5	-137.5	1964	1062	164	0	0	0	182	100	8	290	67	0	0	17	0	0	0	0	0	0	0	0	0	0	1890	482	79782	0.0236896	0.00604146	6.75
ePC	-22.5	-132.5	1964	3142	1220	0	0	0	788	293	7	722	483	0	0	57	0	0	0	0	0	0	0	0	0	0	6712	1562	266101	0.0252235	0.00586995	6
ePC	-22.5	-127.5	1964	6883	3475	0	11	0	2059	680	31	1224	1342	0	0	151	0	0	0	0	0	0	0	0	0	0	15856	3439	621834	0.0254988	0.00553041	3
ePC	-22.5	-122.5	1964	6022	2955	0	0	0	2167	140	7	486	1694	0	0	171	0	0	0	0	0	0	0	0	0	0	13642	2498	447830	0.0304625	0.00557801	3
ePC	-22.5	-117.5	1964	7190	2312	0	6	0	2552	162	10	257	1251	0	0	141	0	0	0	0	0	0	0	0	0	0	13881	1827	418344	0.0331808	0.00436722	5.25
ePC	-22.5	-112.5	1964	1619	401	0	14	0	481	85	4	598	253	0	0	57	0	0	0	0	0	0	0	0	0	0	3512	1011	139239	0.0252228	0.0072609	11
ePC	-22.5	-107.5	1964	1150	216	0	4	0	162	7	0	97	550	0	0	18	0	0	0	0	0	0	0	0	0	0	2204	676	65079	0.0338665	0.0103874	5
ePC	-22.5	-102.5	1964	241	73	0	0	0	64	0	0	19	317	0	0	6	0	0	0	0	0	0	0	0	0	0	720	342	29826	0.02414	0.0114665	13.5
ePC	-22.5	-97.5	1964	62	87	0	0	0	44	0	0	2	30	0	0	0	0	0	0	0	0	0	0	0	0	0	225	32	9502	0.0236792	0.00336771	18.25
ePC	-22.5	-92.5	1964	79	522	0	0	0	280	0	0	0	18	0	0	7	0	0	0	0	0	0	0	0	0	0	906	25	51082	0.0177362	0.000489409	29.25
ePC	-22.5	-87.5	1964	8	75	0	0	0	23	0	0	0	7	0	0	6	0	0	0	0	0	0	0	0	0	0	119	13	11255	0.0105731	0.00115504	51.5
ePC	-17.5	-147.5	1964	1645	144	0	143	0	181	5	12	233	60	0	0	8	0	0	0	0	0	0	0	0	0	0	2431	461	78474	0.0309784	0.00587456	23
ePC	-17.5	-142.5	1964	920	72	0	66	0	307	55	2	314	29	0	0	3	0	0	0	0	0	0	0	0	0	0	1768	469	65756	0.0268873	0.00713243	38
ePC	-17.5	-137.5	1964	5518	361	0	82	0	422	51	6	318	41	0	0	24	0	0	0	0	0	0	0	0	0	0	6823	522	160649	0.0424715	0.00324932	30
ePC	-17.5	-132.5	1964	9541	793	0	51	0	475	137	12	551	186	0	0	73	0	0	0	0	0	0	0	0	0	0	11819	1010	268453	0.0440263	0.0037623	42.5
ePC	-17.5	-127.5	1964	17368	1336	0	69	0	732	234	13	692	133	0	0	98	0	0	0	0	0	0	0	0	0	0	20675	1239	449119	0.0460346	0.00275873	48.5
ePC	-17.5	-122.5	1964	25095	1854	1	70	0	1110	83	14	1848	405	0	0	198	0	0	0	0	0	0	0	0	0	0	30678	2619	756128	0.0405725	0.0034637	50
ePC	-17.5	-117.5	1964	35347	2547	0	583	0	1080	528	41	3317	526	0	0	337	0	0	0	0	0	0	0	0	0	0	44306	5332	1014051	0.0436921	0.00525812	54.75
ePC	-17.5	-112.5	1964	19553	1216	0	389	0	457	554	16	2342	199	0	0	264	0	0	0	0	0	0	0	0	0	0	24990	3764	584358	0.0427649	0.00644126	54.5
ePC	-17.5	-107.5	1964	6146	605	0	32	0	255	137	12	575	119	0	0	64	0	0	0	0	0	0	0	0	0	0	7945	939	200107	0.0397038	0.00469249	53
ePC	-17.5	-102.5	1964	1484	1593	0	1	0	1363	75	11	33	633	0	0	125	0	0	0	0	0	0	0	0	0	0	5318	878	213028	0.0249639	0.00412152	55.5
ePC	-17.5	-97.5	1964	2077	1893	0	16	0	1853	218	16	44	1012	0	0	147	0	0	0	0	0	0	0	0	0	0	7276	1453	260812	0.0278975	0.00557106	60.5
ePC	-17.5	-92.5	1964	3382	1635	0	8	0	1145	53	7	23	540	0	0	69	0	0	0	0	0	0	0	0	0	0	6862	700	193625	0.0354396	0.00361524	71
ePC	-17.5	-87.5	1964	31	25	0	0	0	19	0	0	1	9	0	0	0	0	0	0	0	0	0	0	0	0	0	85	10	4662	0.0182325	0.002145	72.5
ePC	-12.5	-147.5	1964	8325	1255	0	38	0	1425	127	11	175	22	0	0	15	0	0	0	0	0	0	0	0	0	0	11393	388	225250	0.0505794	0.00172253	51.25
ePC	-12.5	-142.5	1964	20822	3972	3	178	0	5354	221	21	197	59	0	0	74	0	0	0	0	0	0	0	0	0	0	30901	753	586227	0.0527117	0.00128449	56.25
ePC	-12.5	-137.5	1964	15799	3748	0	175	0	3571	263	22	269	57	0	0	91	0	0	0	0	0	0	0	0	0	0	23995	877	492226	0.0487479	0.0017817	56
ePC	-12.5	-132.5	1964	23152	6387	1	92	0	5525	224	81	413	199	0	0	137	0	0	0	0	0	0	0	0	0	0	36211	1147	863392	0.0419404	0.00132848	59
ePC	-12.5	-127.5	1964	34467	9623	0	616	0	6095	465	86	624	346	0	0	414	0	0	0	0	0	0	0	0	0	0	52736	2551	1353650	0.0389584	0.00188453	59
ePC	-12.5	-122.5	1964	10366	10506	0	303	0	2931	602	30	547	144	0	0	362	0	0	0	0	0	0	0	0	0	0	25791	1988	792930	0.0325262	0.00250716	64
ePC	-12.5	-117.5	1964	7624	4444	0	78	0	2021	76	17	241	203	0	0	171	0	0	0	0	0	0	0	0	0	0	14875	786	484920	0.0306752	0.00162089	69.25
ePC	-12.5	-112.5	1964	5704	6454	0	92	0	1816	232	44	285	320	0	0	249	0	0	0	0	0	0	0	0	0	0	15196	1222	543287	0.0279705	0.00224927	73.5
ePC	-12.5	-107.5	1964	10036	6405	0	70	0	3370	308	57	321	1341	0	0	351	0	0	0	0	0	0	0	0	0	0	22259	2448	748038	0.0297565	0.00327256	73.5
ePC	-12.5	-102.5	1964	14050	17728	0	97	0	11052	421	129	599	6673	0	0	1153	0	0	0	0	0	0	0	0	0	0	51902	9072	1928865	0.0269081	0.00470328	75.75
ePC	-12.5	-97.5	1964	16508	25074	3	404	0	11190	508	186	819	15453	0	0	1079	0	0	0	0	0	0	0	0	0	0	71224	18452	2725958	0.0261281	0.006769	79
ePC	-12.5	-92.5	1964	20613	16099	0	60	0	13644	134	79	427	9328	0	0	507	0	0	0	0	0	0	0	0	0	0	60891	10535	1747070	0.0348532	0.0060301	79.5
ePC	-12.5	-87.5	1964	106	168	0	0	0	325	0	1	2	16	0	0	0	0	0	0	0	0	0	0	0	0	0	618	19	16962	0.0364344	0.00112015	80.5
ePC	-12.5	-82.5	1964	71	241	0	0	0	24	0	0	2	29	0	0	71	0	0	0	0	0	0	0	0	0	0	438	102	12932	0.0338695	0.00788741	81.25
ePC	-12.5	-77.5	1964	0	0	0	0	0	1	0	0	1	29	0	0	0	0	0	0	0	0	0	0	0	0	0	31	30	2131	0.0145472	0.0140779	66.5
ePC	-7.5	-147.5	1964	10219	4301	0	105	0	5187	260	25	465	37	0	0	54	0	0	0	0	0	0	0	0	0	0	20653	946	481325	0.0429086	0.00196541	68.25
ePC	-7.5	-142.5	1964	3767	5563	0	71	0	11711	458	55	468	80	0	0	85	0	0	0	0	0	0	0	0	0	0	22258	1217	592027	0.0375963	0.00205565	71.25
ePC	-7.5	-137.5	1964	1581	12077	0	196	0	4562	297	59	967	104	0	0	92	0	0	0	0	0	0	0	0	0	0	19935	1715	769434	0.0259087	0.00222891	70.25
ePC	-7.5	-132.5	1964	4129	19702	0	576	0	7191	901	132	1206	181	0	0	154	0	0	0	0	0	0	0	0	0	0	34172	3150	1244327	0.0274622	0.00253149	72
ePC	-7.5	-127.5	1964	3895	19968	0	491	0	6650	881	110	1014	223	0	0	245	0	0	0	0	0	0	0	0	0	0	33477	2964	1363766	0.0245475	0.00217339	73
ePC	-7.5	-122.5	1964	1749	15935	0	341	0	6206	436	80	727	334	0	0	248	0	0	0	0	0	0	0	0	0	0	26056	2166	1111849	0.0234348	0.00194811	76
ePC	-7.5	-117.5	1964	1997	11849	0	269	0	4734	227	87	528	517	0	0	178	0	0	0	0	0	0	0	0	0	0	20386	1806	870841	0.0234096	0.00207386	78.25
ePC	-7.5	-112.5	1964	1970	16369	0	183	0	7481	347	140	656	1477	0	0	273	0	0	0	0	0	0	0	0	0	0	28896	3076	1305753	0.0221298	0.00235573	81
ePC	-7.5	-107.5	1964	1537	15550	1	242	0	6218	354	85	799	1711	0	0	277	0	0	0	0	0	0	0	0	0	0	26774	3469	1147905	0.0233242	0.00302203	83
ePC	-7.5	-102.5	1964	354	13367	0	80	0	5314	136	50	711	1802	0	0	189	0	0	0	0	0	0	0	0	0	0	22003	2968	977149	0.0225175	0.00303741	84
ePC	-7.5	-97.5	1964	17	9718	1	168	0	2123	18	47	392	1608	0	0	87	0	0	0	0	0	0	0	0	0	0	14179	2321	626339	0.0226379	0.00370566	89
ePC	-7.5	-92.5	1964	57	162	0	0	0	40	0	2	13	136	0	0	2	0	0	0	0	0	0	0	0	0	0	412	153	41602	0.00990337	0.00367771	89.75
ePC	-7.5	-87.5	1964	0	34	0	0	0	4	161	2	9	41	0	0	3	0	0	0	0	0	0	0	0	0	0	254	216	9724	0.0261209	0.0222131	91.25
ePC	-7.5	-82.5	1964	1	28	0	0	0	0	0	0	3	33	0	0	26	0	0	0	0	0	0	0	0	0	0	91	62	12723	0.0071524	0.00487306	85
ePC	-2.5	-147.5	1964	176	10013	0	193	0	4769	214	63	907	79	0	0	176	0	0	0	0	0	0	0	0	0	0	16590	1632	739508	0.0224338	0.00220687	74.25
ePC	-2.5	-142.5	1964	28	10741	0	154	0	3875	132	64	1049	146	0	0	265	0	0	0	0	0	0	0	0	0	0	16454	1810	835649	0.0196901	0.00216598	74.5
ePC	-2.5	-137.5	1964	0	3834	0	44	0	1902	60	21	290	29	0	0	121	0	0	0	0	0	0	0	0	0	0	6301	565	333399	0.0188993	0.00169467	78
ePC	-2.5	-132.5	1964	0	8442	0	194	0	4530	316	26	452	78	0	0	324	0	0	0	0	0	0	0	0	0	0	14362	1390	614562	0.0233695	0.00226177	78
ePC	-2.5	-127.5	1964	13	7949	0	35	0	4780	282	36	481	102	0	0	344	0	0	0	0	0	0	0	0	0	0	14022	1280	618799	0.02266	0.00206852	80.75
ePC	-2.5	-122.5	1964	9	9369	0	125	0	4424	242	29	519	309	0	0	538	0	0	0	0	0	0	0	0	0	0	15564	1762	701760	0.0221785	0.00251083	80.25
ePC	-2.5	-117.5	1964	4	9639	0	145	0	4229	166	42	609	789	0	0	455	0	0	0	0	0	0	0	0	0	0	16078	2206	737445	0.0218023	0.00299141	85
ePC	-2.5	-112.5	1964	8	9801	7	240	0	1922	151	29	344	805	0	0	250	0	0	0	0	0	0	0	0	0	0	13557	1826	631485	0.0214684	0.0028916	85.25
ePC	-2.5	-107.5	1964	30	11886	3	81	0	4004	117	35	557	864	0	0	388	0	0	0	0	0	0	0	0	0	0	17965	2045	858540	0.0209251	0.00238195	86.25
ePC	-2.5	-102.5	1964	46	15541	0	101	0	6251	197	34	731	717	0	0	327	0	0	0	0	0	0	0	0	0	0	23945	2107	919304	0.0260469	0.00229195	86
ePC	-2.5	-97.5	1964	0	9878	0	49	0	1782	88	33	228	465	0	0	220	0	0	0	0	0	0	0	0	0	0	12743	1083	597921	0.0213122	0.00181128	92.75
ePC	-2.5	-92.5	1964	0	1958	0	2	0	64	35	4	17	145	0	0	92	0	0	0	0	0	0	0	0	0	0	2317	295	132529	0.017483	0.00222593	93
ePC	-2.5	-87.5	1964	5	2680	0	8	0	34	213	57	59	5898	0	0	611	0	0	0	0	0	0	0	0	0	0	9565	6846	498633	0.0191824	0.0137295	92.5
ePC	-2.5	-82.5	1964	27	43980	0	66	0	1261	3685	88	295	11314	0	0	8433	0	0	0	0	0	0	0	0	0	0	69149	23881	2349726	0.0294285	0.0101633	70
ePC	2.5	-147.5	1964	16	10686	0	364	0	6521	134	100	785	81	0	0	265	0	0	0	0	0	0	0	0	0	0	18952	1729	939235	0.0201781	0.00184086	80
ePC	2.5	-142.5	1964	14	7675	0	588	0	3769	109	43	534	62	0	0	184	0	0	0	0	0	0	0	0	0	0	12978	1520	629874	0.0206041	0.00241318	80
ePC	2.5	-137.5	1964	0	4645	0	335	0	2343	73	24	368	58	0	0	110	0	0	0	0	0	0	0	0	0	0	7956	968	398293	0.0199752	0.00243037	83.5
ePC	2.5	-132.5	1964	0	8940	0	708	0	4885	103	46	529	120	0	0	301	0	0	0	0	0	0	0	0	0	0	15632	1807	674164	0.0231872	0.00268036	85.5
ePC	2.5	-127.5	1964	22	7662	0	70	0	4158	64	37	549	137	0	0	295	0	0	0	0	0	0	0	0	0	0	12994	1152	602750	0.0215579	0.00191124	86.25
ePC	2.5	-122.5	1964	78	3893	0	95	0	2167	31	20	318	134	0	0	217	0	0	0	0	0	0	0	0	0	0	6953	815	353120	0.0196902	0.002308	86.75
ePC	2.5	-117.5	1964	9	14573	0	233	0	7199	174	61	1139	663	0	0	853	0	0	0	0	0	0	0	0	0	0	24904	3123	1026773	0.0242546	0.00304157	88.5
ePC	2.5	-112.5	1964	55	18301	0	538	0	6669	316	82	1235	800	0	0	703	0	0	0	0	0	0	0	0	0	0	28699	3674	1249319	0.0229717	0.0029408	87.75
ePC	2.5	-107.5	1964	49	22416	0	115	0	4828	741	117	1446	1851	0	0	1150	0	0	0	0	0	0	0	0	0	0	32713	5420	1546054	0.021159	0.0035057	86.25
ePC	2.5	-102.5	1964	92	22130	0	95	0	3390	818	131	1262	2758	0	0	1133	0	0	0	0	0	0	0	0	0	0	31809	6197	1415492	0.022472	0.00437798	85
ePC	2.5	-97.5	1964	190	24576	0	171	0	6065	2240	294	1305	3188	0	0	1211	0	0	0	0	0	0	0	0	0	0	39240	8409	1802866	0.0217653	0.00466424	83.5
ePC	2.5	-92.5	1964	85	12182	0	274	0	3229	2981	158	1027	4192	0	0	824	0	0	0	0	0	0	0	0	0	0	24952	9456	1066499	0.0233962	0.00886639	78.5
ePC	2.5	-87.5	1964	24	10304	0	11	0	577	3799	87	791	1271	0	0	436	0	0	0	0	0	0	0	0	0	0	17300	6395	786850	0.0219864	0.00812734	72
ePC	2.5	-82.5	1964	3	14015	0	7	0	303	5600	142	608	2576	0	0	489	0	0	0	0	0	0	0	0	0	0	23743	9422	988324	0.0240235	0.00953331	69.75
ePC	7.5	-147.5	1964	150	28132	0	347	0	13917	315	165	3043	653	0	0	661	0	0	0	0	0	0	0	0	0	0	47383	5184	2177784	0.0217574	0.0023804	77.75
ePC	7.5	-142.5	1964	222	18557	0	536	0	11228	259	104	1539	424	0	0	438	0	0	0	0	0	0	0	0	0	0	33307	3300	1448334	0.0229968	0.00227848	79
ePC	7.5	-137.5	1964	187	14792	0	274	0	10880	380	99	1531	276	0	0	494	0	0	0	0	0	0	0	0	0	0	28913	3054	1371423	0.0210825	0.00222688	79.5
ePC	7.5	-132.5	1964	323	19519	0	282	0	19498	464	118	1460	557	0	0	532	0	0	0	0	0	0	0	0	0	0	42753	3413	1787286	0.0239206	0.0019096	78
ePC	7.5	-127.5	1964	165	21158	0	216	0	28542	138	124	1418	1045	0	0	483	0	0	0	0	0	0	0	0	0	0	53289	3424	2277977	0.0233931	0.00150309	74.25
ePC	7.5	-122.5	1964	24	22571	0	348	0	13346	989	110	1532	1457	0	0	554	0	0	0	0	0	0	0	0	0	0	40931	4990	1707778	0.0239674	0.00292193	76.75
ePC	7.5	-117.5	1964	137	6722	0	182	0	3423	124	36	541	470	0	0	183	0	0	0	0	0	0	0	0	0	0	11818	1536	556467	0.0212376	0.00276027	67.5
ePC	7.5	-112.5	1964	165	9099	0	196	0	2455	249	54	852	966	0	0	168	0	0	0	0	0	0	0	0	0	0	14204	2485	652915	0.0217547	0.00380601	61
ePC	7.5	-107.5	1964	0	7463	0	164	0	3344	683	45	846	1665	0	0	131	0	0	0	0	0	0	0	0	0	0	14341	3534	651238	0.0220211	0.00542659	61.75
ePC	7.5	-102.5	1964	7	6137	0	6	0	2513	541	81	764	1889	0	0	234	0	0	0	0	0	0	0	0	0	0	12172	3515	621160	0.0195956	0.00565877	61
ePC	7.5	-97.5	1964	19	2381	0	8	0	2032	456	51	229	740	0	0	145	0	0	0	0	0	0	0	0	0	0	6061	1629	290190	0.0208863	0.00561356	67
ePC	7.5	-92.5	1964	0	33	0	0	0	229	115	0	7	15	0	0	3	0	0	0	0	0	0	0	0	0	0	402	140	14486	0.0277509	0.0096645	69
ePC	7.5	-87.5	1964	0	6	0	0	0	53	340	2	11	27	0	0	7	0	0	0	0	0	0	0	0	0	0	446	387	22212	0.0200792	0.017423	61.5
ePC	12.5	-147.5	1964	59	8212	0	177	0	1738	151	29	442	5041	0	0	130	0	0	0	0	0	0	0	0	0	0	15979	5970	717416	0.022273	0.00832153	73.5
ePC	12.5	-142.5	1964	0	633	0	59	0	1005	19	5	77	203	0	0	33	0	0	0	0	0	0	0	0	0	0	2034	396	101630	0.0200138	0.00389649	76
ePC	12.5	-137.5	1964	0	23	0	0	0	575	5	1	31	181	0	0	27	0	0	0	0	0	0	0	0	0	0	843	245	60573	0.0139171	0.00404471	82.5
ePC	12.5	-132.5	1964	0	175	0	31	0	10466	28	11	106	405	0	0	86	0	0	0	0	0	0	0	0	0	0	11308	667	465551	0.0242895	0.00143271	81.5
ePC	12.5	-127.5	1964	1	1810	0	47	0	45677	166	22	599	1398	0	0	309	0	0	0	0	0	0	0	0	0	0	50029	2541	1768653	0.0282865	0.00143669	79.5
ePC	12.5	-122.5	1964	0	370	0	50	0	4103	20	7	156	744	0	0	33	0	0	0	0	0	0	0	0	0	0	5483	1010	210876	0.0260011	0.00478954	80
ePC	12.5	-117.5	1964	0	6	0	0	0	3	0	0	10	61	0	0	0	0	0	0	0	0	0	0	0	0	0	80	71	8575	0.00932945	0.00827988	71
ePC	12.5	-112.5	1964	14	28	0	6	0	3697	305	4	130	554	0	0	7	0	0	0	0	0	0	0	0	0	0	4745	1006	152495	0.0311158	0.00659694	70
ePC	12.5	-107.5	1964	0	175	0	1	0	4435	469	10	157	703	0	0	7	0	0	0	0	0	0	0	0	0	0	5957	1347	189597	0.0314193	0.00710454	64.5
ePC	12.5	-102.5	1964	241	282	0	0	0	262	2573	3	42	219	0	0	11	0	0	0	0	0	0	0	0	0	0	3633	2848	64513	0.0563142	0.0441461	59.25
ePC	12.5	-97.5	1964	9	64	0	0	0	39	983	1	8	42	0	0	0	0	0	0	0	0	0	0	0	0	0	1146	1034	15230	0.0752462	0.0678923	74
ePC	12.5	-87.5	1964	0	4	0	0	0	34	8	0	0	2	0	0	6	0	0	0	0	0	0	0	0	0	0	54	16	2442	0.022113	0.00655201	70
ePC	17.5	-147.5	1964	0	270	0	0	0	1	22	0	11	19	0	0	2	0	0	0	0	0	0	0	0	0	0	325	54	16216	0.0200419	0.00333004	59
ePC	17.5	-142.5	1964	0	166	0	0	0	3	0	0	10	15	0	0	2	0	0	0	0	0	0	0	0	0	0	196	27	12956	0.0151281	0.00208398	53.5
ePC	17.5	-137.5	1964	0	2529	0	0	0	29	0	2	27	87	0	0	4	0	0	0	0	0	0	0	0	0	0	2678	120	96930	0.0276282	0.00123801	77.5
ePC	17.5	-132.5	1964	0	2	0	0	0	8	5	0	0	2	0	0	0	0	0	0	0	0	0	0	0	0	0	17	7	2214	0.00767841	0.0031617	80
ePC	17.5	-127.5	1964	0	510	0	0	0	184	1	3	81	831	0	0	190	0	0	0	0	0	0	0	0	0	0	1800	1106	73287	0.024561	0.0150914	81
ePC	17.5	-122.5	1964	0	911	0	0	0	268	0	2	76	1068	0	0	18	0	0	0	0	0	0	0	0	0	0	2343	1164	90799	0.0258042	0.0128195	80
ePC	17.5	-117.5	1964	0	23	0	1	0	664	49	8	66	2343	0	0	12	0	0	0	0	0	0	0	0	0	0	3166	2479	159302	0.0198742	0.0155616	91.25
ePC	17.5	-112.5	1964	28	123	0	199	0	10572	3637	186	711	61012	0	0	416	0	0	0	0	0	0	0	0	0	0	76884	66161	3202977	0.0240039	0.0206561	86.75
ePC	17.5	-107.5	1964	1	29	0	4	0	8137	2566	27	292	7679	0	0	84	0	0	0	0	0	0	0	0	0	0	18819	10652	747632	0.0251715	0.0142477	84.25
ePC	17.5	-102.5	1964	0	0	0	0	0	23	161	1	1	20	0	0	0	0	0	0	0	0	0	0	0	0	0	206	183	4418	0.0466274	0.0414215	80.75
ePC	17.5	-97.5	1964	0	0	0	0	0	219	10201	2	34	49	0	0	2	0	0	0	0	0	0	0	0	0	0	10507	10288	77106	0.136267	0.133427	72.3947
ePC	22.5	-147.5	1964	0	364	0	0	0	19	0	0	3	35	0	0	59	0	0	0	0	0	0	0	0	0	0	480	97	45568	0.0105337	0.00212869	49.75
ePC	22.5	-142.5	1964	0	319	0	0	0	13	0	0	0	20	0	0	38	0	0	0	0	0	0	0	0	0	0	390	58	36456	0.0106978	0.00159096	45.25
ePC	22.5	-137.5	1964	0	1408	0	0	0	163	0	5	12	80	0	0	3	0	0	0	0	0	0	0	0	0	0	1671	100	97248	0.0171829	0.0010283	38
ePC	22.5	-132.5	1964	0	4107	0	0	0	309	0	7	24	333	0	0	233	0	0	0	0	0	0	0	0	0	0	5013	597	232614	0.0215507	0.00256648	42.25
ePC	22.5	-127.5	1964	0	229	0	0	0	11	0	10	15	631	0	0	451	0	0	0	0	0	0	0	0	0	0	1347	1107	56359	0.0239004	0.0196419	38.25
ePC	22.5	-122.5	1964	0	0	0	0	0	0	0	0	0	7	0	0	0	0	0	0	0	0	0	0	0	0	0	7	7	5421	0.00129127	0.00129127	41.5
ePC	22.5	-117.5	1964	0	4	0	0	0	234	76	1	27	2088	0	0	15	0	0	0	0	0	0	0	0	0	0	2445	2207	128276	0.0190605	0.0172051	83
ePC	22.5	-112.5	1964	0	64	0	204	0	4259	2811	90	299	46018	0	0	7068	0	0	0	0	0	0	0	0	0	0	60813	56490	2660487	0.0228578	0.021233	92.75
ePC	22.5	-107.5	1964	0	95	0	23	0	1630	2329	13	116	27391	0	0	1038	0	0	0	0	0	0	0	0	0	0	32635	30910	1238816	0.0263437	0.0249512	91.25
ePC	27.5	-147.5	1964	2	3618	0	74	0	276	116	10	66	974	0	0	223	0	0	0	0	0	0	0	0	0	0	5359	1463	216683	0.024732	0.0067518	60.75
ePC	27.5	-142.5	1964	8	6219	0	0	0	88	0	6	72	832	0	0	32	0	0	0	0	0	0	0	0	0	0	7257	942	307199	0.0236231	0.00306642	44
ePC	27.5	-137.5	1964	12	7480	0	0	0	192	0	8	64	840	0	0	36	0	0	0	0	0	0	0	0	0	0	8632	948	428186	0.0201595	0.00221399	40.75
ePC	27.5	-132.5	1964	2	7869	0	0	0	131	0	2	17	934	0	0	85	0	0	0	0	0	0	0	0	0	0	9040	1038	465786	0.0194081	0.00222849	36.75
ePC	27.5	-127.5	1964	0	240	0	0	0	7	0	0	3	54	0	0	4	0	0	0	0	0	0	0	0	0	0	308	61	20384	0.0151099	0.00299254	27
ePC	27.5	-117.5	1964	318	23	0	4	0	22	48	1	3	842	0	0	769	0	0	0	0	0	0	0	0	0	0	2030	1667	144776	0.0140217	0.0115143	71
ePC	27.5	-112.5	1964	0	55	0	37	0	320	202	1	14	16432	0	0	11166	0	0	0	0	0	0	0	0	0	0	28227	27852	1409447	0.020027	0.0197609	78.3333
ePC	27.5	-107.5	1964	0	0	0	1	0	1	23	0	0	44	0	0	2	0	0	0	0	0	0	0	0	0	0	71	70	6383	0.0111233	0.0109666	60.6923
ePC	32.5	-147.5	1964	38	8040	2	0	0	141	49	7	157	1016	0	0	77	0	0	0	0	0	0	0	0	0	0	9527	1308	479468	0.0198699	0.00272802	52.75
ePC	32.5	-142.5	1964	13	8700	0	0	0	150	75	6	97	1910	0	0	80	0	0	0	0	0	0	0	0	0	0	11031	2168	612992	0.0179953	0.00353675	46.5
ePC	32.5	-137.5	1964	22	7492	0	0	0	265	36	10	192	3111	0	0	109	0	0	0	0	0	0	0	0	0	0	11237	3458	653003	0.0172082	0.00529553	42
ePC	32.5	-132.5	1964	0	6172	0	0	0	101	10	2	22	386	0	0	57	0	0	0	0	0	0	0	0	0	0	6750	477	342215	0.0197244	0.00139386	34.75
ePC	32.5	-127.5	1964	2	94	0	0	0	0	0	0	0	10	0	0	0	0	0	0	0	0	0	0	0	0	0	106	10	8502	0.0124677	0.00117619	37.25
ePC	32.5	-117.5	1964	85	2	0	0	0	0	0	0	0	2	0	0	0	0	0	0	0	0	0	0	0	0	0	89	2	3526	0.0252411	0.000567215	63
ePC	37.5	-142.5	1964	0	36	0	0	0	0	3	0	0	7	0	0	0	0	0	0	0	0	0	0	0	0	0	46	10	3116	0.0147625	0.00320924	54.5
ePC	42.5	-142.5	1964	0	0	0	0	0	0	0	0	0	5	0	0	0	0	0	0	0	0	0	0	0	0	0	5	5	2460	0.00203252	0.00203252	38.25
ePC	-32.5	-137.5	1965	1089	22	0	0	0	20	0	0	8	6	0	0	0	0	0	0	0	0	0	0	0	0	0	1145	14	18934	0.0604732	0.000739411	21
ePC	-32.5	-132.5	1965	249	2	0	0	0	2	0	0	2	0	0	0	0	0	0	0	0	0	0	0	0	0	0	255	2	2894	0.0881133	0.000691085	9
ePC	-27.5	-147.5	1965	7837	255	2	0	0	349	0	0	28	142	0	0	32	0	0	0	0	0	0	0	0	0	0	8645	204	162971	0.0530462	0.00125176	18
ePC	-27.5	-137.5	1965	6358	118	0	0	0	156	0	0	48	2	0	0	0	0	0	0	0	0	0	0	0	0	0	6682	50	82635	0.0808616	0.00060507	6.5
ePC	-27.5	-132.5	1965	4161	158	0	0	0	48	0	0	66	8	0	0	2	0	0	0	0	0	0	0	0	0	0	4443	76	67005	0.0663085	0.00113424	4
ePC	-27.5	-127.5	1965	326	156	0	0	0	397	61	2	60	182	0	0	24	0	0	0	0	0	0	0	0	0	0	1208	329	50530	0.0239066	0.00651098	3.5
ePC	-27.5	-122.5	1965	19	1	0	0	0	77	0	0	6	16	0	0	1	0	0	0	0	0	0	0	0	0	0	120	23	2976	0.0403226	0.00772849	2
ePC	-27.5	-112.5	1965	274	162	0	0	0	251	0	0	19	145	0	0	12	0	0	0	0	0	0	0	0	0	0	863	176	39804	0.0216812	0.00442167	3.64865
ePC	-27.5	-107.5	1965	756	357	0	0	0	477	0	0	64	430	0	0	31	0	0	0	0	0	0	0	0	0	0	2115	525	91884	0.0230182	0.00571373	4.25
ePC	-27.5	-102.5	1965	86	95	0	0	0	171	0	2	7	120	0	0	5	0	0	0	0	0	0	0	0	0	0	486	134	24738	0.0196459	0.00541677	2.77778
ePC	-27.5	-97.5	1965	32	277	0	0	0	246	0	0	11	107	0	0	7	0	0	0	0	0	0	0	0	0	0	680	125	33480	0.0203106	0.00373357	2.25
ePC	-22.5	-147.5	1965	951	23	0	0	0	69	17	1	72	18	0	0	4	0	0	0	0	0	0	0	0	0	0	1155	112	32726	0.035293	0.00342236	14.75
ePC	-22.5	-142.5	1965	50	7	0	0	0	42	7	1	92	0	0	0	1	0	0	0	0	0	0	0	0	0	0	200	101	12003	0.0166625	0.00841456	9.75
ePC	-22.5	-137.5	1965	1465	591	0	0	0	474	95	11	422	305	0	0	29	0	0	0	0	0	0	0	0	0	0	3392	862	167799	0.0202147	0.0051371	6.75
ePC	-22.5	-132.5	1965	1035	162	0	0	0	365	186	5	364	121	0	0	12	0	0	0	0	0	0	0	0	0	0	2250	688	91052	0.0247112	0.00755612	6
ePC	-22.5	-127.5	1965	1983	981	0	0	0	1088	524	10	438	785	0	0	59	0	0	0	0	0	0	0	0	0	0	5868	1816	237651	0.0246917	0.00764146	3
ePC	-22.5	-122.5	1965	3172	1711	2	16	0	2354	642	10	383	1647	0	0	104	0	0	0	0	0	0	0	0	0	0	10041	2804	387588	0.0259064	0.00723449	3
ePC	-22.5	-117.5	1965	2371	1613	0	14	0	1590	231	7	285	937	0	0	97	0	0	0	0	0	0	0	0	0	0	7145	1571	253977	0.0281325	0.0061856	5.25
ePC	-22.5	-112.5	1965	3319	2235	0	81	0	2910	262	11	488	1493	0	0	119	0	0	0	0	0	0	0	0	0	0	10918	2454	383470	0.0284716	0.00639946	11
ePC	-22.5	-107.5	1965	1722	726	0	25	0	991	227	5	286	774	0	0	62	0	0	0	0	0	0	0	0	0	0	4818	1379	185454	0.0259795	0.00743581	5
ePC	-22.5	-102.5	1965	507	453	0	0	0	837	361	0	21	525	0	0	27	0	0	0	0	0	0	0	0	0	0	2731	934	93341	0.0292583	0.0100063	13.5
ePC	-22.5	-97.5	1965	55	83	0	0	0	56	0	0	2	32	0	0	9	0	0	0	0	0	0	0	0	0	0	237	43	8370	0.0283154	0.0051374	18.25
ePC	-17.5	-147.5	1965	4598	213	0	46	0	1159	64	21	892	61	0	0	12	0	0	0	0	0	0	0	0	0	0	7066	1096	229433	0.0307977	0.00477699	23
ePC	-17.5	-142.5	1965	7097	721	0	108	0	1074	106	37	484	78	0	0	60	0	0	0	0	0	0	0	0	0	0	9765	873	279879	0.0348901	0.00311921	38
ePC	-17.5	-137.5	1965	15283	430	0	245	0	610	0	2	413	69	0	0	39	0	0	0	0	0	0	0	0	0	0	17091	768	320098	0.053393	0.00239927	30
ePC	-17.5	-132.5	1965	4832	189	0	86	0	97	38	1	89	22	0	0	12	0	0	0	0	0	0	0	0	0	0	5366	248	91931	0.0583699	0.00269768	42.5
ePC	-17.5	-127.5	1965	3272	279	0	109	0	369	11	6	106	40	0	0	15	0	0	0	0	0	0	0	0	0	0	4207	287	94832	0.0443627	0.0030264	48.5
ePC	-17.5	-122.5	1965	2278	1255	0	22	0	740	313	11	148	162	0	0	51	0	0	0	0	0	0	0	0	0	0	4980	707	170056	0.0292845	0.00415745	50
ePC	-17.5	-117.5	1965	1608	224	0	26	0	408	24	1	32	63	0	0	21	0	0	0	0	0	0	0	0	0	0	2407	167	59613	0.0403771	0.0028014	54.75
ePC	-17.5	-112.5	1965	373	31	0	34	0	56	57	2	17	25	0	0	4	0	0	0	0	0	0	0	0	0	0	599	139	16566	0.0361584	0.00839068	54.5
ePC	-17.5	-107.5	1965	311	82	0	12	0	191	21	3	5	42	0	0	12	0	0	0	0	0	0	0	0	0	0	679	95	24366	0.0278667	0.00389888	53
ePC	-17.5	-102.5	1965	262	252	0	9	0	370	44	3	18	454	0	0	55	0	0	0	0	0	0	0	0	0	0	1467	583	74233	0.0197621	0.00785365	55.5
ePC	-17.5	-97.5	1965	2015	1480	30	211	0	1461	319	14	62	1858	0	0	132	0	0	0	0	0	0	0	0	0	0	7582	2626	252845	0.0299868	0.0103858	60.5
ePC	-17.5	-92.5	1965	1065	739	0	16	0	509	112	11	33	1066	0	0	116	0	0	0	0	0	0	0	0	0	0	3667	1354	113274	0.0323728	0.0119533	71
ePC	-12.5	-147.5	1965	17722	2417	0	36	0	4187	179	42	257	107	0	0	44	0	0	0	0	0	0	0	0	0	0	24991	665	514776	0.0485473	0.00129182	51.25
ePC	-12.5	-142.5	1965	31384	4975	0	200	0	5768	268	33	596	157	0	0	70	0	0	0	0	0	0	0	0	0	0	43451	1324	854342	0.050859	0.00154973	56.25
ePC	-12.5	-137.5	1965	13708	1658	0	14	0	2600	20	16	236	27	0	0	70	0	0	0	0	0	0	0	0	0	0	18349	383	329623	0.0556666	0.00116193	56
ePC	-12.5	-132.5	1965	29793	5159	0	185	0	3179	84	40	492	116	0	0	102	0	0	0	0	0	0	0	0	0	0	39150	1019	747455	0.0523777	0.00136329	59
ePC	-12.5	-127.5	1965	36198	8612	4	700	0	5127	632	63	665	281	0	0	264	0	0	0	0	0	0	0	0	0	0	52546	2609	1045775	0.050246	0.0024948	59
ePC	-12.5	-122.5	1965	4822	4682	0	302	0	3293	292	32	283	215	0	0	134	0	0	0	0	0	0	0	0	0	0	14055	1258	519906	0.0270337	0.00241967	64
ePC	-12.5	-117.5	1965	4467	2466	0	207	0	1674	332	47	130	182	0	0	101	0	0	0	0	0	0	0	0	0	0	9606	999	322055	0.0298272	0.00310195	69.25
ePC	-12.5	-112.5	1965	2886	4791	0	278	0	1520	297	31	197	247	0	0	427	0	0	0	0	0	0	0	0	0	0	10674	1477	428549	0.0249073	0.00344651	73.5
ePC	-12.5	-107.5	1965	2605	2019	0	226	0	3109	749	33	141	703	0	0	209	0	0	0	0	0	0	0	0	0	0	9794	2061	384282	0.0254865	0.00536325	73.5
ePC	-12.5	-102.5	1965	4939	5501	0	407	0	7846	1397	76	440	2786	0	0	615	0	0	0	0	0	0	0	0	0	0	24007	5721	956100	0.0251093	0.00598368	75.75
ePC	-12.5	-97.5	1965	6820	12499	59	837	0	13882	1707	119	556	10216	0	0	858	0	0	0	0	0	0	0	0	0	0	47553	14352	1851030	0.02569	0.00775352	79
ePC	-12.5	-92.5	1965	7569	8803	0	263	0	6685	320	25	253	4801	0	0	281	0	0	0	0	0	0	0	0	0	0	29000	5943	936929	0.0309522	0.00634306	79.5
ePC	-12.5	-87.5	1965	64	21	0	0	0	57	0	0	0	1	0	0	0	0	0	0	0	0	0	0	0	0	0	143	1	2697	0.0530219	0.000370782	80.5
ePC	-7.5	-147.5	1965	15896	7911	0	580	0	11890	872	67	878	131	0	0	164	0	0	0	0	0	0	0	0	0	0	38389	2692	1058465	0.0362686	0.00254331	68.25
ePC	-7.5	-142.5	1965	6228	7786	36	529	0	23214	646	114	812	197	0	0	220	0	0	0	0	0	0	0	0	0	0	39782	2554	1245667	0.0319363	0.00205031	71.25
ePC	-7.5	-137.5	1965	2209	13369	0	999	0	12523	1245	99	1122	251	0	0	257	0	0	0	0	0	0	0	0	0	0	32074	3973	1220022	0.0262897	0.0032565	70.25
ePC	-7.5	-132.5	1965	3406	16294	1	1486	0	9373	1813	142	1062	310	0	0	213	0	0	0	0	0	0	0	0	0	0	34100	5027	1379579	0.0247177	0.00364387	72
ePC	-7.5	-127.5	1965	4667	15621	1	931	0	7462	1044	110	759	306	0	0	213	0	0	0	0	0	0	0	0	0	0	31114	3364	1301633	0.0239038	0.00258445	73
ePC	-7.5	-122.5	1965	1157	9854	0	583	0	5635	571	52	560	363	0	0	188	0	0	0	0	0	0	0	0	0	0	18963	2317	930121	0.0203877	0.00249107	76
ePC	-7.5	-117.5	1965	1553	10051	0	773	0	7695	624	71	593	435	0	0	274	0	0	0	0	0	0	0	0	0	0	22069	2770	1019734	0.0216419	0.00271639	78.25
ePC	-7.5	-112.5	1965	1321	9324	0	798	0	7124	1508	65	523	795	0	0	257	0	0	0	0	0	0	0	0	0	0	21715	3946	960592	0.0226059	0.00410788	81
ePC	-7.5	-107.5	1965	313	8845	0	527	0	6987	1145	53	573	1494	0	0	174	0	0	0	0	0	0	0	0	0	0	20111	3966	950563	0.0211569	0.00417226	83
ePC	-7.5	-102.5	1965	251	10774	0	311	0	5863	684	64	498	2638	0	0	105	0	0	0	0	0	0	0	0	0	0	21188	4300	919528	0.0230423	0.00467631	84
ePC	-7.5	-97.5	1965	154	2849	0	70	0	1598	205	9	169	1134	0	0	42	0	0	0	0	0	0	0	0	0	0	6230	1629	300985	0.0206987	0.00541223	89
ePC	-7.5	-92.5	1965	6	66	0	2	0	20	2	0	5	89	0	0	0	0	0	0	0	0	0	0	0	0	0	190	98	16399	0.0115861	0.00597597	89.75
ePC	-7.5	-82.5	1965	0	0	0	0	0	0	0	0	0	1	0	0	0	0	0	0	0	0	0	0	0	0	0	1	1	2282	0.000438212	0.000438212	85
ePC	-2.5	-147.5	1965	40	11817	8	1239	0	9946	810	69	1082	97	0	0	497	0	0	0	0	0	0	0	0	0	0	25605	3802	1064299	0.0240581	0.0035723	74.25
ePC	-2.5	-142.5	1965	208	20296	8	1784	0	12508	1079	111	1217	292	0	0	825	0	0	0	0	0	0	0	0	0	0	38328	5316	1678026	0.0228411	0.00316801	74.5
ePC	-2.5	-137.5	1965	274	12466	4	1356	0	6744	594	81	965	264	0	0	445	0	0	0	0	0	0	0	0	0	0	23193	3709	1090649	0.0212653	0.00340073	78
ePC	-2.5	-132.5	1965	287	10793	0	720	0	5059	446	47	755	172	0	0	290	0	0	0	0	0	0	0	0	0	0	18569	2430	846951	0.0219245	0.00286912	78
ePC	-2.5	-127.5	1965	7	7659	0	530	0	3071	403	58	432	298	0	0	340	0	0	0	0	0	0	0	0	0	0	12798	2061	646873	0.0197844	0.0031861	80.75
ePC	-2.5	-122.5	1965	0	4754	0	359	0	3963	318	34	292	295	0	0	175	0	0	0	0	0	0	0	0	0	0	10190	1473	494370	0.0206121	0.00297955	80.25
ePC	-2.5	-117.5	1965	9	3737	0	259	0	1839	227	26	315	467	0	0	75	0	0	0	0	0	0	0	0	0	0	6954	1369	357716	0.01944	0.00382706	85
ePC	-2.5	-112.5	1965	27	3587	0	331	0	1656	144	33	326	549	0	0	61	0	0	0	0	0	0	0	0	0	0	6714	1444	315085	0.0213085	0.00458289	85.25
ePC	-2.5	-107.5	1965	0	2628	0	158	0	784	190	22	166	1036	0	0	68	0	0	0	0	0	0	0	0	0	0	5052	1640	288448	0.0175144	0.0056856	86.25
ePC	-2.5	-102.5	1965	0	1998	0	14	0	418	52	11	107	459	0	0	51	0	0	0	0	0	0	0	0	0	0	3110	694	192119	0.0161879	0.00361234	86
ePC	-2.5	-97.5	1965	2	333	0	76	0	204	28	6	58	524	0	0	14	0	0	0	0	0	0	0	0	0	0	1245	706	75256	0.0165435	0.00938131	92.75
ePC	-2.5	-92.5	1965	0	231	0	4	0	137	556	162	98	7848	0	0	472	0	0	0	0	0	0	0	0	0	0	9508	9140	272923	0.0348377	0.0334893	93
ePC	-2.5	-87.5	1965	1	837	0	2	0	172	559	116	111	5070	0	0	135	0	0	0	0	0	0	0	0	0	0	7003	5993	342469	0.0204486	0.0174994	92.5
ePC	-2.5	-82.5	1965	19	11345	0	24	0	672	1178	124	470	9263	0	0	759	0	0	0	0	0	0	0	0	0	0	23854	11818	823836	0.0289548	0.0143451	70
ePC	2.5	-147.5	1965	7	7247	0	1808	0	11504	215	71	856	98	0	0	228	0	0	0	0	0	0	0	0	0	0	22034	3276	1001860	0.0219931	0.00326992	80
ePC	2.5	-142.5	1965	5	13198	12	3052	0	18749	384	107	838	216	0	0	360	0	0	0	0	0	0	0	0	0	0	36921	4969	1480874	0.0249319	0.00335545	80
ePC	2.5	-137.5	1965	0	6439	0	924	0	7335	78	38	368	132	0	0	197	0	0	0	0	0	0	0	0	0	0	15511	1737	724389	0.0214125	0.00239788	83.5
ePC	2.5	-132.5	1965	0	2745	1	622	0	3348	30	17	256	103	0	0	92	0	0	0	0	0	0	0	0	0	0	7214	1121	322548	0.0223657	0.00347545	85.5
ePC	2.5	-127.5	1965	1	3419	0	464	0	3152	126	18	232	203	0	0	158	0	0	0	0	0	0	0	0	0	0	7773	1201	421085	0.0184595	0.00285216	86.25
ePC	2.5	-122.5	1965	1	5670	0	750	0	4553	323	49	422	470	0	0	392	0	0	0	0	0	0	0	0	0	0	12630	2406	664688	0.0190014	0.00361974	86.75
ePC	2.5	-117.5	1965	9	1627	0	82	0	1575	114	13	180	589	0	0	154	0	0	0	0	0	0	0	0	0	0	4343	1132	272994	0.0159088	0.00414661	88.5
ePC	2.5	-112.5	1965	0	1339	0	31	0	1139	107	17	222	455	0	0	90	0	0	0	0	0	0	0	0	0	0	3400	922	212829	0.0159753	0.00433212	87.75
ePC	2.5	-107.5	1965	2	3182	0	11	0	1299	347	28	547	956	0	0	213	0	0	0	0	0	0	0	0	0	0	6585	2102	438342	0.0150225	0.00479534	86.25
ePC	2.5	-102.5	1965	0	2711	0	68	0	1370	922	35	462	857	0	0	177	0	0	0	0	0	0	0	0	0	0	6602	2521	365045	0.0180854	0.006906	85
ePC	2.5	-97.5	1965	41	7496	0	164	0	2854	1320	126	877	2924	0	0	491	0	0	0	0	0	0	0	0	0	0	16293	5902	743904	0.021902	0.00793382	83.5
ePC	2.5	-92.5	1965	129	6356	0	146	0	3347	3110	175	951	5105	0	0	514	0	0	0	0	0	0	0	0	0	0	19833	10001	787943	0.0251706	0.0126925	78.5
ePC	2.5	-87.5	1965	174	9027	0	120	0	1928	4114	145	1066	4198	0	0	411	0	0	0	0	0	0	0	0	0	0	21183	10054	794731	0.0266543	0.0126508	72
ePC	2.5	-82.5	1965	155	6436	0	84	0	2083	6008	127	1018	2817	0	0	235	0	0	0	0	0	0	0	0	0	0	18963	10289	654802	0.0289599	0.0157131	69.75
ePC	2.5	-77.5	1965	0	0	0	0	0	0	1	0	0	0	0	0	0	0	0	0	0	0	0	0	0	0	0	1	1	2976	0.000336022	0.000336022	9
ePC	7.5	-147.5	1965	11	22730	0	1505	0	22310	563	172	2558	1466	0	0	977	0	0	0	0	0	0	0	0	0	0	52292	7241	2325288	0.0224884	0.00311402	77.75
ePC	7.5	-142.5	1965	11	16910	6	1487	0	23739	298	115	2165	1283	0	0	851	0	0	0	0	0	0	0	0	0	0	46865	6205	1941942	0.0241331	0.00319526	79
ePC	7.5	-137.5	1965	21	13719	0	914	0	12506	343	111	1185	606	0	0	557	0	0	0	0	0	0	0	0	0	0	29962	3716	1274401	0.0235107	0.00291588	79.5
ePC	7.5	-132.5	1965	0	9339	0	850	0	6732	213	96	735	428	0	0	451	0	0	0	0	0	0	0	0	0	0	18844	2773	920267	0.0204767	0.00301326	78
ePC	7.5	-127.5	1965	13	11564	0	1227	0	11869	308	92	1196	840	0	0	496	0	0	0	0	0	0	0	0	0	0	27605	4159	1259482	0.0219177	0.00330215	74.25
ePC	7.5	-122.5	1965	2	7051	0	391	0	8561	184	67	945	868	0	0	214	0	0	0	0	0	0	0	0	0	0	18283	2669	885317	0.0206514	0.00301474	76.75
ePC	7.5	-117.5	1965	18	7467	0	826	0	4998	305	43	702	1491	0	0	134	0	0	0	0	0	0	0	0	0	0	15984	3501	774461	0.0206389	0.00452056	67.5
ePC	7.5	-112.5	1965	36	6654	0	534	0	7104	622	37	881	3481	0	0	222	0	0	0	0	0	0	0	0	0	0	19571	5777	968287	0.020212	0.00596621	61
ePC	7.5	-107.5	1965	178	6624	0	271	0	11096	1109	40	1420	7943	0	0	227	0	0	0	0	0	0	0	0	0	0	28908	11010	1364197	0.0211905	0.00807068	61.75
ePC	7.5	-102.5	1965	17	2453	0	78	0	5460	992	26	626	3849	0	0	218	0	0	0	0	0	0	0	0	0	0	13719	5789	677524	0.0202487	0.00854435	61
ePC	7.5	-97.5	1965	0	25	0	0	0	150	690	0	42	156	0	0	5	0	0	0	0	0	0	0	0	0	0	1068	893	57765	0.0184887	0.0154592	67
ePC	7.5	-92.5	1965	0	0	0	0	0	1	22	0	0	2	0	0	0	0	0	0	0	0	0	0	0	0	0	25	24	2790	0.00896057	0.00860215	69
ePC	7.5	-82.5	1965	0	35	0	0	0	1	143	0	11	19	0	0	0	0	0	0	0	0	0	0	0	0	0	209	173	5003	0.0417749	0.0345793	39.75
ePC	12.5	-147.5	1965	0	669	0	1	0	220	15	9	14	342	0	0	9	0	0	0	0	0	0	0	0	0	0	1279	390	62125	0.0205875	0.00627767	73.5
ePC	12.5	-142.5	1965	2	1573	0	167	0	1055	20	8	90	359	0	0	65	0	0	0	0	0	0	0	0	0	0	3339	709	145966	0.0228752	0.0048573	76
ePC	12.5	-137.5	1965	2	257	0	19	0	217	9	1	17	27	0	0	16	0	0	0	0	0	0	0	0	0	0	565	89	27528	0.0205246	0.00323307	82.5
ePC	12.5	-132.5	1965	0	92	0	6	0	267	22	2	8	13	0	0	0	0	0	0	0	0	0	0	0	0	0	410	51	18883	0.0217127	0.00270084	81.5
ePC	12.5	-127.5	1965	0	353	0	33	0	2004	71	2	100	292	0	0	42	0	0	0	0	0	0	0	0	0	0	2897	540	117898	0.0245721	0.00458023	79.5
ePC	12.5	-122.5	1965	0	69	0	6	0	274	6	1	19	63	0	0	12	0	0	0	0	0	0	0	0	0	0	450	107	24174	0.018615	0.00442624	80
ePC	12.5	-117.5	1965	0	30	0	1	0	72	5	0	11	77	0	0	0	0	0	0	0	0	0	0	0	0	0	196	94	12890	0.0152056	0.00729247	71
ePC	12.5	-112.5	1965	0	105	0	26	0	1212	121	9	217	1744	0	0	20	0	0	0	0	0	0	0	0	0	0	3454	2137	181136	0.0190685	0.0117978	70
ePC	12.5	-107.5	1965	4	16	0	9	0	4502	604	16	507	5263	0	0	140	0	0	0	0	0	0	0	0	0	0	11061	6539	527577	0.0209657	0.0123944	64.5
ePC	12.5	-102.5	1965	0	0	0	2	0	1123	1380	6	192	1303	0	0	13	0	0	0	0	0	0	0	0	0	0	4019	2896	141025	0.0284985	0.0205354	59.25
ePC	12.5	-97.5	1965	0	26	0	2	0	284	49306	26	195	2280	0	0	19	0	0	0	0	0	0	0	0	0	0	52138	51828	555911	0.0937884	0.0932308	74
ePC	12.5	-92.5	1965	0	0	0	0	0	82	5802	5	20	467	0	0	33	0	0	0	0	0	0	0	0	0	0	6409	6327	119381	0.0536853	0.0529984	71
ePC	12.5	-87.5	1965	0	0	0	0	0	0	36	0	0	5	0	0	0	0	0	0	0	0	0	0	0	0	0	41	41	2201	0.0186279	0.0186279	70
ePC	17.5	-147.5	1965	0	994	0	0	0	77	97	2	32	86	0	0	5	0	0	0	0	0	0	0	0	0	0	1293	222	77231	0.016742	0.00287449	59
ePC	17.5	-142.5	1965	0	6072	0	72	0	651	261	4	110	720	0	0	8	0	0	0	0	0	0	0	0	0	0	7898	1175	380314	0.0207671	0.00308955	53.5
ePC	17.5	-137.5	1965	0	8402	0	78	0	615	215	11	139	1978	0	0	26	0	0	0	0	0	0	0	0	0	0	11464	2447	603177	0.019006	0.00405685	77.5
ePC	17.5	-132.5	1965	0	1162	0	16	0	128	83	8	28	722	0	0	4	0	0	0	0	0	0	0	0	0	0	2151	861	115910	0.0185575	0.00742818	80
ePC	17.5	-122.5	1965	0	0	0	1	0	8	17	0	1	24	0	0	0	0	0	0	0	0	0	0	0	0	0	51	43	4898	0.0104124	0.00877909	80
ePC	17.5	-117.5	1965	0	2	0	6	0	1115	183	10	47	2908	0	0	1	0	0	0	0	0	0	0	0	0	0	4272	3155	216611	0.019722	0.0145653	91.25
ePC	17.5	-112.5	1965	0	169	0	101	0	5180	3743	108	367	37691	0	0	110	0	0	0	0	0	0	0	0	0	0	47469	42120	2571651	0.0184586	0.0163786	86.75
ePC	17.5	-107.5	1965	2	69	0	212	0	911	14346	29	115	6911	0	0	109	0	0	0	0	0	0	0	0	0	0	22704	21722	717553	0.0316409	0.0302723	84.25
ePC	17.5	-102.5	1965	0	123	0	125	0	818	104181	54	270	2542	0	0	61	0	0	0	0	0	0	0	0	0	0	108174	107233	1243053	0.0870228	0.0862658	80.75
ePC	17.5	-97.5	1965	0	136	0	12	0	380	89098	46	211	2273	0	0	55	0	0	0	0	0	0	0	0	0	0	92211	91695	897260	0.10277	0.102194	72.3947
ePC	17.5	-92.5	1965	0	0	0	0	0	7	2077	0	3	64	0	0	2	0	0	0	0	0	0	0	0	0	0	2153	2146	17918	0.120158	0.119768	65.1111
ePC	22.5	-142.5	1965	0	557	0	20	0	134	34	0	14	94	0	0	0	0	0	0	0	0	0	0	0	0	0	853	162	45273	0.0188413	0.00357829	45.25
ePC	22.5	-137.5	1965	0	9874	0	68	0	1769	126	10	44	686	0	0	52	0	0	0	0	0	0	0	0	0	0	12629	986	545863	0.0231358	0.00180631	38
ePC	22.5	-132.5	1965	107	7411	0	383	0	1167	552	21	135	908	0	0	19	0	0	0	0	0	0	0	0	0	0	10703	2018	499304	0.0214358	0.00404163	42.25
ePC	22.5	-117.5	1965	0	5	0	10	0	71	30	0	12	575	0	0	11	0	0	0	0	0	0	0	0	0	0	714	638	39297	0.0181693	0.0162353	83
ePC	22.5	-112.5	1965	6	40	0	209	0	874	8707	74	220	36539	0	0	1218	0	0	0	0	0	0	0	0	0	0	47887	46967	2031257	0.0235751	0.0231221	92.75
ePC	22.5	-107.5	1965	0	4	0	107	0	217	23699	52	154	15467	0	0	318	0	0	0	0	0	0	0	0	0	0	40018	39797	1084275	0.0369076	0.0367038	91.25
ePC	27.5	-147.5	1965	34	84	2	0	0	0	0	0	0	28	0	0	6	0	0	0	0	0	0	0	0	0	0	154	36	14925	0.0103183	0.00241206	60.75
ePC	27.5	-142.5	1965	0	250	0	0	0	66	4	0	3	15	0	0	0	0	0	0	0	0	0	0	0	0	0	338	22	21688	0.0155847	0.00101439	44
ePC	27.5	-137.5	1965	10	3649	0	82	0	852	72	3	66	410	0	0	7	0	0	0	0	0	0	0	0	0	0	5151	640	218942	0.0235268	0.00292315	40.75
ePC	27.5	-132.5	1965	0	6013	0	54	0	787	115	6	41	520	0	0	39	0	0	0	0	0	0	0	0	0	0	7575	775	345005	0.0219562	0.00224634	36.75
ePC	27.5	-127.5	1965	0	193	0	0	0	12	6	0	0	0	0	0	0	0	0	0	0	0	0	0	0	0	0	211	6	12338	0.0171016	0.000486302	27
ePC	27.5	-117.5	1965	34	36	0	26	0	41	25	1	13	1780	0	0	2495	0	0	0	0	0	0	0	0	0	0	4451	4340	293655	0.0151572	0.0147792	71
ePC	27.5	-112.5	1965	10	660	0	48	0	728	274	8	47	16801	0	0	7559	0	0	0	0	0	0	0	0	0	0	26135	24737	1690681	0.0154583	0.0146314	78.3333
ePC	32.5	-147.5	1965	387	2378	2	0	0	131	10	0	68	505	0	0	205	0	0	0	0	0	0	0	0	0	0	3686	790	200890	0.0183483	0.0039325	52.75
ePC	32.5	-142.5	1965	18	2597	0	0	0	115	0	2	14	187	0	0	17	0	0	0	0	0	0	0	0	0	0	2950	220	182133	0.016197	0.00120791	46.5
ePC	32.5	-137.5	1965	14	6479	0	44	0	253	43	1	25	393	0	0	13	0	0	0	0	0	0	0	0	0	0	7265	519	223554	0.0324977	0.00232159	42
ePC	32.5	-132.5	1965	36	13621	0	92	0	500	417	10	127	1717	0	0	16	0	0	0	0	0	0	0	0	0	0	16536	2379	756098	0.0218702	0.00314642	34.75
ePC	32.5	-127.5	1965	0	346	0	0	0	14	0	0	2	26	0	0	2	0	0	0	0	0	0	0	0	0	0	390	30	21194	0.0184014	0.00141549	37.25
ePC	32.5	-122.5	1965	0	0	0	20	0	0	0	0	0	2	0	0	0	0	0	0	0	0	0	0	0	0	0	22	22	4378	0.00502513	0.00502513	53.25
ePC	37.5	-147.5	1965	0	113	0	0	0	10	0	0	2	54	0	0	2	0	0	0	0	0	0	0	0	0	0	181	58	7522	0.0240627	0.00771072	55
ePC	-32.5	-127.5	1966	170	19	0	1	0	8	4	0	1	6	0	0	1	0	0	0	0	0	0	0	0	0	0	210	13	4602	0.0456323	0.00282486	8.25
ePC	-27.5	-147.5	1966	8193	297	0	4	0	198	11	0	35	110	0	0	39	0	0	0	0	0	0	0	0	0	0	8887	199	156716	0.0567077	0.00126981	18
ePC	-27.5	-142.5	1966	1167	35	0	2	0	100	37	0	5	26	0	0	1	0	0	0	0	0	0	0	0	0	0	1373	71	22932	0.0598727	0.00309611	15.75
ePC	-27.5	-132.5	1966	214	37	0	7	0	55	14	0	6	11	0	0	8	0	0	0	0	0	0	0	0	0	0	352	46	11741	0.0299804	0.00391789	4
ePC	-27.5	-127.5	1966	884	77	0	16	0	144	25	4	47	77	0	0	13	0	0	0	0	0	0	0	0	0	0	1287	182	40908	0.0314608	0.00444901	3.5
ePC	-27.5	-122.5	1966	258	163	0	0	0	55	81	0	57	85	0	0	12	0	0	0	0	0	0	0	0	0	0	711	235	38291	0.0185683	0.00613721	2
ePC	-27.5	-117.5	1966	182	68	0	5	0	56	28	0	16	117	0	0	10	0	0	0	0	0	0	0	0	0	0	482	176	25075	0.0192223	0.00701894	2.6
ePC	-27.5	-107.5	1966	794	433	0	11	0	504	0	2	59	409	0	0	32	0	0	0	0	0	0	0	0	0	0	2244	513	90211	0.024875	0.00568667	4.25
ePC	-27.5	-102.5	1966	359	638	0	4	0	671	101	1	41	487	0	0	45	0	0	0	0	0	0	0	0	0	0	2347	679	104283	0.0225061	0.00651113	2.77778
ePC	-27.5	-97.5	1966	32	142	0	0	0	64	19	0	2	59	0	0	10	0	0	0	0	0	0	0	0	0	0	328	90	23128	0.0141819	0.00389139	2.25
ePC	-22.5	-147.5	1966	1055	59	0	16	0	85	77	2	78	92	0	0	5	0	0	0	0	0	0	0	0	0	0	1469	270	57075	0.0257381	0.00473062	14.75
ePC	-22.5	-142.5	1966	2253	248	0	9	0	226	160	7	477	292	0	0	26	0	0	0	0	0	0	0	0	0	0	3698	971	151510	0.0244076	0.00640882	9.75
ePC	-22.5	-137.5	1966	407	46	0	1	0	87	17	0	54	50	0	0	3	0	0	0	0	0	0	0	0	0	0	665	125	28232	0.0235548	0.0044276	6.75
ePC	-22.5	-132.5	1966	388	35	0	6	0	69	40	2	31	26	0	0	4	0	0	0	0	0	0	0	0	0	0	601	109	26968	0.0222857	0.00404183	6
ePC	-22.5	-127.5	1966	911	86	0	0	0	184	0	4	83	98	0	0	8	0	0	0	0	0	0	0	0	0	0	1374	193	52015	0.0264155	0.00371047	3
ePC	-22.5	-122.5	1966	634	340	0	18	0	134	68	6	78	348	0	0	38	0	0	0	0	0	0	0	0	0	0	1664	556	69880	0.0238122	0.0079565	3
ePC	-22.5	-117.5	1966	687	507	0	47	0	216	260	1	201	321	0	0	45	0	0	0	0	0	0	0	0	0	0	2285	875	86966	0.0262746	0.0100614	5.25
ePC	-22.5	-112.5	1966	1342	1212	0	20	0	925	602	10	178	1786	0	0	144	0	0	0	0	0	0	0	0	0	0	6219	2740	284369	0.0218695	0.00963537	11
ePC	-22.5	-107.5	1966	1637	1121	0	61	0	1000	432	10	102	1554	0	0	122	0	0	0	0	0	0	0	0	0	0	6039	2281	284752	0.0212079	0.00801048	5
ePC	-22.5	-102.5	1966	1917	1974	0	60	0	1512	577	13	92	2169	0	0	118	0	0	0	0	0	0	0	0	0	0	8432	3029	376337	0.0224055	0.00804864	13.5
ePC	-22.5	-97.5	1966	176	185	0	0	0	226	63	0	16	204	0	0	14	0	0	0	0	0	0	0	0	0	0	884	297	41005	0.0215583	0.00724302	18.25
ePC	-22.5	-92.5	1966	0	218	0	0	0	1	1	4	9	151	0	0	27	0	0	0	0	0	0	0	0	0	0	411	192	18172	0.0226172	0.0105657	29.25
ePC	-17.5	-147.5	1966	1410	154	0	76	0	231	114	28	377	52	0	0	8	0	0	0	0	0	0	0	0	0	0	2450	655	99793	0.0245508	0.00656359	23
ePC	-17.5	-142.5	1966	798	33	0	21	0	87	0	4	85	4	0	0	5	0	0	0	0	0	0	0	0	0	0	1037	119	36606	0.0283287	0.00325083	38
ePC	-17.5	-137.5	1966	2391	65	0	3	0	90	9	12	141	13	0	0	12	0	0	0	0	0	0	0	0	0	0	2736	190	72088	0.0379536	0.00263567	30
ePC	-17.5	-132.5	1966	12279	316	0	39	0	155	12	19	242	8	0	0	25	0	0	0	0	0	0	0	0	0	0	13095	345	240617	0.0544226	0.00143381	42.5
ePC	-17.5	-127.5	1966	14296	728	0	249	0	481	239	47	175	80	0	0	47	0	0	0	0	0	0	0	0	0	0	16342	837	307506	0.0531437	0.0027219	48.5
ePC	-17.5	-122.5	1966	17418	1269	0	990	0	1530	426	32	246	150	0	0	104	0	0	0	0	0	0	0	0	0	0	22165	1948	411579	0.0538536	0.00473299	50
ePC	-17.5	-117.5	1966	5595	388	0	99	0	389	64	22	37	144	0	0	25	0	0	0	0	0	0	0	0	0	0	6763	391	135415	0.0499428	0.00288742	54.75
ePC	-17.5	-112.5	1966	3689	2012	0	1	0	172	9	9	128	177	0	0	122	0	0	0	0	0	0	0	0	0	0	6319	446	161624	0.0390969	0.00275949	54.5
ePC	-17.5	-107.5	1966	537	228	0	6	0	104	59	1	20	98	0	0	11	0	0	0	0	0	0	0	0	0	0	1064	195	46404	0.0229291	0.00420222	53
ePC	-17.5	-102.5	1966	3100	1587	0	40	0	1064	177	16	33	1333	0	0	136	0	0	0	0	0	0	0	0	0	0	7486	1735	238732	0.0313573	0.00726756	55.5
ePC	-17.5	-97.5	1966	5268	2268	0	91	0	1714	553	23	88	1752	0	0	193	0	0	0	0	0	0	0	0	0	0	11950	2700	398438	0.0299921	0.00677646	60.5
ePC	-17.5	-92.5	1966	541	366	0	13	0	793	228	3	36	296	0	0	119	0	0	0	0	0	0	0	0	0	0	2395	695	67850	0.0352985	0.0102432	71
ePC	-12.5	-147.5	1966	2596	390	0	43	0	389	1	15	44	14	0	0	5	0	0	0	0	0	0	0	0	0	0	3497	122	75864	0.0460956	0.00160814	51.25
ePC	-12.5	-142.5	1966	3641	684	0	235	0	600	33	21	16	3	0	0	0	0	0	0	0	0	0	0	0	0	0	5233	308	88199	0.0593317	0.0034921	56.25
ePC	-12.5	-137.5	1966	5206	1595	0	314	0	1432	49	17	115	17	0	0	131	0	0	0	0	0	0	0	0	0	0	8876	643	197268	0.0449946	0.00325953	56
ePC	-12.5	-132.5	1966	9395	1802	0	248	0	1423	113	35	166	115	0	0	39	0	0	0	0	0	0	0	0	0	0	13336	716	296096	0.0450394	0.00241813	59
ePC	-12.5	-127.5	1966	25498	3936	0	744	0	2950	697	87	312	249	0	0	130	0	0	0	0	0	0	0	0	0	0	34603	2219	780504	0.0443342	0.00284303	59
ePC	-12.5	-122.5	1966	23890	5381	0	974	0	4022	851	103	359	406	0	0	183	0	0	0	0	0	0	0	0	0	0	36169	2876	950251	0.0380626	0.00302657	64
ePC	-12.5	-117.5	1966	14341	5526	0	524	0	2696	741	53	301	327	0	0	240	0	0	0	0	0	0	0	0	0	0	24749	2186	741636	0.0333708	0.00294754	69.25
ePC	-12.5	-112.5	1966	8055	7310	0	398	1	3360	639	69	206	825	0	0	508	0	0	0	0	0	0	0	0	0	0	21371	2646	690866	0.0309336	0.00382998	73.5
ePC	-12.5	-107.5	1966	5673	4984	0	227	58	3984	424	70	158	962	0	0	288	0	0	0	0	0	0	0	0	0	0	16828	2187	628823	0.0267611	0.00347793	73.5
ePC	-12.5	-102.5	1966	16514	15317	0	1008	0	12998	1331	228	582	4414	0	0	983	0	0	0	0	0	0	0	0	0	0	53375	8546	2032645	0.0262589	0.00420437	75.75
ePC	-12.5	-97.5	1966	26146	29835	0	1800	0	17324	1687	336	1211	21620	0	0	1365	0	0	0	0	0	0	0	0	0	0	101324	28019	3942596	0.0256998	0.00710674	79
ePC	-12.5	-92.5	1966	19588	15473	0	988	0	16166	284	115	533	11343	0	0	434	0	0	0	0	0	0	0	0	0	0	64924	13697	2074062	0.0313028	0.00660395	79.5
ePC	-7.5	-147.5	1966	10215	3820	0	307	0	3945	92	22	283	34	0	0	43	0	0	0	0	0	0	0	0	0	0	18761	781	394297	0.0475809	0.00198074	68.25
ePC	-7.5	-142.5	1966	4628	2453	0	188	0	4797	149	59	314	37	0	0	47	0	0	0	0	0	0	0	0	0	0	12672	794	416246	0.0304435	0.00190753	71.25
ePC	-7.5	-137.5	1966	3354	11718	0	2611	0	6974	549	107	680	97	0	0	114	0	0	0	0	0	0	0	0	0	0	26204	4158	858808	0.0305121	0.00484159	70.25
ePC	-7.5	-132.5	1966	3135	11127	0	1691	0	4468	508	91	518	94	0	0	109	0	0	0	0	0	0	0	0	0	0	21741	3011	791714	0.0274607	0.00380314	72
ePC	-7.5	-127.5	1966	4812	13887	0	1811	0	5566	545	161	657	230	0	0	188	0	0	0	0	0	0	0	0	0	0	27857	3592	1070869	0.0260135	0.00335429	73
ePC	-7.5	-122.5	1966	1583	14725	0	1664	0	6856	621	116	718	281	0	0	267	0	0	0	0	0	0	0	0	0	0	26831	3667	1200760	0.022345	0.0030539	76
ePC	-7.5	-117.5	1966	1213	7299	0	901	0	3662	570	59	378	193	0	0	187	0	0	0	0	0	0	0	0	0	0	14462	2288	643841	0.0224621	0.00355367	78.25
ePC	-7.5	-112.5	1966	1985	10388	0	1336	0	6488	1524	98	479	1215	0	0	221	0	0	0	0	0	0	0	0	0	0	23734	4873	1051621	0.022569	0.0046338	81
ePC	-7.5	-107.5	1966	1201	11440	0	906	0	6286	516	95	546	1315	0	0	224	0	0	0	0	0	0	0	0	0	0	22529	3602	1046690	0.021524	0.00344132	83
ePC	-7.5	-102.5	1966	1385	13059	0	428	17	7750	287	96	652	1642	0	0	243	0	0	0	0	0	0	0	0	0	0	25559	3365	1234505	0.0207038	0.00272579	84
ePC	-7.5	-97.5	1966	252	3253	0	24	0	1667	53	15	197	775	0	0	42	0	0	0	0	0	0	0	0	0	0	6278	1106	362957	0.0172968	0.00304719	89
ePC	-7.5	-92.5	1966	14	419	0	8	0	380	2	3	20	75	0	0	3	0	0	0	0	0	0	0	0	0	0	924	111	49070	0.0188302	0.00226207	89.75
ePC	-2.5	-147.5	1966	68	5500	0	990	0	4240	308	22	570	38	0	0	115	0	0	0	0	0	0	0	0	0	0	11851	2043	507072	0.0233714	0.00402901	74.25
ePC	-2.5	-142.5	1966	100	7907	0	1470	0	3724	152	40	616	89	0	0	214	0	0	0	0	0	0	0	0	0	0	14312	2581	636147	0.0224979	0.00405724	74.5
ePC	-2.5	-137.5	1966	13	8469	0	1692	0	2868	117	19	539	69	0	0	306	0	0	0	0	0	0	0	0	0	0	14092	2742	621301	0.0226814	0.00441332	78
ePC	-2.5	-132.5	1966	14	7020	0	1278	0	2314	148	26	381	45	0	0	211	0	0	0	0	0	0	0	0	0	0	11437	2089	444640	0.0257219	0.00469818	78
ePC	-2.5	-127.5	1966	0	6094	0	744	0	2694	140	34	438	101	0	0	184	0	0	0	0	0	0	0	0	0	0	10429	1641	487695	0.0213843	0.00336481	80.75
ePC	-2.5	-122.5	1966	0	4229	0	337	0	1836	129	14	247	109	0	0	133	0	0	0	0	0	0	0	0	0	0	7034	969	318642	0.0220749	0.00304103	80.25
ePC	-2.5	-117.5	1966	6	4668	0	296	0	1636	71	20	251	558	0	0	119	0	0	0	0	0	0	0	0	0	0	7625	1315	368874	0.020671	0.0035649	85
ePC	-2.5	-112.5	1966	0	7840	0	431	0	1437	116	49	282	1692	0	0	164	0	0	0	0	0	0	0	0	0	0	12011	2734	519893	0.0231028	0.00525877	85.25
ePC	-2.5	-107.5	1966	0	4650	0	329	0	1136	59	30	178	1125	0	0	72	0	0	0	0	0	0	0	0	0	0	7579	1793	371456	0.0204035	0.00482695	86.25
ePC	-2.5	-102.5	1966	0	1730	0	38	0	1295	46	17	110	301	0	0	50	0	0	0	0	0	0	0	0	0	0	3587	562	207250	0.0173076	0.0027117	86
ePC	-2.5	-97.5	1966	5	6898	0	153	0	3282	157	35	265	433	0	0	205	0	0	0	0	0	0	0	0	0	0	11433	1248	466423	0.0245121	0.00267568	92.75
ePC	-2.5	-92.5	1966	55	7109	0	0	0	617	131	39	79	3011	0	0	673	0	0	0	0	0	0	0	0	0	0	11714	3933	455236	0.0257317	0.00863947	93
ePC	-2.5	-87.5	1966	0	7083	0	68	0	113	517	23	78	2063	0	0	407	0	0	0	0	0	0	0	0	0	0	10352	3156	383621	0.026985	0.00822687	92.5
ePC	-2.5	-82.5	1966	540	57922	0	286	0	1042	4403	307	648	19502	0	0	10572	0	0	0	0	0	0	0	0	0	0	95222	35718	3215005	0.029618	0.0111098	70
ePC	2.5	-147.5	1966	4	1322	0	595	0	1571	76	17	135	8	0	0	39	0	0	0	0	0	0	0	0	0	0	3767	870	202586	0.0185946	0.00429447	80
ePC	2.5	-142.5	1966	0	1373	0	121	0	1741	10	16	157	18	0	0	28	0	0	0	0	0	0	0	0	0	0	3464	350	203478	0.017024	0.00172009	80
ePC	2.5	-137.5	1966	0	1024	0	370	0	728	14	10	74	7	0	0	26	0	0	0	0	0	0	0	0	0	0	2253	501	110274	0.0204309	0.00454323	83.5
ePC	2.5	-132.5	1966	0	1243	0	111	0	925	20	5	159	32	0	0	45	0	0	0	0	0	0	0	0	0	0	2540	372	138739	0.0183078	0.00268129	85.5
ePC	2.5	-127.5	1966	0	1237	0	51	0	749	9	12	111	44	0	0	45	0	0	0	0	0	0	0	0	0	0	2258	272	124950	0.0180712	0.00217687	86.25
ePC	2.5	-122.5	1966	0	1554	0	65	0	914	20	7	154	90	0	0	71	0	0	0	0	0	0	0	0	0	0	2875	407	178741	0.0160847	0.00227704	86.75
ePC	2.5	-117.5	1966	13	1949	0	85	0	1186	18	15	256	188	0	0	115	0	0	0	0	0	0	0	0	0	0	3825	677	241180	0.0158595	0.00280703	88.5
ePC	2.5	-112.5	1966	0	3717	0	82	0	2608	81	22	323	630	0	0	170	0	0	0	0	0	0	0	0	0	0	7633	1308	393506	0.0193974	0.00332396	87.75
ePC	2.5	-107.5	1966	0	3548	0	97	0	2712	102	50	337	1074	0	0	190	0	0	0	0	0	0	0	0	0	0	8110	1850	425331	0.0190675	0.00434955	86.25
ePC	2.5	-102.5	1966	0	6086	0	123	0	3616	639	84	654	2092	0	0	418	0	0	0	0	0	0	0	0	0	0	13712	4010	658563	0.0208211	0.00608902	85
ePC	2.5	-97.5	1966	0	13432	0	115	0	7438	1628	179	1049	4174	0	0	1030	0	0	0	0	0	0	0	0	0	0	29045	8175	1307586	0.0222127	0.00625198	83.5
ePC	2.5	-92.5	1966	0	5366	0	27	0	2450	1293	66	367	3683	0	0	610	0	0	0	0	0	0	0	0	0	0	13862	6046	672233	0.0206208	0.00899391	78.5
ePC	2.5	-87.5	1966	0	11151	0	56	0	2705	3997	172	774	10965	0	0	793	0	0	0	0	0	0	0	0	0	0	30613	16757	1131830	0.0270473	0.0148052	72
ePC	2.5	-82.5	1966	62	17996	0	35	0	2459	9413	262	915	6576	0	0	876	0	0	0	0	0	0	0	0	0	0	38594	18077	1491695	0.0258726	0.0121184	69.75
ePC	2.5	-77.5	1966	0	1	0	0	0	0	19	0	0	1	0	0	0	0	0	0	0	0	0	0	0	0	0	21	20	2537	0.00827749	0.00788333	9
ePC	7.5	-147.5	1966	101	16426	4	775	0	5018	108	67	526	700	0	0	350	0	0	0	0	0	0	0	0	0	0	24075	2530	1018725	0.0236325	0.0024835	77.75
ePC	7.5	-142.5	1966	0	9142	0	362	0	5128	228	52	618	1083	0	0	289	0	0	0	0	0	0	0	0	0	0	16902	2632	798998	0.021154	0.00329413	79
ePC	7.5	-137.5	1966	12	5545	0	367	0	1861	154	36	472	454	0	0	142	0	0	0	0	0	0	0	0	0	0	9043	1625	460384	0.0196423	0.00352966	79.5
ePC	7.5	-132.5	1966	0	5506	0	542	0	2242	94	40	520	135	0	0	114	0	0	0	0	0	0	0	0	0	0	9193	1445	456792	0.0201251	0.00316337	78
ePC	7.5	-127.5	1966	0	7629	0	284	0	3146	309	66	858	298	0	0	180	0	0	0	0	0	0	0	0	0	0	12770	1995	665620	0.0191851	0.00299721	74.25
ePC	7.5	-122.5	1966	0	8321	1	148	0	2416	1101	53	718	610	0	0	175	0	0	0	0	0	0	0	0	0	0	13543	2806	609545	0.0222182	0.00460343	76.75
ePC	7.5	-117.5	1966	16	9452	0	376	0	3937	101	70	860	1012	0	0	182	0	0	0	0	0	0	0	0	0	0	16006	2601	778443	0.0205616	0.00334129	67.5
ePC	7.5	-112.5	1966	0	8102	0	158	0	3618	121	34	615	1148	0	0	122	0	0	0	0	0	0	0	0	0	0	13918	2198	628779	0.022135	0.00349566	61
ePC	7.5	-107.5	1966	0	3563	0	206	0	3513	137	56	367	1281	0	0	137	0	0	0	0	0	0	0	0	0	0	9260	2184	399872	0.0231574	0.00546175	61.75
ePC	7.5	-102.5	1966	0	1726	0	37	0	2092	249	32	294	931	0	0	61	0	0	0	0	0	0	0	0	0	0	5422	1604	250416	0.021652	0.00640534	61
ePC	7.5	-97.5	1966	0	1419	0	6	0	1421	302	16	121	487	0	0	37	0	0	0	0	0	0	0	0	0	0	3809	969	154341	0.0246791	0.00627831	67
ePC	7.5	-92.5	1966	0	61	0	0	0	40	316	2	10	85	0	0	2	0	0	0	0	0	0	0	0	0	0	516	415	15239	0.0338605	0.0272328	69
ePC	7.5	-87.5	1966	0	0	0	0	0	0	15	0	6	7	0	0	0	0	0	0	0	0	0	0	0	0	0	28	28	2563	0.0109247	0.0109247	61.5
ePC	7.5	-82.5	1966	0	0	0	0	0	13	758	4	22	24	0	0	0	0	0	0	0	0	0	0	0	0	0	821	808	24865	0.0330183	0.0324955	39.75
ePC	7.5	-77.5	1966	0	0	0	0	0	0	33	2	5	2	0	0	0	0	0	0	0	0	0	0	0	0	0	42	42	2832	0.0148305	0.0148305	21
ePC	12.5	-147.5	1966	0	541	0	37	0	95	64	1	30	277	0	0	8	0	0	0	0	0	0	0	0	0	0	1053	417	50917	0.0206807	0.0081898	73.5
ePC	12.5	-142.5	1966	0	166	0	27	0	31	6	0	12	0	0	0	2	0	0	0	0	0	0	0	0	0	0	244	47	18054	0.013515	0.0026033	76
ePC	12.5	-137.5	1966	0	136	0	0	0	17	4	1	13	82	0	0	2	0	0	0	0	0	0	0	0	0	0	255	102	19098	0.0133522	0.00534087	82.5
ePC	12.5	-127.5	1966	0	18	0	0	0	385	24	1	12	89	0	0	6	0	0	0	0	0	0	0	0	0	0	535	132	31577	0.0169427	0.00418026	79.5
ePC	12.5	-122.5	1966	0	197	0	0	0	0	80	1	9	63	0	0	0	0	0	0	0	0	0	0	0	0	0	350	153	13275	0.0263653	0.0115254	80
ePC	12.5	-112.5	1966	0	18	0	2	0	116	79	2	42	449	0	0	0	0	0	0	0	0	0	0	0	0	0	708	574	33182	0.0213369	0.0172985	70
ePC	12.5	-107.5	1966	0	0	0	0	0	317	9	0	15	144	0	0	0	0	0	0	0	0	0	0	0	0	0	485	168	33571	0.014447	0.00500432	64.5
ePC	12.5	-102.5	1966	0	6	0	0	0	273	1340	0	23	258	0	0	2	0	0	0	0	0	0	0	0	0	0	1902	1623	54752	0.0347385	0.0296428	59.25
ePC	12.5	-97.5	1966	0	11	0	0	0	109	17596	26	79	5226	0	0	36	0	0	0	0	0	0	0	0	0	0	23083	22963	423500	0.0545053	0.054222	74
ePC	12.5	-92.5	1966	0	268	0	60	0	454	62334	53	192	6642	0	0	227	0	0	0	0	0	0	0	0	0	0	70230	69508	890978	0.0788235	0.0780131	71
ePC	17.5	-147.5	1966	0	278	0	0	0	22	30	0	7	35	0	0	2	0	0	0	0	0	0	0	0	0	0	374	74	17965	0.0208183	0.00411912	59
ePC	17.5	-142.5	1966	0	1615	0	2	0	129	86	11	22	184	0	0	3	0	0	0	0	0	0	0	0	0	0	2052	308	84718	0.0242215	0.00363559	53.5
ePC	17.5	-137.5	1966	0	5510	0	24	0	196	127	4	15	113	0	0	11	0	0	0	0	0	0	0	0	0	0	6000	294	220675	0.0271893	0.00133228	77.5
ePC	17.5	-132.5	1966	0	42	0	0	0	1	7	0	0	6	0	0	0	0	0	0	0	0	0	0	0	0	0	56	13	5546	0.0100974	0.00234403	80
ePC	17.5	-127.5	1966	0	40	0	0	0	6	5	0	0	2	0	0	1	0	0	0	0	0	0	0	0	0	0	54	8	4484	0.0120428	0.00178412	81
ePC	17.5	-122.5	1966	0	0	0	0	0	0	0	0	1	26	0	0	0	0	0	0	0	0	0	0	0	0	0	27	27	2502	0.0107914	0.0107914	80
ePC	17.5	-117.5	1966	0	0	0	0	0	13	4	0	1	24	0	0	0	0	0	0	0	0	0	0	0	0	0	42	29	6112	0.00687173	0.00474476	91.25
ePC	17.5	-112.5	1966	0	0	0	17	0	684	1025	17	78	6918	0	0	33	0	0	0	0	0	0	0	0	0	0	8772	8088	442259	0.0198345	0.0182879	86.75
ePC	17.5	-107.5	1966	0	81	0	32	0	446	3341	14	70	3542	0	0	44	0	0	0	0	0	0	0	0	0	0	7570	7043	245763	0.030802	0.0286577	84.25
ePC	17.5	-102.5	1966	0	2	0	1	0	164	18450	39	104	4509	0	0	53	0	0	0	0	0	0	0	0	0	0	23322	23156	495423	0.0470749	0.0467399	80.75
ePC	17.5	-97.5	1966	0	0	0	14	0	361	57457	124	143	3686	0	0	78	0	0	0	0	0	0	0	0	0	0	61863	61502	926815	0.0667479	0.0663584	72.3947
ePC	17.5	-92.5	1966	0	2	0	12	0	22	13510	21	21	912	0	0	14	0	0	0	0	0	0	0	0	0	0	14514	14490	142100	0.102139	0.10197	65.1111
ePC	22.5	-147.5	1966	0	61	0	0	0	2	8	0	11	20	0	0	0	0	0	0	0	0	0	0	0	0	0	102	39	7198	0.0141706	0.00541817	49.75
ePC	22.5	-142.5	1966	4	1377	0	13	0	190	99	20	23	243	0	0	3	0	0	0	0	0	0	0	0	0	0	1972	401	105891	0.0186229	0.00378691	45.25
ePC	22.5	-137.5	1966	2	17776	0	103	0	2181	318	24	69	574	0	0	38	0	0	0	0	0	0	0	0	0	0	21085	1126	746858	0.0282316	0.00150765	38
ePC	22.5	-132.5	1966	0	4582	0	14	0	671	36	5	51	428	0	0	4	0	0	0	0	0	0	0	0	0	0	5791	538	278810	0.0207704	0.00192963	42.25
ePC	22.5	-127.5	1966	0	15	0	0	0	0	0	0	1	0	0	0	0	0	0	0	0	0	0	0	0	0	0	16	1	2655	0.00602637	0.000376648	38.25
ePC	22.5	-117.5	1966	0	26	0	0	0	184	9	4	2	400	0	0	144	0	0	0	0	0	0	0	0	0	0	769	559	58055	0.0132461	0.0096288	83
ePC	22.5	-112.5	1966	0	112	0	95	0	2198	5213	110	240	41667	0	0	1462	0	0	0	0	0	0	0	0	0	0	51097	48787	2272722	0.0224827	0.0214663	92.75
ePC	22.5	-107.5	1966	2	52	0	28	0	1589	9998	40	186	15928	0	0	954	0	0	0	0	0	0	0	0	0	0	28777	27134	1000126	0.0287734	0.0271306	91.25
ePC	27.5	-147.5	1966	59	922	0	98	0	641	0	2	11	105	0	0	29	0	0	0	0	0	0	0	0	0	0	1867	245	90572	0.0206134	0.00270503	60.75
ePC	27.5	-142.5	1966	42	1922	0	0	0	37	4	0	9	246	0	0	8	0	0	0	0	0	0	0	0	0	0	2268	267	74942	0.0302634	0.00356276	44
ePC	27.5	-137.5	1966	2	1720	0	0	0	53	4	0	0	83	0	0	16	0	0	0	0	0	0	0	0	0	0	1878	103	67694	0.0277425	0.00152155	40.75
ePC	27.5	-132.5	1966	9	5896	0	5	0	161	9	3	9	254	0	0	20	0	0	0	0	0	0	0	0	0	0	6366	300	254338	0.0250297	0.00117953	36.75
ePC	27.5	-127.5	1966	0	1030	0	22	0	0	2	0	0	0	0	0	5	0	0	0	0	0	0	0	0	0	0	1059	29	41721	0.0253829	0.000695094	27
ePC	27.5	-122.5	1966	0	25	0	0	0	47	9	0	0	246	0	0	24	0	0	0	0	0	0	0	0	0	0	351	279	15928	0.0220367	0.0175163	33.5
ePC	27.5	-117.5	1966	0	92	2	2	0	648	16	0	9	1237	0	0	1392	0	0	0	0	0	0	0	0	0	0	3398	2658	316734	0.0107282	0.0083919	71
ePC	27.5	-112.5	1966	0	197	0	198	0	5411	93	3	49	6332	0	0	6283	0	0	0	0	0	0	0	0	0	0	18566	12958	1182562	0.0156998	0.0109576	78.3333
ePC	32.5	-147.5	1966	617	6786	2	25	0	148	25	5	36	557	0	0	14	0	0	0	0	0	0	0	0	0	0	8215	664	420070	0.0195563	0.00158069	52.75
ePC	32.5	-142.5	1966	1683	22228	14	145	0	98	64	6	15	689	0	0	82	0	0	0	0	0	0	0	0	0	0	25024	1015	906337	0.02761	0.00111989	46.5
ePC	32.5	-137.5	1966	1621	42112	2	120	0	223	25	2	6	236	0	0	183	0	0	0	0	0	0	0	0	0	0	44530	574	1684420	0.0264364	0.00034077	42
ePC	32.5	-132.5	1966	562	29096	4	199	0	219	134	2	31	182	0	0	109	0	0	0	0	0	0	0	0	0	0	30538	661	1065183	0.0286693	0.000620551	34.75
ePC	32.5	-127.5	1966	2	2474	0	71	0	0	16	0	0	0	0	0	22	0	0	0	0	0	0	0	0	0	0	2585	109	107576	0.0240295	0.00101324	37.25
ePC	37.5	-147.5	1966	22	90	0	0	0	0	2	0	2	96	0	0	0	0	0	0	0	0	0	0	0	0	0	212	100	13220	0.0160363	0.0075643	55
ePC	37.5	-142.5	1966	92	147	0	0	0	0	2	1	0	69	0	0	0	0	0	0	0	0	0	0	0	0	0	311	72	16107	0.0193084	0.00447011	54.5
ePC	37.5	-137.5	1966	46	18	0	0	0	0	0	0	0	12	0	0	0	0	0	0	0	0	0	0	0	0	0	76	12	2773	0.0274071	0.00432744	47.75
ePC	42.5	-142.5	1966	104	0	0	0	0	0	0	0	0	0	0	0	0	0	0	0	0	0	0	0	0	0	0	104	0	5074	0.0204966	0	38.25
ePC	-37.5	-147.5	1967	1890	34	0	0	0	0	0	0	0	0	0	0	3	0	0	0	0	0	0	0	0	0	0	1927	3	18540	0.103937	0.000161812	42.25
ePC	-37.5	-142.5	1967	1150	27	0	0	0	0	0	0	2	0	0	0	2	0	0	0	0	0	0	0	0	0	0	1181	4	19555	0.0603938	0.000204551	38
ePC	-37.5	-137.5	1967	448	13	0	0	0	0	0	0	0	1	0	0	0	0	0	0	0	0	0	0	0	0	0	462	1	3956	0.116785	0.000252781	39
ePC	-37.5	-122.5	1967	458	14	0	0	0	1	0	1	1	3	0	0	0	0	0	0	0	0	0	0	0	0	0	478	5	3471	0.137712	0.00144051	34.25
ePC	-32.5	-147.5	1967	22180	674	0	18	0	93	5	14	23	200	0	0	50	0	0	0	0	0	0	0	0	0	0	23257	310	377462	0.0616141	0.000821275	33
ePC	-32.5	-142.5	1967	42036	1518	0	46	0	135	0	13	18	272	0	0	47	0	0	0	0	0	0	0	0	0	0	44085	396	614053	0.0717935	0.000644895	28
ePC	-32.5	-137.5	1967	27443	1389	0	59	0	90	0	8	51	376	0	0	33	0	0	0	0	0	0	0	0	0	0	29449	527	465467	0.0632676	0.0011322	21
ePC	-32.5	-132.5	1967	4188	340	0	4	0	11	16	4	8	106	0	0	10	0	0	0	0	0	0	0	0	0	0	4687	148	82734	0.0566514	0.00178887	9
ePC	-32.5	-127.5	1967	6299	437	0	1	0	55	19	42	9	96	0	0	6	0	0	0	0	0	0	0	0	0	0	6964	173	106236	0.0655522	0.00162845	8.25
ePC	-32.5	-122.5	1967	3303	220	0	1	0	17	0	1	4	32	0	0	0	0	0	0	0	0	0	0	0	0	0	3578	38	44771	0.0799178	0.000848764	5.75
ePC	-32.5	-102.5	1967	274	243	0	0	0	134	0	1	6	46	0	0	8	0	0	0	0	0	0	0	0	0	0	712	61	34808	0.0204551	0.00175247	10.25
ePC	-27.5	-147.5	1967	15795	650	0	54	0	510	19	32	14	184	0	0	25	0	0	0	0	0	0	0	0	0	0	17283	328	346466	0.0498837	0.000946702	18
ePC	-27.5	-142.5	1967	21801	786	0	40	0	540	13	17	9	228	0	0	6	0	0	0	0	0	0	0	0	0	0	23440	313	330777	0.0708635	0.000946257	15.75
ePC	-27.5	-137.5	1967	28351	1104	1	39	0	399	9	38	113	311	0	0	19	0	0	0	0	0	0	0	0	0	0	30384	530	405378	0.0749523	0.00130742	6.5
ePC	-27.5	-132.5	1967	2441	341	0	47	0	173	0	8	25	105	0	0	7	0	0	0	0	0	0	0	0	0	0	3147	192	64477	0.0488081	0.00297781	4
ePC	-27.5	-127.5	1967	1496	240	0	0	0	236	15	0	101	151	0	0	17	0	0	0	0	0	0	0	0	0	0	2256	284	66160	0.0340992	0.00429262	3.5
ePC	-27.5	-122.5	1967	79	60	0	10	0	95	8	0	10	70	0	0	2	0	0	0	0	0	0	0	0	0	0	334	100	19604	0.0170373	0.005101	2
ePC	-27.5	-117.5	1967	637	483	0	129	0	481	25	2	40	456	0	0	36	0	0	0	0	0	0	0	0	0	0	2289	688	117702	0.0194474	0.00584527	2.6
ePC	-27.5	-112.5	1967	119	70	0	0	0	43	14	0	0	55	0	0	8	0	0	0	0	0	0	0	0	0	0	309	77	19159	0.0161282	0.004019	3.64865
ePC	-27.5	-107.5	1967	187	230	0	7	0	197	38	1	16	128	0	0	9	0	0	0	0	0	0	0	0	0	0	813	199	43019	0.0188986	0.00462586	4.25
ePC	-27.5	-102.5	1967	410	479	1	0	0	322	71	5	26	207	0	0	32	0	0	0	0	0	0	0	0	0	0	1553	342	85966	0.0180653	0.00397832	2.77778
ePC	-27.5	-97.5	1967	118	90	0	0	0	128	1	0	6	75	0	0	4	0	0	0	0	0	0	0	0	0	0	422	86	24098	0.0175118	0.00356876	2.25
ePC	-27.5	-87.5	1967	0	17	0	0	0	0	0	0	0	0	0	0	0	0	0	0	0	0	0	0	0	0	0	17	0	5355	0.0031746	0	25
ePC	-27.5	-77.5	1967	0	2	0	0	0	0	0	0	0	0	0	0	0	0	0	0	0	0	0	0	0	0	0	2	0	2678	0.000746826	0	64.25
ePC	-22.5	-147.5	1967	2247	101	0	3	0	205	58	12	167	115	0	0	24	0	0	0	0	0	0	0	0	0	0	2932	379	98828	0.0296677	0.00383495	14.75
ePC	-22.5	-142.5	1967	8421	534	0	52	0	383	47	72	336	124	0	0	41	0	0	0	0	0	0	0	0	0	0	10010	672	228281	0.0438495	0.00294374	9.75
ePC	-22.5	-137.5	1967	5318	708	1	46	0	303	234	61	574	176	0	0	107	0	0	0	0	0	0	0	0	0	0	7528	1199	237780	0.0316595	0.00504248	6.75
ePC	-22.5	-132.5	1967	12883	2047	6	233	0	866	393	53	984	772	0	0	166	0	0	0	0	0	0	0	0	0	0	18403	2607	562312	0.0327274	0.00463622	6
ePC	-22.5	-127.5	1967	3476	868	0	28	0	443	315	15	255	402	0	0	71	0	0	0	0	0	0	0	0	0	0	5873	1086	202345	0.0290247	0.00536707	3
ePC	-22.5	-122.5	1967	4584	1063	0	71	0	430	378	32	178	692	0	0	130	0	0	0	0	0	0	0	0	0	0	7558	1481	221740	0.034085	0.00667899	3
ePC	-22.5	-117.5	1967	2649	1767	0	266	0	1607	788	6	103	1195	0	0	144	0	0	0	0	0	0	0	0	0	0	8525	2502	323873	0.026322	0.00772525	5.25
ePC	-22.5	-112.5	1967	1959	1889	0	149	0	3525	988	9	130	1579	0	0	210	0	0	0	0	0	0	0	0	0	0	10438	3065	434505	0.0240227	0.007054	11
ePC	-22.5	-107.5	1967	468	627	0	4	0	426	227	0	16	528	0	0	50	0	0	0	0	0	0	0	0	0	0	2346	825	117603	0.0199485	0.00701513	5
ePC	-22.5	-102.5	1967	335	315	0	13	0	190	154	5	14	370	0	0	34	0	0	0	0	0	0	0	0	0	0	1430	590	71132	0.0201035	0.00829444	13.5
ePC	-22.5	-97.5	1967	0	8	0	0	0	0	0	0	0	5	0	0	0	0	0	0	0	0	0	0	0	0	0	13	5	3094	0.00420168	0.00161603	18.25
ePC	-22.5	-92.5	1967	1	37	0	0	0	0	0	0	0	0	0	0	1	0	0	0	0	0	0	0	0	0	0	39	1	8033	0.00485497	0.000124486	29.25
ePC	-17.5	-147.5	1967	18276	755	0	118	0	647	82	108	708	344	0	0	151	0	0	0	0	0	0	0	0	0	0	21189	1511	515715	0.0410866	0.00292991	23
ePC	-17.5	-142.5	1967	17417	972	0	48	0	524	37	187	403	134	0	0	166	0	0	0	0	0	0	0	0	0	0	19888	975	447883	0.0444045	0.00217691	38
ePC	-17.5	-137.5	1967	21164	880	10	386	0	502	72	200	149	96	0	0	35	0	0	0	0	0	0	0	0	0	0	23494	948	407067	0.0577153	0.00232885	30
ePC	-17.5	-132.5	1967	18757	1222	60	238	0	689	71	196	276	181	0	0	43	0	0	0	0	0	0	0	0	0	0	21733	1065	410929	0.0528875	0.00259169	42.5
ePC	-17.5	-127.5	1967	30637	1821	32	526	0	819	80	173	153	156	0	0	77	0	0	0	0	0	0	0	0	0	0	34474	1197	535435	0.064385	0.00223557	48.5
ePC	-17.5	-122.5	1967	30726	1128	42	725	0	466	61	210	367	55	0	0	65	0	0	0	0	0	0	0	0	0	0	33845	1525	501684	0.0674628	0.00303976	50
ePC	-17.5	-117.5	1967	9843	703	0	157	0	74	262	9	342	53	0	0	47	0	0	0	0	0	0	0	0	0	0	11490	870	228417	0.0503027	0.00380882	54.75
ePC	-17.5	-112.5	1967	3030	304	0	8	0	99	181	6	291	419	0	0	62	0	0	0	0	0	0	0	0	0	0	4400	967	132761	0.0331423	0.00728377	54.5
ePC	-17.5	-107.5	1967	264	617	0	20	0	866	331	7	42	611	0	0	73	0	0	0	0	0	0	0	0	0	0	2831	1084	127157	0.0222638	0.00852489	53
ePC	-17.5	-102.5	1967	2999	2362	0	62	0	3968	309	15	45	2050	0	0	383	0	0	0	0	0	0	0	0	0	0	12193	2864	530143	0.0229995	0.00540232	55.5
ePC	-17.5	-97.5	1967	3633	3138	0	158	0	5491	185	24	42	3842	0	0	277	0	0	0	0	0	0	0	0	0	0	16790	4528	634168	0.0264756	0.00714006	60.5
ePC	-17.5	-92.5	1967	2589	744	0	0	0	1609	8	2	5	140	0	0	35	0	0	0	0	0	0	0	0	0	0	5132	190	119013	0.0431213	0.00159646	71
ePC	-17.5	-87.5	1967	1671	530	0	7	0	759	6	0	9	68	0	0	31	0	0	0	0	0	0	0	0	0	0	3081	121	79968	0.0385279	0.00151311	72.5
ePC	-12.5	-147.5	1967	22140	2707	6	409	0	2621	68	101	355	77	0	0	54	0	0	0	0	0	0	0	0	0	0	28538	1070	525458	0.0543107	0.00203632	51.25
ePC	-12.5	-142.5	1967	20958	3232	15	432	0	3142	156	90	69	100	0	0	44	0	0	0	0	0	0	0	0	0	0	28238	906	460949	0.0612606	0.00196551	56.25
ePC	-12.5	-137.5	1967	15672	2962	9	240	0	1938	24	85	74	74	0	0	39	0	0	0	0	0	0	0	0	0	0	21117	545	374330	0.0564128	0.00145593	56
ePC	-12.5	-132.5	1967	17184	2256	4	797	0	676	80	133	34	119	0	0	47	0	0	0	0	0	0	0	0	0	0	21330	1214	374261	0.0569923	0.00324373	59
ePC	-12.5	-127.5	1967	4015	3659	0	162	0	462	155	49	148	78	0	0	67	0	0	0	0	0	0	0	0	0	0	8795	659	331086	0.0265641	0.00199042	59
ePC	-12.5	-122.5	1967	3005	4184	0	198	0	1372	538	23	237	134	0	0	154	0	0	0	0	0	0	0	0	0	0	9845	1284	454945	0.02164	0.00282232	64
ePC	-12.5	-117.5	1967	956	4801	0	218	0	1618	320	28	200	328	0	0	179	0	0	0	0	0	0	0	0	0	0	8648	1273	458833	0.0188478	0.00277443	69.25
ePC	-12.5	-112.5	1967	2542	2462	0	163	0	1417	244	27	111	307	0	0	122	0	0	0	0	0	0	0	0	0	0	7395	974	348777	0.0212027	0.00279262	73.5
ePC	-12.5	-107.5	1967	2488	4469	0	192	0	3915	253	36	192	1842	0	0	288	0	0	0	0	0	0	0	0	0	0	13675	2803	688145	0.0198723	0.00407327	73.5
ePC	-12.5	-102.5	1967	3997	10578	0	365	0	9015	555	89	363	6056	0	0	781	0	0	0	0	0	0	0	0	0	0	31799	8209	1561313	0.0203668	0.00525775	75.75
ePC	-12.5	-97.5	1967	5420	11486	0	792	0	9285	381	135	524	12721	0	0	1134	0	0	0	0	0	0	0	0	0	0	41878	15687	2157764	0.0194081	0.00727003	79
ePC	-12.5	-92.5	1967	7664	5219	0	137	0	3890	343	24	136	3324	0	0	256	0	0	0	0	0	0	0	0	0	0	20993	4220	762107	0.027546	0.00553728	79.5
ePC	-12.5	-87.5	1967	972	264	0	6	0	330	0	0	0	40	0	0	12	0	0	0	0	0	0	0	0	0	0	1624	58	39806	0.0407979	0.00145707	80.5
ePC	-7.5	-147.5	1967	4979	1819	0	297	0	1515	144	24	96	15	0	0	20	0	0	0	0	0	0	0	0	0	0	8909	596	207978	0.0428363	0.00286569	68.25
ePC	-7.5	-142.5	1967	422	2411	0	468	0	1319	294	13	165	20	0	0	36	0	0	0	0	0	0	0	0	0	0	5148	996	213260	0.0241395	0.00467036	71.25
ePC	-7.5	-137.5	1967	415	4352	0	791	0	711	319	11	326	43	0	0	45	0	0	0	0	0	0	0	0	0	0	7013	1535	280269	0.0250224	0.00547688	70.25
ePC	-7.5	-132.5	1967	380	6001	0	812	0	1745	204	32	309	194	0	0	73	0	0	0	0	0	0	0	0	0	0	9750	1624	389845	0.0250099	0.00416576	72
ePC	-7.5	-127.5	1967	430	8388	0	824	0	4610	673	42	368	375	0	0	273	0	0	0	0	0	0	0	0	0	0	15983	2555	653623	0.0244529	0.00390898	73
ePC	-7.5	-122.5	1967	257	14766	0	672	0	7859	1088	102	693	612	0	0	362	0	0	0	0	0	0	0	0	0	0	26411	3529	1290532	0.0204652	0.00273453	76
ePC	-7.5	-117.5	1967	216	16104	0	417	0	6071	848	105	657	1568	0	0	425	0	0	0	0	0	0	0	0	0	0	26411	4020	1330887	0.0198447	0.00302054	78.25
ePC	-7.5	-112.5	1967	112	12632	0	431	0	4161	550	74	459	1413	0	0	216	0	0	0	0	0	0	0	0	0	0	20048	3143	1016521	0.0197222	0.00309192	81
ePC	-7.5	-107.5	1967	108	8233	0	378	0	3995	321	70	265	1694	0	0	179	0	0	0	0	0	0	0	0	0	0	15243	2907	800393	0.0190444	0.00363197	83
ePC	-7.5	-102.5	1967	80	4138	0	85	0	2004	137	25	184	1351	0	0	78	0	0	0	0	0	0	0	0	0	0	8082	1860	466343	0.0173306	0.00398848	84
ePC	-7.5	-97.5	1967	467	4372	0	107	0	2569	116	17	151	2190	0	0	24	0	0	0	0	0	0	0	0	0	0	10013	2605	538665	0.0185885	0.00483603	89
ePC	-7.5	-92.5	1967	94	273	0	17	0	123	4	0	9	193	0	0	5	0	0	0	0	0	0	0	0	0	0	718	228	50873	0.0141136	0.00448175	89.75
ePC	-7.5	-87.5	1967	0	0	0	0	0	0	0	0	0	1	0	0	0	0	0	0	0	0	0	0	0	0	0	1	1	2678	0.000373413	0.000373413	91.25
ePC	-2.5	-147.5	1967	13	2325	0	488	0	1189	150	10	184	35	0	0	63	0	0	0	0	0	0	0	0	0	0	4457	930	201976	0.022067	0.00460451	74.25
ePC	-2.5	-142.5	1967	4	3707	0	311	0	951	205	11	205	50	0	0	119	0	0	0	0	0	0	0	0	0	0	5563	901	239435	0.0232339	0.00376303	74.5
ePC	-2.5	-137.5	1967	1	3741	0	426	0	1040	255	17	276	192	0	0	180	0	0	0	0	0	0	0	0	0	0	6128	1346	310823	0.0197154	0.00433044	78
ePC	-2.5	-132.5	1967	0	3600	0	232	0	904	114	19	183	220	0	0	154	0	0	0	0	0	0	0	0	0	0	5426	922	269661	0.0201216	0.00341911	78
ePC	-2.5	-127.5	1967	203	4795	0	172	0	1469	135	22	305	267	0	0	128	0	0	0	0	0	0	0	0	0	0	7496	1029	375456	0.0199651	0.00274067	80.75
ePC	-2.5	-122.5	1967	18	6434	0	200	0	2755	240	43	333	1173	0	0	170	0	0	0	0	0	0	0	0	0	0	11366	2159	585058	0.0194271	0.00369023	80.25
ePC	-2.5	-117.5	1967	0	4558	0	117	0	3507	194	35	214	890	0	0	71	0	0	0	0	0	0	0	0	0	0	9586	1521	488572	0.0196204	0.00311315	85
ePC	-2.5	-112.5	1967	0	7792	0	155	0	4384	349	34	286	1395	0	0	91	0	0	0	0	0	0	0	0	0	0	14486	2310	700604	0.0206764	0.00329716	85.25
ePC	-2.5	-107.5	1967	0	6165	0	142	0	3364	140	28	141	1083	0	0	80	0	0	0	0	0	0	0	0	0	0	11143	1614	532246	0.0209358	0.00303243	86.25
ePC	-2.5	-102.5	1967	0	5266	0	201	0	1785	33	13	40	612	0	0	118	0	0	0	0	0	0	0	0	0	0	8068	1017	375969	0.0214592	0.00270501	86
ePC	-2.5	-97.5	1967	0	1046	0	0	0	381	6	1	5	87	0	0	18	0	0	0	0	0	0	0	0	0	0	1544	117	71122	0.0217092	0.00164506	92.75
ePC	-2.5	-92.5	1967	0	2007	0	20	0	476	176	12	35	663	0	0	106	0	0	0	0	0	0	0	0	0	0	3495	1012	184238	0.01897	0.0054929	93
ePC	-2.5	-87.5	1967	0	10938	0	5	0	1601	214	12	82	1602	0	0	253	0	0	0	0	0	0	0	0	0	0	14707	2168	455366	0.0322971	0.00476101	92.5
ePC	-2.5	-82.5	1967	48	11608	0	5	0	573	560	42	164	3464	0	0	2345	0	0	0	0	0	0	0	0	0	0	18809	6580	627959	0.0299526	0.0104784	70
ePC	2.5	-147.5	1967	3	13169	0	271	0	9698	217	80	1047	120	0	0	323	0	0	0	0	0	0	0	0	0	0	24928	2058	1117648	0.022304	0.00184137	80
ePC	2.5	-142.5	1967	2	3246	0	71	0	2760	63	11	175	64	0	0	77	0	0	0	0	0	0	0	0	0	0	6469	461	337287	0.0191795	0.00136679	80
ePC	2.5	-137.5	1967	0	2588	0	40	0	2037	127	19	164	127	0	0	95	0	0	0	0	0	0	0	0	0	0	5197	572	294349	0.0176559	0.00194327	83.5
ePC	2.5	-132.5	1967	1	4687	0	22	0	2030	114	17	246	318	0	0	160	0	0	0	0	0	0	0	0	0	0	7595	877	363688	0.0208833	0.00241141	85.5
ePC	2.5	-127.5	1967	0	3981	0	111	0	2972	146	42	320	452	0	0	168	0	0	0	0	0	0	0	0	0	0	8192	1239	411255	0.0199195	0.00301273	86.25
ePC	2.5	-122.5	1967	0	5038	0	63	0	2835	423	32	368	1082	0	0	285	0	0	0	0	0	0	0	0	0	0	10126	2253	475334	0.0213029	0.00473983	86.75
ePC	2.5	-117.5	1967	0	5124	0	89	0	3663	274	28	352	1107	0	0	377	0	0	0	0	0	0	0	0	0	0	11014	2227	565514	0.0194761	0.00393801	88.5
ePC	2.5	-112.5	1967	3	9348	0	41	0	4702	773	324	789	3530	0	0	661	0	0	0	0	0	0	0	0	0	0	20171	6118	850917	0.023705	0.00718989	87.75
ePC	2.5	-107.5	1967	1	5427	0	17	0	1893	385	67	326	2527	0	0	306	0	0	0	0	0	0	0	0	0	0	10949	3628	555058	0.0197259	0.00653625	86.25
ePC	2.5	-102.5	1967	0	10510	0	120	0	5646	1277	196	793	5248	0	0	743	0	0	0	0	0	0	0	0	0	0	24533	8377	1125058	0.021806	0.00744584	85
ePC	2.5	-97.5	1967	1	20346	0	95	0	12116	2774	233	1134	6960	0	0	1547	0	0	0	0	0	0	0	0	0	0	45206	12743	1759766	0.0256886	0.0072413	83.5
ePC	2.5	-92.5	1967	0	7982	0	24	0	5152	1800	123	548	5391	0	0	857	0	0	0	0	0	0	0	0	0	0	21877	8743	997489	0.0219321	0.00876501	78.5
ePC	2.5	-87.5	1967	0	10640	0	1	0	3023	2254	193	592	14092	0	0	1376	0	0	0	0	0	0	0	0	0	0	32171	18508	1167655	0.0275518	0.0158506	72
ePC	2.5	-82.5	1967	4	3365	0	0	0	1172	1549	27	351	3064	0	0	181	0	0	0	0	0	0	0	0	0	0	9713	5172	377374	0.0257384	0.0137052	69.75
ePC	2.5	-77.5	1967	0	0	0	0	0	0	165	1	4	67	0	0	0	0	0	0	0	0	0	0	0	0	0	237	237	10353	0.0228919	0.0228919	9
ePC	7.5	-147.5	1967	46	18072	0	316	0	7017	899	99	1320	1406	0	0	467	0	0	0	0	0	0	0	0	0	0	29642	4507	1272608	0.0232923	0.00354155	77.75
ePC	7.5	-142.5	1967	0	10732	10	299	0	3838	741	40	767	551	0	0	274	0	0	0	0	0	0	0	0	0	0	17252	2682	828225	0.0208301	0.00323825	79
ePC	7.5	-137.5	1967	0	13142	0	314	0	4867	415	74	1236	601	0	0	297	0	0	0	0	0	0	0	0	0	0	20946	2937	1023112	0.0204728	0.00287065	79.5
ePC	7.5	-132.5	1967	0	12491	0	367	0	4381	669	75	1624	760	0	0	502	0	0	0	0	0	0	0	0	0	0	20869	3997	1043497	0.0199991	0.00383039	78
ePC	7.5	-127.5	1967	21	7181	0	220	0	2874	272	50	727	822	0	0	262	0	0	0	0	0	0	0	0	0	0	12429	2353	602505	0.0206289	0.00390536	74.25
ePC	7.5	-122.5	1967	2	7485	0	135	0	3969	461	35	815	1370	0	0	278	0	0	0	0	0	0	0	0	0	0	14550	3094	694609	0.020947	0.0044543	76.75
ePC	7.5	-117.5	1967	1	9336	0	290	0	6214	744	60	1077	2548	0	0	415	0	0	0	0	0	0	0	0	0	0	20685	5134	955715	0.0216435	0.00537189	67.5
ePC	7.5	-112.5	1967	1	3385	0	36	0	2535	1021	24	367	2042	0	0	122	0	0	0	0	0	0	0	0	0	0	9533	3612	426134	0.0223709	0.00847621	61
ePC	7.5	-107.5	1967	0	5701	0	53	0	3666	956	100	890	4322	0	0	338	0	0	0	0	0	0	0	0	0	0	16026	6659	653174	0.0245356	0.0101948	61.75
ePC	7.5	-102.5	1967	0	2992	0	50	0	3357	807	78	573	2857	0	0	303	0	0	0	0	0	0	0	0	0	0	11017	4668	483032	0.022808	0.00966396	61
ePC	7.5	-97.5	1967	2	2690	0	7	0	2887	1310	18	385	1918	0	0	42	0	0	0	0	0	0	0	0	0	0	9259	3680	330666	0.0280011	0.0111291	67
ePC	7.5	-92.5	1967	0	53	0	0	0	474	572	97	96	223	0	0	15	0	0	0	0	0	0	0	0	0	0	1530	1003	47195	0.0324187	0.0212523	69
ePC	7.5	-87.5	1967	0	0	0	0	0	5	255	50	40	18	0	0	0	0	0	0	0	0	0	0	0	0	0	368	363	10734	0.0342836	0.0338178	61.5
ePC	7.5	-82.5	1967	0	6	0	0	0	2	46	24	4	7	0	0	0	0	0	0	0	0	0	0	0	0	0	89	81	5379	0.0165458	0.0150586	39.75
ePC	7.5	-77.5	1967	0	0	0	0	0	0	0	0	0	8	0	0	0	0	0	0	0	0	0	0	0	0	0	8	8	2678	0.0029873	0.0029873	21
ePC	12.5	-147.5	1967	0	348	0	4	0	60	184	0	18	105	0	0	8	0	0	0	0	0	0	0	0	0	0	727	319	30380	0.0239302	0.0105003	73.5
ePC	12.5	-142.5	1967	0	382	0	45	0	292	6	5	14	12	0	0	8	0	0	0	0	0	0	0	0	0	0	764	90	27585	0.0276962	0.00326264	76
ePC	12.5	-137.5	1967	0	79	0	1	0	36	2	2	8	6	0	0	2	0	0	0	0	0	0	0	0	0	0	136	21	7854	0.017316	0.0026738	82.5
ePC	12.5	-132.5	1967	0	17	0	0	0	2	0	0	0	7	0	0	0	0	0	0	0	0	0	0	0	0	0	26	7	2618	0.00993125	0.0026738	81.5
ePC	12.5	-127.5	1967	0	0	0	0	0	40	0	2	4	8	0	0	0	0	0	0	0	0	0	0	0	0	0	54	14	5117	0.0105531	0.00273598	79.5
ePC	12.5	-122.5	1967	0	205	0	0	0	51	26	0	17	6	0	0	7	0	0	0	0	0	0	0	0	0	0	312	56	29453	0.0105931	0.00190133	80
ePC	12.5	-117.5	1967	0	0	0	0	0	14	0	0	0	4	0	0	0	0	0	0	0	0	0	0	0	0	0	18	4	2886	0.00623701	0.001386	71
ePC	12.5	-112.5	1967	0	190	0	24	0	82	15	0	5	28	0	0	12	0	0	0	0	0	0	0	0	0	0	356	84	16066	0.0221586	0.00522843	70
ePC	12.5	-107.5	1967	0	33	0	4	0	12	2	0	0	10	0	0	0	0	0	0	0	0	0	0	0	0	0	61	16	2678	0.0227782	0.00597461	64.5
ePC	12.5	-102.5	1967	0	0	0	0	0	4	385	0	7	40	0	0	0	0	0	0	0	0	0	0	0	0	0	436	432	7646	0.0570233	0.0565001	59.25
ePC	12.5	-97.5	1967	33	223	0	226	0	967	37034	110	741	10688	0	0	236	0	0	0	0	0	0	0	0	0	0	50258	49035	842325	0.0596658	0.0582139	74
ePC	12.5	-92.5	1967	0	14	0	33	0	4290	67877	529	1085	9127	0	0	412	0	0	0	0	0	0	0	0	0	0	83367	79063	1021298	0.0816285	0.0774142	71
ePC	12.5	-87.5	1967	0	0	0	0	0	530	684	2	8	93	0	0	7	0	0	0	0	0	0	0	0	0	0	1324	794	15458	0.0856514	0.051365	70
ePC	17.5	-147.5	1967	4	941	0	6	0	143	19	3	59	130	0	0	8	0	0	0	0	0	0	0	0	0	0	1313	225	65631	0.0200058	0.00342826	59
ePC	17.5	-142.5	1967	0	152	0	12	0	1	15	0	0	63	0	0	6	0	0	0	0	0	0	0	0	0	0	249	96	14507	0.0171641	0.0066175	53.5
ePC	17.5	-137.5	1967	1	2423	0	31	0	73	64	0	40	321	0	0	45	0	0	0	0	0	0	0	0	0	0	2998	501	140566	0.0213281	0.00356416	77.5
ePC	17.5	-132.5	1967	1	55	0	0	0	18	2	0	4	7	0	0	3	0	0	0	0	0	0	0	0	0	0	90	16	8213	0.0109582	0.00194813	80
ePC	17.5	-127.5	1967	2	157	0	125	0	165	39	1	2	15	0	0	5	0	0	0	0	0	0	0	0	0	0	511	187	17910	0.0285315	0.0104411	81
ePC	17.5	-122.5	1967	1	25	0	17	0	109	43	1	5	658	0	0	4	0	0	0	0	0	0	0	0	0	0	863	728	57418	0.0150301	0.012679	80
ePC	17.5	-117.5	1967	0	36	0	5	0	179	122	1	25	1284	0	0	8	0	0	0	0	0	0	0	0	0	0	1660	1445	82468	0.020129	0.0175219	91.25
ePC	17.5	-112.5	1967	5	15	0	174	0	1463	1839	118	255	22358	0	0	123	0	0	0	0	0	0	0	0	0	0	26350	24867	1108520	0.0237704	0.0224326	86.75
ePC	17.5	-107.5	1967	1	1	0	30	0	860	10169	21	149	8209	0	0	160	0	0	0	0	0	0	0	0	0	0	19600	18738	560915	0.0349429	0.0334061	84.25
ePC	17.5	-102.5	1967	0	81	0	55	0	325	8085	26	72	1127	0	0	36	0	0	0	0	0	0	0	0	0	0	9807	9401	138862	0.0706241	0.0677003	80.75
ePC	17.5	-97.5	1967	0	0	0	13	0	102	16822	17	109	746	0	0	10	0	0	0	0	0	0	0	0	0	0	17819	17717	228310	0.0780474	0.0776006	72.3947
ePC	17.5	-92.5	1967	0	0	0	0	0	0	438	61	6	26	0	0	1	0	0	0	0	0	0	0	0	0	0	532	532	7628	0.0697431	0.0697431	65.1111
ePC	22.5	-147.5	1967	75	6214	0	63	0	300	523	10	192	2106	0	0	179	0	0	0	0	0	0	0	0	0	0	9662	3073	545363	0.0177166	0.00563478	49.75
ePC	22.5	-142.5	1967	62	6623	0	49	0	176	240	11	121	2311	0	0	40	0	0	0	0	0	0	0	0	0	0	9633	2772	539090	0.017869	0.005142	45.25
ePC	22.5	-137.5	1967	122	22646	0	321	0	1332	346	12	120	3356	0	0	91	0	0	0	0	0	0	0	0	0	0	28346	4246	1327485	0.0213532	0.00319853	38
ePC	22.5	-132.5	1967	5	20727	0	91	0	2364	215	15	105	2087	0	0	47	0	0	0	0	0	0	0	0	0	0	25656	2560	1305949	0.0196455	0.00196026	42.25
ePC	22.5	-127.5	1967	0	1130	0	0	0	364	40	0	2	42	0	0	1	0	0	0	0	0	0	0	0	0	0	1579	85	59682	0.0264569	0.00142422	38.25
ePC	22.5	-117.5	1967	0	0	0	0	0	25	2	1	1	139	0	0	0	0	0	0	0	0	0	0	0	0	0	168	143	13685	0.0122762	0.0104494	83
ePC	22.5	-112.5	1967	0	1	0	125	0	3276	2974	79	185	33701	0	0	1234	0	0	0	0	0	0	0	0	0	0	41575	38298	1800886	0.0230859	0.0212662	92.75
ePC	22.5	-107.5	1967	0	0	0	22	0	1226	12241	142	267	12242	0	0	324	0	0	0	0	0	0	0	0	0	0	26464	25238	658089	0.0402134	0.0383504	91.25
ePC	27.5	-147.5	1967	522	13644	0	80	0	440	448	14	222	3715	0	0	136	0	0	0	0	0	0	0	0	0	0	19221	4615	1018461	0.0188726	0.00453135	60.75
ePC	27.5	-142.5	1967	508	21322	0	36	0	280	270	3	101	3567	0	0	144	0	0	0	0	0	0	0	0	0	0	26231	4121	1055959	0.0248409	0.00390261	44
ePC	27.5	-137.5	1967	480	18700	0	135	0	255	145	6	63	1718	0	0	88	0	0	0	0	0	0	0	0	0	0	21590	2155	864951	0.024961	0.00249147	40.75
ePC	27.5	-132.5	1967	372	23808	1	25	0	592	140	0	43	359	0	0	68	0	0	0	0	0	0	0	0	0	0	25408	636	865558	0.0293545	0.000734786	36.75
ePC	27.5	-127.5	1967	3	1998	0	1	0	49	9	0	1	43	0	0	1	0	0	0	0	0	0	0	0	0	0	2105	55	79208	0.0265756	0.000694374	27
ePC	27.5	-117.5	1967	0	2	0	0	0	17	0	0	2	180	0	0	338	0	0	0	0	0	0	0	0	0	0	539	520	61309	0.00879153	0.00848163	71
ePC	27.5	-112.5	1967	0	0	0	3	0	169	43	3	16	7232	0	0	3373	0	0	0	0	0	0	0	0	0	0	10839	10670	553723	0.0195748	0.0192696	78.3333
ePC	32.5	-147.5	1967	5685	20657	0	150	0	672	207	4	97	1285	0	0	146	0	0	0	0	0	0	0	0	0	0	28903	1889	1002709	0.0288249	0.0018839	52.75
ePC	32.5	-142.5	1967	651	22140	0	86	0	289	107	1	55	1320	0	0	125	0	0	0	0	0	0	0	0	0	0	24774	1694	1051971	0.0235501	0.00161031	46.5
ePC	32.5	-137.5	1967	1392	18986	0	3	0	253	116	7	55	2679	0	0	104	0	0	0	0	0	0	0	0	0	0	23595	2964	1333383	0.0176956	0.00222292	42
ePC	32.5	-132.5	1967	169	8998	0	2	0	161	57	0	17	1124	0	0	16	0	0	0	0	0	0	0	0	0	0	10544	1216	754607	0.0139728	0.00161143	34.75
ePC	32.5	-127.5	1967	123	1572	0	14	0	56	33	0	2	130	0	0	5	0	0	0	0	0	0	0	0	0	0	1935	184	125550	0.0154122	0.00146555	37.25
ePC	32.5	-122.5	1967	95	25	0	0	0	0	0	0	0	0	0	0	4	0	0	0	0	0	0	0	0	0	0	124	4	4998	0.0248099	0.00080032	53.25
ePC	37.5	-147.5	1967	102	261	0	0	0	18	0	0	5	141	0	0	0	0	0	0	0	0	0	0	0	0	0	527	146	42459	0.012412	0.00343861	55
ePC	37.5	-142.5	1967	23	568	0	0	0	16	0	0	3	590	0	0	8	0	0	0	0	0	0	0	0	0	0	1208	601	89260	0.0135335	0.00673314	54.5
ePC	37.5	-137.5	1967	3	129	0	0	0	1	1	0	0	11	0	0	0	0	0	0	0	0	0	0	0	0	0	145	12	15674	0.00925099	0.000765599	47.75
ePC	37.5	-132.5	1967	68	129	0	0	0	0	0	0	0	1	0	0	3	0	0	0	0	0	0	0	0	0	0	201	4	18259	0.0110083	0.00021907	43
ePC	42.5	-132.5	1967	1	1	0	0	0	0	0	0	0	0	0	0	0	0	0	0	0	0	0	0	0	0	0	2	0	2499	0.00080032	0	39.25
ePC	42.5	-127.5	1967	0	0	0	0	0	0	0	0	0	1	0	0	0	0	0	0	0	0	0	0	0	0	0	1	1	2499	0.00040016	0.00040016	34.5
ePC	-37.5	-122.5	1968	3	0	0	0	0	0	0	0	0	2	0	0	0	0	0	0	0	0	0	0	0	0	0	5	2	3322	0.00150512	0.000602047	34.25
ePC	-37.5	-107.5	1968	6	24	0	0	0	0	0	0	0	0	0	0	0	0	0	0	0	0	0	0	0	0	0	30	0	3175	0.00944882	0	35
ePC	-37.5	-102.5	1968	97	96	0	0	0	0	0	0	0	0	0	0	0	0	0	0	0	0	0	0	0	0	0	193	0	21062	0.00916342	0	35
ePC	-37.5	-92.5	1968	86	9	0	0	0	0	0	0	0	0	0	0	0	0	0	0	0	0	0	0	0	0	0	95	0	2722	0.0349008	0	42.25
ePC	-37.5	-87.5	1968	228	10	0	0	3	0	0	0	0	0	0	0	1	0	0	0	0	0	0	0	0	0	0	242	4	9397	0.0257529	0.000425668	41.5
ePC	-37.5	-82.5	1968	11	0	0	0	2	0	0	0	0	0	0	0	2	0	0	0	0	0	0	0	0	0	0	15	4	7263	0.00206526	0.000550737	46
ePC	-32.5	-147.5	1968	80	9	0	0	0	14	0	0	11	2	0	0	2	0	0	0	0	0	0	0	0	0	0	118	15	5428	0.0217391	0.00276345	33
ePC	-32.5	-142.5	1968	2077	190	0	2	0	111	0	6	0	38	0	0	0	0	0	0	0	0	0	0	0	0	0	2424	46	62287	0.0389166	0.000738517	28
ePC	-32.5	-137.5	1968	3730	115	0	9	0	119	0	10	0	31	0	0	0	0	0	0	0	0	0	0	0	0	0	4014	50	53032	0.0756901	0.000942827	21
ePC	-32.5	-132.5	1968	299	59	0	0	0	9	0	0	0	8	0	0	5	0	0	0	0	0	0	0	0	0	0	380	13	12060	0.0315091	0.00107794	9
ePC	-32.5	-127.5	1968	298	26	0	0	0	8	0	0	0	7	0	0	0	0	0	0	0	0	0	0	0	0	0	339	7	7973	0.0425185	0.000877963	8.25
ePC	-32.5	-122.5	1968	5	3	0	0	0	0	0	0	0	2	0	0	5	0	0	0	0	0	0	0	0	0	0	15	7	3322	0.00451535	0.00210716	5.75
ePC	-32.5	-112.5	1968	41	8	0	0	0	0	0	0	0	2	0	0	0	0	0	0	0	0	0	0	0	0	0	51	2	3624	0.0140728	0.000551876	4
ePC	-32.5	-97.5	1968	1223	365	0	0	5	0	0	0	0	0	0	0	7	0	0	0	0	0	0	0	0	0	0	1600	12	35053	0.0456452	0.000342339	22.5
ePC	-32.5	-92.5	1968	444	118	0	0	2	2	0	0	0	0	0	0	6	0	0	0	0	0	0	0	0	0	0	572	8	10836	0.052787	0.00073828	24
ePC	-32.5	-87.5	1968	9	118	0	0	0	5	0	0	0	0	0	0	2	0	0	0	0	0	0	0	0	0	0	134	2	20907	0.00640934	9.56617e-05	55.75
ePC	-32.5	-82.5	1968	148	181	0	0	5	10	0	0	0	0	0	0	18	0	0	0	0	0	0	0	0	0	0	362	23	27626	0.0131036	0.000832549	53.75
ePC	-32.5	-77.5	1968	0	88	0	0	0	9	0	0	0	0	0	0	3	0	0	0	0	0	0	0	0	0	0	100	3	11416	0.00875964	0.000262789	60.5
ePC	-27.5	-147.5	1968	5809	244	0	23	2	578	45	9	8	138	0	0	29	0	0	0	0	0	0	0	0	0	0	6885	254	169197	0.0406922	0.00150121	18
ePC	-27.5	-142.5	1968	16399	945	0	58	0	2201	12	84	39	173	0	0	12	0	0	0	0	0	0	0	0	0	0	19923	378	358872	0.0555156	0.0010533	15.75
ePC	-27.5	-137.5	1968	39947	1206	0	156	0	2356	4	95	27	329	0	0	18	0	0	0	0	0	0	0	0	0	0	44138	629	556746	0.0792785	0.00112978	6.5
ePC	-27.5	-132.5	1968	987	286	0	8	0	236	142	4	22	109	0	0	8	0	0	0	0	0	0	0	0	0	0	1802	293	68170	0.0264339	0.00429808	4
ePC	-27.5	-127.5	1968	3108	296	0	0	0	520	74	28	102	127	0	0	9	0	0	0	0	0	0	0	0	0	0	4264	340	113944	0.0374219	0.00298392	3.5
ePC	-27.5	-122.5	1968	516	27	0	0	0	13	13	0	9	11	0	0	6	0	0	0	0	0	0	0	0	0	0	595	39	19747	0.0301312	0.00197498	2
ePC	-27.5	-117.5	1968	472	80	0	15	0	84	8	0	4	99	0	0	11	0	0	0	0	0	0	0	0	0	0	773	137	24778	0.031197	0.0055291	2.6
ePC	-27.5	-112.5	1968	696	388	0	29	0	817	173	0	39	367	0	0	35	0	0	0	0	0	0	0	0	0	0	2544	643	112221	0.0226696	0.00572977	3.64865
ePC	-27.5	-107.5	1968	595	428	0	32	0	1521	103	6	24	307	0	0	43	0	0	0	0	0	0	0	0	0	0	3059	515	131586	0.0232472	0.00391379	4.25
ePC	-27.5	-102.5	1968	6	77	0	0	0	62	8	0	3	13	0	0	3	0	0	0	0	0	0	0	0	0	0	172	27	13352	0.012882	0.00202217	2.77778
ePC	-27.5	-97.5	1968	270	52	0	0	0	0	0	0	0	0	0	0	0	0	0	0	0	0	0	0	0	0	0	322	0	10464	0.0307722	0	2.25
ePC	-27.5	-92.5	1968	577	181	0	0	0	2	0	0	0	0	0	0	4	0	0	0	0	0	0	0	0	0	0	764	4	18292	0.0417669	0.000218675	6
ePC	-27.5	-87.5	1968	147	632	0	0	0	122	0	0	0	2	0	0	16	0	0	0	0	0	0	0	0	0	0	919	18	37128	0.0247522	0.000484809	25
ePC	-27.5	-82.5	1968	40	464	0	0	0	8	0	0	0	1	0	0	25	0	0	0	0	0	0	0	0	0	0	538	26	43925	0.0122482	0.000591918	54.5
ePC	-27.5	-77.5	1968	0	5	0	0	0	0	0	0	0	0	0	0	0	0	0	0	0	0	0	0	0	0	0	5	0	3624	0.00137969	0	64.25
ePC	-22.5	-147.5	1968	4361	245	0	13	0	156	68	144	162	59	0	0	8	0	0	0	0	0	0	0	0	0	0	5216	454	162215	0.0321549	0.00279875	14.75
ePC	-22.5	-142.5	1968	4433	334	0	5	0	496	3	141	122	46	0	0	3	0	0	0	0	0	0	0	0	0	0	5583	320	156075	0.0357713	0.0020503	9.75
ePC	-22.5	-137.5	1968	3625	500	0	18	0	199	17	110	502	95	0	0	19	0	0	0	0	0	0	0	0	0	0	5085	761	211842	0.0240037	0.0035923	6.75
ePC	-22.5	-132.5	1968	7660	1015	4	89	0	568	331	193	853	283	0	0	47	0	0	0	0	0	0	0	0	0	0	11043	1800	408969	0.027002	0.00440131	6
ePC	-22.5	-127.5	1968	2795	1025	13	30	0	614	108	85	171	343	0	0	48	0	0	0	0	0	0	0	0	0	0	5232	798	213174	0.0245433	0.00374342	3
ePC	-22.5	-122.5	1968	1354	728	0	43	1	680	246	53	201	405	0	0	54	0	0	0	0	0	0	0	0	0	0	3765	1003	159233	0.0236446	0.00629895	3
ePC	-22.5	-117.5	1968	508	336	0	11	2	235	276	1	267	324	0	0	38	0	0	0	0	0	0	0	0	0	0	1998	919	106530	0.0187553	0.00862668	5.25
ePC	-22.5	-112.5	1968	1297	1335	1	23	0	2794	655	11	253	1634	0	0	155	0	0	0	0	0	0	0	0	0	0	8158	2732	345984	0.0235791	0.00789632	11
ePC	-22.5	-107.5	1968	394	263	0	16	0	377	254	7	45	377	0	0	48	0	0	0	0	0	0	0	0	0	0	1781	747	86853	0.0205059	0.00860074	5
ePC	-22.5	-102.5	1968	9	35	0	8	0	49	34	0	3	76	0	0	3	0	0	0	0	0	0	0	0	0	0	217	124	10962	0.0197957	0.0113118	13.5
ePC	-22.5	-97.5	1968	14	8	0	0	0	0	0	0	0	0	0	0	0	0	0	0	0	0	0	0	0	0	0	22	0	3624	0.00607064	0	18.25
ePC	-22.5	-92.5	1968	2753	2646	0	4	0	4014	1	0	3	16	0	0	43	0	0	0	0	0	0	0	0	0	0	9480	67	192856	0.0491558	0.000347409	29.25
ePC	-22.5	-87.5	1968	2561	19421	0	67	0	5063	562	10	31	100	0	0	89	0	0	0	0	0	0	0	0	0	0	27904	859	533624	0.0522915	0.00160975	51.5
ePC	-22.5	-82.5	1968	224	7610	0	3	0	1064	266	9	14	31	0	0	63	0	0	0	0	0	0	0	0	0	0	9284	386	233764	0.0397153	0.00165124	59.5
ePC	-22.5	-77.5	1968	0	15	0	0	0	0	0	0	0	0	0	0	0	0	0	0	0	0	0	0	0	0	0	15	0	3624	0.00413907	0	72.5
ePC	-17.5	-147.5	1968	3401	93	0	70	0	382	0	173	78	35	0	0	5	0	0	0	0	0	0	0	0	0	0	4237	361	127165	0.0333189	0.00283883	23
ePC	-17.5	-142.5	1968	6289	346	0	146	0	433	19	114	317	61	0	0	42	0	0	0	0	0	0	0	0	0	0	7767	699	218273	0.0355839	0.00320241	38
ePC	-17.5	-137.5	1968	17356	750	37	138	0	916	53	271	194	99	0	0	24	0	0	0	0	0	0	0	0	0	0	19838	816	454984	0.0436015	0.00179347	30
ePC	-17.5	-132.5	1968	40636	1616	60	1262	0	1481	89	586	131	142	0	0	92	0	0	0	0	0	0	0	0	0	0	46095	2362	820706	0.0561651	0.00287801	42.5
ePC	-17.5	-127.5	1968	27963	1670	9	413	1	1221	6	306	115	110	0	0	69	0	0	0	0	0	0	0	0	0	0	31883	1029	593116	0.0537551	0.00173491	48.5
ePC	-17.5	-122.5	1968	14971	925	11	123	0	1241	7	210	7	107	0	0	4	0	0	0	0	0	0	0	0	0	0	17606	469	328431	0.0536064	0.001428	50
ePC	-17.5	-117.5	1968	2005	100	0	0	0	157	0	49	4	15	0	0	1	0	0	0	0	0	0	0	0	0	0	2331	69	41426	0.056269	0.00166562	54.75
ePC	-17.5	-112.5	1968	96	34	0	0	0	21	44	0	15	14	0	0	11	0	0	0	0	0	0	0	0	0	0	235	84	11151	0.0210743	0.00753296	54.5
ePC	-17.5	-107.5	1968	91	21	0	0	0	8	0	0	5	7	0	0	9	0	0	0	0	0	0	0	0	0	0	141	21	9387	0.0150208	0.00223714	53
ePC	-17.5	-102.5	1968	417	370	0	45	0	661	71	3	11	318	0	0	37	0	0	0	0	0	0	0	0	0	0	1933	485	93662	0.020638	0.00517819	55.5
ePC	-17.5	-97.5	1968	3078	3925	0	517	0	7522	244	46	95	3710	0	0	422	0	0	0	0	0	0	0	0	0	0	19559	5034	874693	0.022361	0.00575516	60.5
ePC	-17.5	-92.5	1968	5218	3701	0	76	0	8485	1	11	59	754	0	0	131	0	0	0	0	0	0	0	0	0	0	18436	1032	529360	0.034827	0.00194952	71
ePC	-17.5	-87.5	1968	1903	5910	0	46	0	5721	1130	10	19	169	0	0	63	0	0	0	0	0	0	0	0	0	0	14971	1437	392602	0.0381328	0.0036602	72.5
ePC	-17.5	-82.5	1968	0	160	0	1	0	23	0	0	0	0	0	0	0	0	0	0	0	0	0	0	0	0	0	184	1	14218	0.0129413	7.03334e-05	74
ePC	-17.5	-77.5	1968	0	16	0	0	0	60	92	0	1	3	0	0	1	0	0	0	0	0	0	0	0	0	0	173	97	2621	0.0660053	0.0370088	79.25
ePC	-12.5	-147.5	1968	5893	980	0	21	0	733	0	155	22	29	0	0	4	0	0	0	0	0	0	0	0	0	0	7837	231	195570	0.0400726	0.00118116	51.25
ePC	-12.5	-142.5	1968	14789	898	0	202	0	1507	45	103	108	43	0	0	70	0	0	0	0	0	0	0	0	0	0	17765	571	341021	0.0520936	0.00167438	56.25
ePC	-12.5	-137.5	1968	11638	1716	9	174	0	2018	109	128	108	54	0	0	64	0	0	0	0	0	0	0	0	0	0	16018	646	391975	0.0408649	0.00164806	56
ePC	-12.5	-132.5	1968	10591	1410	4	262	0	899	14	63	17	41	0	0	16	0	0	0	0	0	0	0	0	0	0	13317	417	269773	0.0493637	0.00154574	59
ePC	-12.5	-127.5	1968	2371	783	0	145	0	324	8	18	25	20	0	0	14	0	0	0	0	0	0	0	0	0	0	3708	230	88859	0.041729	0.00258837	59
ePC	-12.5	-122.5	1968	171	1172	0	46	0	578	187	4	43	27	0	0	36	0	0	0	0	0	0	0	0	0	0	2264	343	108190	0.0209261	0.00317035	64
ePC	-12.5	-117.5	1968	292	870	0	69	0	639	81	15	30	75	0	0	18	0	0	0	0	0	0	0	0	0	0	2089	288	107396	0.0194514	0.00268166	69.25
ePC	-12.5	-112.5	1968	203	705	0	21	0	680	166	2	23	116	0	0	70	0	0	0	0	0	0	0	0	0	0	1986	398	120035	0.0165452	0.0033157	73.5
ePC	-12.5	-107.5	1968	251	1193	0	143	0	1278	69	11	44	173	0	0	57	0	0	0	0	0	0	0	0	0	0	3219	497	179099	0.0179733	0.002775	73.5
ePC	-12.5	-102.5	1968	2251	5094	0	546	0	4300	390	53	177	2128	0	0	351	0	0	0	0	0	0	0	0	0	0	15290	3645	785832	0.0194571	0.0046384	75.75
ePC	-12.5	-97.5	1968	8192	16621	0	1566	0	11589	460	157	525	18282	0	0	794	0	0	0	0	0	0	0	0	0	0	58186	21784	2843883	0.0204601	0.00765995	79
ePC	-12.5	-92.5	1968	4149	6775	0	586	0	6219	285	52	282	6641	0	0	231	0	0	0	0	0	0	0	0	0	0	25220	8077	1177348	0.021421	0.00686033	79.5
ePC	-12.5	-87.5	1968	71	320	0	17	0	692	0	0	8	136	0	0	1	0	0	0	0	0	0	0	0	0	0	1245	162	51786	0.0240412	0.00312826	80.5
ePC	-12.5	-77.5	1968	18	4	0	0	0	0	0	0	0	19	0	0	3	0	0	0	0	0	0	0	0	0	0	44	22	2646	0.0166289	0.00831444	66.5
ePC	-7.5	-147.5	1968	4067	3028	0	332	0	3141	250	38	106	66	0	0	46	0	0	0	0	0	0	0	0	0	0	11074	838	322338	0.0343552	0.00259976	68.25
ePC	-7.5	-142.5	1968	597	3058	2	918	0	2581	489	37	171	82	0	0	67	0	0	0	0	0	0	0	0	0	0	8002	1766	331350	0.0241497	0.00532971	71.25
ePC	-7.5	-137.5	1968	110	9270	0	1921	0	3559	830	48	507	110	0	0	98	0	0	0	0	0	0	0	0	0	0	16453	3514	700334	0.0234931	0.00501761	70.25
ePC	-7.5	-132.5	1968	388	9213	0	995	0	4207	882	58	425	152	0	0	140	0	0	0	0	0	0	0	0	0	0	16460	2652	710708	0.02316	0.00373149	72
ePC	-7.5	-127.5	1968	150	6366	0	695	0	3172	644	46	247	219	0	0	176	0	0	0	0	0	0	0	0	0	0	11715	2027	574696	0.0203847	0.00352708	73
ePC	-7.5	-122.5	1968	184	9647	0	934	0	5730	873	45	266	279	0	0	251	0	0	0	0	0	0	0	0	0	0	18209	2648	852800	0.021352	0.00310507	76
ePC	-7.5	-117.5	1968	452	7748	0	1006	0	6409	671	444	319	611	0	0	206	0	0	0	0	0	0	0	0	0	0	17866	3257	828993	0.0215514	0.00392886	78.25
ePC	-7.5	-112.5	1968	1118	8700	0	969	0	9386	1004	103	344	944	0	0	306	0	0	0	0	0	0	0	0	0	0	22874	3670	1047148	0.0218441	0.00350476	81
ePC	-7.5	-107.5	1968	724	6426	0	577	0	5802	471	48	270	1225	0	0	150	0	0	0	0	0	0	0	0	0	0	15693	2741	700883	0.0223903	0.00391078	83
ePC	-7.5	-102.5	1968	101	5212	0	364	0	2285	312	19	216	2168	0	0	77	0	0	0	0	0	0	0	0	0	0	10754	3156	560858	0.0191742	0.00562709	84
ePC	-7.5	-97.5	1968	52	2767	0	86	0	320	24	8	115	571	0	0	17	0	0	0	0	0	0	0	0	0	0	3960	821	234266	0.0169039	0.00350456	89
ePC	-7.5	-92.5	1968	5	579	0	0	0	146	34	1	16	126	0	0	9	0	0	0	0	0	0	0	0	0	0	916	186	56618	0.0161786	0.00328517	89.75
ePC	-7.5	-87.5	1968	0	2882	0	40	0	287	11	2	8	202	0	0	38	0	0	0	0	0	0	0	0	0	0	3470	301	53062	0.0653952	0.00567261	91.25
ePC	-7.5	-82.5	1968	0	0	0	0	0	0	0	0	1	5	0	0	0	0	0	0	0	0	0	0	0	0	0	6	6	2772	0.0021645	0.0021645	85
ePC	-2.5	-147.5	1968	113	13288	0	2347	0	11317	788	72	839	168	0	0	482	0	0	0	0	0	0	0	0	0	0	29414	4696	1246091	0.023605	0.00376859	74.25
ePC	-2.5	-142.5	1968	28	10702	0	2014	0	8090	712	51	564	168	0	0	492	0	0	0	0	0	0	0	0	0	0	22821	4001	925559	0.0246565	0.00432279	74.5
ePC	-2.5	-137.5	1968	19	6891	2	888	0	3468	545	36	380	161	0	0	343	0	0	0	0	0	0	0	0	0	0	12733	2355	571569	0.0222773	0.00412024	78
ePC	-2.5	-132.5	1968	3	3264	0	589	0	2239	148	34	190	145	0	0	169	0	0	0	0	0	0	0	0	0	0	6781	1275	331849	0.020434	0.00384211	78
ePC	-2.5	-127.5	1968	0	2744	0	583	0	1832	114	16	121	220	0	0	114	0	0	0	0	0	0	0	0	0	0	5744	1168	293599	0.0195641	0.00397822	80.75
ePC	-2.5	-122.5	1968	1	1994	0	334	0	2590	88	19	73	179	0	0	64	0	0	0	0	0	0	0	0	0	0	5342	757	281169	0.0189992	0.00269233	80.25
ePC	-2.5	-117.5	1968	3	1919	0	182	0	2848	23	5	104	266	0	0	31	0	0	0	0	0	0	0	0	0	0	5381	611	271080	0.0198502	0.00225395	85
ePC	-2.5	-112.5	1968	0	1606	0	97	0	1058	10	4	71	203	0	0	79	0	0	0	0	0	0	0	0	0	0	3128	464	162913	0.0192004	0.00284815	85.25
ePC	-2.5	-107.5	1968	0	82	0	18	0	40	0	3	3	28	0	0	4	0	0	0	0	0	0	0	0	0	0	178	56	12978	0.0137155	0.00431499	86.25
ePC	-2.5	-102.5	1968	4	1620	0	61	0	1284	14	4	84	296	0	0	104	0	0	0	0	0	0	0	0	0	0	3471	563	172892	0.0200761	0.00325637	86
ePC	-2.5	-97.5	1968	0	4630	0	16	0	4309	71	17	166	1010	0	0	146	0	0	0	0	0	0	0	0	0	0	10365	1426	534901	0.0193774	0.00266591	92.75
ePC	-2.5	-92.5	1968	0	3786	0	157	0	5294	21	15	143	765	0	0	200	0	0	0	0	0	0	0	0	0	0	10381	1301	430429	0.0241178	0.00302257	93
ePC	-2.5	-87.5	1968	1	4089	0	75	0	799	178	25	159	1694	0	0	215	0	0	0	0	0	0	0	0	0	0	7235	2346	284185	0.0254588	0.00825519	92.5
ePC	-2.5	-82.5	1968	0	17027	0	35	0	2787	1346	137	885	8898	0	0	6058	0	0	0	0	0	0	0	0	0	0	37173	17359	1023245	0.0363285	0.0169647	70
ePC	2.5	-147.5	1968	85	9291	0	1392	0	10327	200	62	744	116	0	0	336	0	0	0	0	0	0	0	0	0	0	22553	2850	1064319	0.0211901	0.00267777	80
ePC	2.5	-142.5	1968	6	3589	0	577	0	3804	109	30	254	62	0	0	128	0	0	0	0	0	0	0	0	0	0	8559	1160	471031	0.0181708	0.00246268	80
ePC	2.5	-137.5	1968	0	1517	0	123	0	1508	45	10	139	42	0	0	57	0	0	0	0	0	0	0	0	0	0	3441	416	209345	0.016437	0.00198715	83.5
ePC	2.5	-132.5	1968	0	1561	0	261	0	1290	28	9	114	105	0	0	48	0	0	0	0	0	0	0	0	0	0	3416	565	174606	0.019564	0.00323586	85.5
ePC	2.5	-127.5	1968	0	2065	0	346	0	2033	47	16	185	231	0	0	993	0	0	0	0	0	0	0	0	0	0	5916	1818	235269	0.0251457	0.00772732	86.25
ePC	2.5	-122.5	1968	0	2910	0	130	0	2638	67	22	286	347	0	0	246	0	0	0	0	0	0	0	0	0	0	6646	1098	397493	0.0167198	0.00276231	86.75
ePC	2.5	-117.5	1968	0	4263	0	187	0	3181	87	31	325	455	0	0	335	0	0	0	0	0	0	0	0	0	0	8864	1420	466947	0.0189829	0.00304103	88.5
ePC	2.5	-112.5	1968	0	4392	0	156	0	5502	126	40	534	850	0	0	394	0	0	0	0	0	0	0	0	0	0	11994	2100	600984	0.0199573	0.00349427	87.75
ePC	2.5	-107.5	1968	21	6573	0	60	0	5424	216	47	688	1284	0	0	598	0	0	0	0	0	0	0	0	0	0	14911	2893	693727	0.021494	0.00417023	86.25
ePC	2.5	-102.5	1968	0	11421	0	157	0	7470	680	90	1000	2793	0	0	923	0	0	0	0	0	0	0	0	0	0	24534	5643	1156736	0.0212097	0.00487838	85
ePC	2.5	-97.5	1968	15	19388	0	181	0	14491	2383	152	1801	5790	0	0	1475	0	0	0	0	0	0	0	0	0	0	45676	11782	2054188	0.0222356	0.0057356	83.5
ePC	2.5	-92.5	1968	0	6980	0	44	0	6536	1227	96	849	6201	0	0	832	0	0	0	0	0	0	0	0	0	0	22765	9249	955076	0.0238358	0.00968405	78.5
ePC	2.5	-87.5	1968	0	16458	0	46	0	5672	2160	198	1265	13478	0	0	1771	0	0	0	0	0	0	0	0	0	0	41048	18918	1556629	0.0263698	0.0121532	72
ePC	2.5	-82.5	1968	1	19877	0	61	0	6076	2229	125	1321	3782	0	0	884	0	0	0	0	0	0	0	0	0	0	34356	8402	1234971	0.0278193	0.0068034	69.75
ePC	2.5	-77.5	1968	0	1	0	0	0	0	13	0	1	5	0	0	0	0	0	0	0	0	0	0	0	0	0	20	19	2520	0.00793651	0.00753968	9
ePC	7.5	-147.5	1968	91	14417	0	1021	0	4847	340	29	1269	1234	0	0	437	0	0	0	0	0	0	0	0	0	0	23685	4330	1271693	0.0186248	0.00340491	77.75
ePC	7.5	-142.5	1968	45	10765	0	1500	0	4076	507	38	767	884	0	0	427	0	0	0	0	0	0	0	0	0	0	19009	4123	982415	0.0193493	0.0041968	79
ePC	7.5	-137.5	1968	3	6520	0	906	0	2712	154	23	614	321	0	0	176	0	0	0	0	0	0	0	0	0	0	11429	2194	564025	0.0202633	0.0038899	79.5
ePC	7.5	-132.5	1968	13	10010	2	1004	0	4193	226	31	886	485	0	0	460	0	0	0	0	0	0	0	0	0	0	17310	3094	817353	0.0211781	0.00378539	78
ePC	7.5	-127.5	1968	4	13687	0	745	0	7191	310	55	1389	631	0	0	652	0	0	0	0	0	0	0	0	0	0	24664	3782	1126345	0.0218974	0.00335776	74.25
ePC	7.5	-122.5	1968	8	10852	0	757	0	6689	263	65	957	989	0	0	553	0	0	0	0	0	0	0	0	0	0	21133	3584	1016553	0.0207889	0.00352564	76.75
ePC	7.5	-117.5	1968	0	6445	0	244	0	5600	265	28	554	1129	0	0	220	0	0	0	0	0	0	0	0	0	0	14485	2440	749605	0.0193235	0.00325505	67.5
ePC	7.5	-112.5	1968	1	3795	0	36	0	2618	100	29	446	772	0	0	225	0	0	0	0	0	0	0	0	0	0	8022	1608	482040	0.0166418	0.00333582	61
ePC	7.5	-107.5	1968	0	5501	0	83	0	4640	159	47	572	1652	0	0	353	0	0	0	0	0	0	0	0	0	0	13007	2866	535027	0.0243109	0.00535674	61.75
ePC	7.5	-102.5	1968	0	8924	0	53	0	18199	649	442	806	3248	0	0	444	0	0	0	0	0	0	0	0	0	0	32765	5642	1027545	0.0318867	0.00549076	61
ePC	7.5	-97.5	1968	0	3227	0	0	0	4013	358	15	300	1197	0	0	104	0	0	0	0	0	0	0	0	0	0	9214	1974	359495	0.0256304	0.00549104	67
ePC	7.5	-92.5	1968	0	55	0	1	0	4192	557	6	35	208	0	0	3	0	0	0	0	0	0	0	0	0	0	5057	810	121940	0.0414712	0.00664261	69
ePC	7.5	-87.5	1968	0	1	0	1	0	11709	8676	52	189	3852	0	0	85	0	0	0	0	0	0	0	0	0	0	24565	12855	501217	0.0490107	0.0256476	61.5
ePC	7.5	-82.5	1968	0	0	0	6	0	1201	50298	161	668	1735	0	0	28	0	0	0	0	0	0	0	0	0	0	54097	52896	820363	0.0659428	0.0644788	39.75
ePC	12.5	-147.5	1968	6	414	0	14	0	87	6	1	11	160	0	0	21	0	0	0	0	0	0	0	0	0	0	720	213	39075	0.0184261	0.00545106	73.5
ePC	12.5	-127.5	1968	0	38	0	0	0	6	9	0	0	3	0	0	0	0	0	0	0	0	0	0	0	0	0	56	12	2797	0.0200215	0.00429031	79.5
ePC	12.5	-122.5	1968	4	215	0	16	0	122	26	5	2	14	0	0	5	0	0	0	0	0	0	0	0	0	0	409	68	18963	0.0215683	0.00358593	80
ePC	12.5	-117.5	1968	0	38	0	3	0	53	17	0	8	87	0	0	6	0	0	0	0	0	0	0	0	0	0	212	121	15049	0.0140873	0.0080404	71
ePC	12.5	-112.5	1968	0	0	0	1	0	201	216	2	34	2203	0	0	4	0	0	0	0	0	0	0	0	0	0	2661	2460	113737	0.0233961	0.0216288	70
ePC	12.5	-107.5	1968	0	0	0	30	0	124	23	0	4	367	0	0	0	0	0	0	0	0	0	0	0	0	0	548	424	23499	0.0233201	0.0180433	64.5
ePC	12.5	-102.5	1968	0	73	0	0	0	1174	355	6	53	496	0	0	7	0	0	0	0	0	0	0	0	0	0	2164	917	46727	0.0463116	0.0196246	59.25
ePC	12.5	-97.5	1968	0	0	0	1	0	268	12588	31	632	3414	0	0	135	0	0	0	0	0	0	0	0	0	0	17069	16801	301520	0.0566098	0.055721	74
ePC	12.5	-92.5	1968	0	0	0	5	0	11672	58979	113	1268	4058	0	0	1427	0	0	0	0	0	0	0	0	0	0	77522	65850	1081700	0.0716668	0.0608764	71
ePC	12.5	-87.5	1968	0	0	0	0	0	924	3351	22	55	234	0	0	39	0	0	0	0	0	0	0	0	0	0	4625	3701	85190	0.0542904	0.0434441	70
ePC	17.5	-147.5	1968	5	1378	0	23	0	92	119	7	52	965	0	0	11	0	0	0	0	0	0	0	0	0	0	2652	1177	160083	0.0165664	0.00735244	59
ePC	17.5	-142.5	1968	1	1648	0	16	0	28	98	0	10	255	0	0	1	0	0	0	0	0	0	0	0	0	0	2057	380	92745	0.0221791	0.00409726	53.5
ePC	17.5	-137.5	1968	0	30	0	11	0	5	4	0	1	24	0	0	0	0	0	0	0	0	0	0	0	0	0	75	40	5292	0.0141723	0.00755858	77.5
ePC	17.5	-122.5	1968	1	24	0	26	0	223	1	0	8	2448	0	0	19	0	0	0	0	0	0	0	0	0	0	2750	2502	80829	0.0340224	0.0309542	80
ePC	17.5	-117.5	1968	0	1	0	3	0	517	67	6	36	2449	0	0	6	0	0	0	0	0	0	0	0	0	0	3085	2567	151437	0.0203715	0.0169509	91.25
ePC	17.5	-112.5	1968	5	61	0	80	0	6513	2743	114	841	60715	0	0	242	0	0	0	0	0	0	0	0	0	0	71314	64735	3332806	0.0213976	0.0194236	86.75
ePC	17.5	-107.5	1968	0	44	0	48	0	1899	6007	28	476	20039	0	0	153	0	0	0	0	0	0	0	0	0	0	28694	26751	1128133	0.0254349	0.0237126	84.25
ePC	17.5	-102.5	1968	0	80	0	127	0	1426	75646	42	1069	13334	0	0	139	0	0	0	0	0	0	0	0	0	0	91863	90357	1408520	0.0652195	0.0641503	80.75
ePC	17.5	-97.5	1968	0	0	0	0	0	1078	57428	75	1619	11653	0	0	271	0	0	0	0	0	0	0	0	0	0	72124	71046	1092185	0.0660364	0.0650494	72.3947
ePC	17.5	-92.5	1968	0	0	0	0	0	0	519	0	8	39	0	0	10	0	0	0	0	0	0	0	0	0	0	576	576	10401	0.0553793	0.0553793	65.1111
ePC	22.5	-147.5	1968	72	7613	0	47	0	348	114	0	80	1323	0	0	13	0	0	0	0	0	0	0	0	0	0	9610	1577	490689	0.0195847	0.00321385	49.75
ePC	22.5	-142.5	1968	86	8972	0	80	0	190	214	6	104	1327	0	0	37	0	0	0	0	0	0	0	0	0	0	11016	1768	562559	0.0195819	0.00314278	45.25
ePC	22.5	-137.5	1968	26	13981	0	90	0	574	374	7	152	3342	0	0	29	0	0	0	0	0	0	0	0	0	0	18575	3994	997852	0.018615	0.0040026	38
ePC	22.5	-132.5	1968	0	19566	0	182	0	2102	277	12	198	4981	0	0	161	0	0	0	0	0	0	0	0	0	0	27479	5811	1440760	0.0190726	0.00403329	42.25
ePC	22.5	-127.5	1968	0	139	0	0	0	100	0	0	1	2251	0	0	12	0	0	0	0	0	0	0	0	0	0	2503	2264	67410	0.037131	0.0335855	38.25
ePC	22.5	-122.5	1968	0	163	0	0	0	96	0	0	2	55	0	0	2	0	0	0	0	0	0	0	0	0	0	318	59	13764	0.0231037	0.00428654	41.5
ePC	22.5	-117.5	1968	0	23	0	0	0	71	39	0	4	288	0	0	441	0	0	0	0	0	0	0	0	0	0	866	772	63824	0.0135686	0.0120958	83
ePC	22.5	-112.5	1968	0	229	0	99	0	6362	2617	70	271	65431	0	0	3622	0	0	0	0	0	0	0	0	0	0	78701	72110	2956590	0.0266188	0.0243896	92.75
ePC	22.5	-107.5	1968	0	9	0	11	0	1457	17011	59	321	33438	0	0	2749	0	0	0	0	0	0	0	0	0	0	55055	53589	1874579	0.0293693	0.0285872	91.25
ePC	27.5	-147.5	1968	301	1313	0	99	0	174	46	2	22	470	0	0	20	0	0	0	0	0	0	0	0	0	0	2447	659	157625	0.0155242	0.00418081	60.75
ePC	27.5	-142.5	1968	530	3386	0	47	0	336	80	2	4	225	0	0	17	0	0	0	0	0	0	0	0	0	0	4627	375	199019	0.023249	0.00188424	44
ePC	27.5	-137.5	1968	743	38816	0	59	0	2462	366	6	39	937	0	0	190	0	0	0	0	0	0	0	0	0	0	43618	1597	1273557	0.034249	0.00125397	40.75
ePC	27.5	-132.5	1968	425	35958	0	12	0	3571	278	2	62	1399	0	0	130	0	0	0	0	0	0	0	0	0	0	41837	1883	1425980	0.0293391	0.0013205	36.75
ePC	27.5	-127.5	1968	22	2357	0	0	0	324	40	0	6	65	0	0	5	0	0	0	0	0	0	0	0	0	0	2819	116	114372	0.0246476	0.00101423	27
ePC	27.5	-122.5	1968	0	77	0	0	0	3	0	0	0	3	0	0	15	0	0	0	0	0	0	0	0	0	0	98	18	8562	0.0114459	0.00210231	33.5
ePC	27.5	-117.5	1968	0	0	0	0	0	0	0	0	0	0	0	0	2	0	0	0	0	0	0	0	0	0	0	2	2	3300	0.000606061	0.000606061	71
ePC	27.5	-112.5	1968	0	29	0	8	0	354	473	7	47	4176	0	0	5516	0	0	0	0	0	0	0	0	0	0	10610	10227	693763	0.0152934	0.0147413	78.3333
ePC	27.5	-107.5	1968	0	0	0	0	0	0	215	0	0	156	0	0	1	0	0	0	0	0	0	0	0	0	0	372	372	8215	0.045283	0.045283	60.6923
ePC	32.5	-147.5	1968	11127	18990	0	6	0	668	80	4	43	684	0	0	217	0	0	0	0	0	0	0	0	0	0	31819	1034	1060828	0.0299945	0.00097471	52.75
ePC	32.5	-142.5	1968	6606	28045	0	81	0	849	73	0	32	423	0	0	186	0	0	0	0	0	0	0	0	0	0	36295	795	1353852	0.0268087	0.000587213	46.5
ePC	32.5	-137.5	1968	671	10599	0	2	0	290	65	4	17	500	0	0	117	0	0	0	0	0	0	0	0	0	0	12265	705	631045	0.019436	0.00111719	42
ePC	32.5	-132.5	1968	251	1318	0	0	0	64	63	0	12	236	0	0	13	0	0	0	0	0	0	0	0	0	0	1957	324	198417	0.00986307	0.00163292	34.75
ePC	32.5	-127.5	1968	3	95	0	0	0	13	11	0	2	10	0	0	0	0	0	0	0	0	0	0	0	0	0	134	23	12975	0.0103276	0.00177264	37.25
ePC	32.5	-117.5	1968	0	0	0	0	0	0	0	0	0	3	0	0	1	0	0	0	0	0	0	0	0	0	0	4	4	2671	0.00149757	0.00149757	63
ePC	37.5	-147.5	1968	21	5	0	0	0	0	0	0	0	3	0	0	0	0	0	0	0	0	0	0	0	0	0	29	3	3218	0.00901181	0.000932256	55
ePC	37.5	-137.5	1968	0	0	0	0	0	0	0	0	0	2	0	0	0	0	0	0	0	0	0	0	0	0	0	2	2	3150	0.000634921	0.000634921	47.75
ePC	42.5	-147.5	1968	107	0	0	0	0	0	0	0	0	1	0	0	0	0	0	0	0	0	0	0	0	0	0	108	1	3024	0.0357143	0.000330688	35.75
ePC	42.5	-142.5	1968	48	0	0	0	0	0	0	0	0	1	0	0	1	0	0	0	0	0	0	0	0	0	0	50	2	3024	0.0165344	0.000661376	38.25
ePC	-32.5	-107.5	1969	46	70	0	0	0	73	2	0	2	11	0	0	1	0	0	0	0	0	0	0	0	0	0	205	16	12818	0.0159931	0.00124824	7.25
ePC	-32.5	-102.5	1969	44	130	0	0	0	115	0	2	17	36	0	0	8	0	0	0	0	0	0	0	0	0	0	352	63	21112	0.016673	0.00298408	10.25
[truncated: 7,340 more rows]

## Sheet: yearly.data_outliersOut_wPC
ocean	center.Lat	center.Lon	year	ALB	YFT	BET	MLS	BLM	BUM	SWO	OTH	totN	totNonTarget	Hooks	pooledCPUE	pooledCPUE.nonTarget	SpeciesDiv
[truncated: 11,890 more rows]

[truncated: 5 more sheets: yearly.data_outliersOut_IO, IB.predation&Saturation_AT, IB.predation&Saturation_ePC, IB.predation&Saturation_wPC, IB.predation&Saturation_IO]
