# Supplementary material for: Pelagic fish predation is stronger at temperate latitudes than near the equator
Source: Nat Commun. 2020 Mar 31;11:1527. doi: 10.1038/s41467-020-15335-4 (PMC7109113; doi:10.1038/s41467-020-15335-4)
Supplement: Supplementary file 6 — Supplementary Software 1 [file 41467_2020_15335_MOESM6_ESM.zip]

Archive with 14 entries (11 files):
- SupplMat Codes/
- SupplMat Codes/c_Ocean.depth.r
- __MACOSX/
- __MACOSX/SupplMat Codes/
- __MACOSX/SupplMat Codes/._c_Ocean.depth.r
- SupplMat Codes/.DS_Store
- __MACOSX/SupplMat Codes/._.DS_Store
- SupplMat Codes/c_Distance.to.land.r
- __MACOSX/SupplMat Codes/._c_Distance.to.land.r
- SupplMat Codes/c_DataPrep_allOceans.r
- __MACOSX/SupplMat Codes/._c_DataPrep_allOceans.r
- SupplMat Codes/c_Main.Analysis.r
- __MACOSX/SupplMat Codes/._c_Main.Analysis.r
- __MACOSX/._SupplMat Codes
