# Supplementary material for: Pelagic fish predation is stronger at temperate latitudes than near the equator
Source: Nat Commun. 2020 Mar 31;11:1527. doi: 10.1038/s41467-020-15335-4 (PMC7109113; doi:10.1038/s41467-020-15335-4)
Supplement: Supplementary file 6 — Supplementary Software 1 [file 41467_2020_15335_MOESM6_ESM.zip › SupplMat Codes/c_Ocean.depth.r]

############################################################################################
# R script to calculate the mean ocean depth of each 5x5 grid cell for each ocean-specific #
# dataset (Atlantic, East Pacific, Wets Pacific, Indian Ocean) #############################
# The lat/lon coordinates of the midpoint of each grid cell is provided in the input files #
# under the column names 'center.Lat' and 'center.Lon' #####################################
############################################################################################
# We're lucky, this script requires no specific packages and runs in base R
# We'll make use of the bathymetry data downloaded from NASA (file name: "GEBCO_BATHY_2002-01-01_rgb_360x180.SS.CSV"):
# https://neo.sci.gsfc.nasa.gov/view.php?datasetId=GEBCO_BATHY
# Code by Marius Roesti
# Version of R: R 3.5.1

rm(list=ls())
## Set working directory (both the bathymetry data and the pre-processed longline fisheries data should be in here)
setwd("XXXXXX")

###########################################################################################
## Some data transformations

## Read in data as downloaded from NASA; data are arranged in a lat/lon grid
bath.data<-read.csv('GEBCO_BATHY_2002-01-01_rgb_360x180.SS.CSV', header=F,stringsAsFactors=F)

## Some transformations to make these data more easily accessible; will make merging with CPUE data easier
bath.data<-t(bath.data)
bath.data<-bath.data[c(1,181:361,2:180),]

## Make a table containing the depth of each lat/lon combination
# Record both the midpoint of every 1x1 grid cell, as well as its numerical designation (an integer)
# Note that depth is recorded in meters
out<-NULL
for(lat in 2:length(bath.data[1,])){
    for(lon in 2:length(bath.data[,1])){
        inf<-c(as.numeric(bath.data[lon,1]),(lon-1),as.numeric(bath.data[1,lat]),(lat-1),as.numeric(bath.data[lon,lat]))
        out<-rbind(out,inf)}
}
out<-data.frame(out)
names(out)<-c('lon','lon_cell','lat','lat_cell','depth')

## Making sure everything is numeric
out[,1]<-as.numeric(as.character(out[,1]))
out[,2]<-as.numeric(as.character(out[,2]))
out[,3]<-as.numeric(as.character(out[,3]))
out[which(out[,5]>0),5]<-'NA' # There is some missing data, replace by 'NA'
out[,5]<-as.numeric(as.character(out[,5]))
bath.data<-out # Overwrite bath.data object

## The data now look like this:
# lon   lon_cell  lat    lat_cell   depth
# 0.5   2         89.5   1          -4188.98
# 1.5   3         89.5   1          -4188.98
# etc.

################
### ATLANTIC ###
################

## Read in data
data<-read.csv("AT_yearly.data_outliers.removed.csv", header=T,stringsAsFactors=F)

## Some tranformations of the lat/lon coordinates
a<-which(data$center.Lon<0)
data$long_cell<-data$center.Lon
data$long_cell[a]<-360+data$center.Lon[a]
data$lat_cell<-90-data$center.Lat

## Loop through each data entry of the longline fisheries data (recorded at 5°x5° resolution) and add the respective ocean depth
out<-NULL # Object will collect the new data
for(i in 1:length(data[,1])){ # Loop through each row
    
    ## Consider all 1°x1° grid cells of the bathymetry data within the focal 5°x5° grid cell
    # Due to how grid cells are rounded, the selection of the 1°x1° cells that fall within the focal 5°x5° cell might seem weird
    # at first, but it's actually correct.
    sub<-bath.data[which((bath.data$lat_cell>=data$lat_cell[i]-1.5)&(bath.data$lat_cell<=data$lat_cell[i]+2.5)),]
    sub<-sub[which((sub[,2]>=data$long_cell[i]-0.5)&(sub[,2]<=data$long_cell[i]+3.5)),]
    depths<-sub[!is.na(sub$depth),5]
    
    ## If any depth data is available for the focal 5°x5° grid cell, then:
    if(length(depths)!=0){
        mean.depth<-mean(depths) # Here, you could also specify the max or min depth within each 5°x5° grid cell if desired
        spatialAvr<-'no'
        inf<-cbind(data[i,],mean.depth)
        out<-rbind(out,inf)}
    
    # If no depth data is available for the focal 5°x5° grid cell, do spatial averaging by extending the search for available depth data
    # slightly beyond the focal 5°x5° grid cell
    if(length(depths)==0){
        ## Subset for respective latitude and longitude
        sub<-bath.data[which((bath.data$lat_cell>=data$lat_cell[i]-3)&(bath.data$lat_cell<=data$lat_cell[i]+5)),]
        sub<-sub[which((sub[,2]>=data$long_cell[i]-1)&(sub[,2]<=data$long_cell[i]+7)),]
        depths<-sub[!is.na(sub$depth),5]
        mean.depth<-mean(depths)
        spatialAvr<-'yes'
        inf<-cbind(data[i,],mean.depth)
        out<-rbind(out,inf)}
}
write.csv(out,"ATL_yearly.data_outliers.removed_ocean.depth.csv")

####################
### East Pacific ###
####################

## Read in data
data<-read.csv("ePC_yearly.data_outliers.removed.csv", header=T,stringsAsFactors=F)

## Some tranformations of the lat/lon coordinates
data$long_cell<-360+data$center.Lon
data$lat_cell<-90-data$center.Lat

## Loop through each data entry of the longline fisheries data (recordet at 5°x5° resolution) and add the respective ocean depth
out<-NULL # Object will collect the new data
for(i in 1:length(data[,1])){ # Loop through each row
    
    ## Consider all 1°x1° grid cells of the bathymetry data within the focal 5°x5° grid cell
    # Due to how grid cells are rounded, the selection of the 1°x1° cells that fall within the focal 5°x5° cell might seem weird
    # at first, but it's actually correct.
    sub<-bath.data[which((bath.data$lat_cell>=data$lat_cell[i]-1.5)&(bath.data$lat_cell<=data$lat_cell[i]+2.5)),]
    sub<-sub[which((sub[,2]>data$long_cell[i]-1.5)&(sub[,2]<=data$long_cell[i]+3.5)),]
    depths<-sub[!is.na(sub$depth),5]
    
    ## If any depth data is available for the focal 5°x5° grid cell
    if(length(depths)!=0){
        mean.depth<-mean(depths) # Here, you could also specify the max or min depth within each 5°x5° grid cell if desired
        spatialAvr<-'no'
        inf<-cbind(data[i,],mean.depth)
        out<-rbind(out,inf)}
    
    # If no depth data is available for the focal 5°x5° grid cell, do spatial averaging by extending the search for available depth data
    # slightly beyond the focal 5°x5° grid cell
    if(length(depths)==0){
        ## Subset for respective latitude and longitude
        sub<-bath.data[which((bath.data$lat_cell>=data$lat_cell[i]-3)&(bath.data$lat_cell<=data$lat_cell[i]+5)),]
        sub<-sub[which((sub[,2]>=data$long_cell[i]-1)&(sub[,2]<=data$long_cell[i]+7)),]
        depths<-sub[!is.na(sub$depth),5]
        mean.depth<-mean(depths)
        spatialAvr<-'yes'
        inf<-cbind(data[i,],mean.depth)
        out<-rbind(out,inf)}
}
write.csv(out,"ePC_yearly.data_outliers.removed_ocean.depth.csv")

####################
### West Pacific ###
####################

## Read in data
data<-read.csv("wPC_yearly.data_outliers.removed.csv", header=T,stringsAsFactors=F)

## Some tranformations of the lat/lon coordinates
data$long_cell=data$center.Lon
data$lat_cell=90-data$center.Lat

## Loop through each data entry of the longline fisheries data (recordet at 5°x5° resolution) and add the respective ocean depth
out<-NULL # Object will collect the new data
for(i in 1:length(data[,1])){ # Loop through each row
    
    ## Consider all 1°x1° grid cells of the bathymetry data within the focal 5°x5° grid cell
    # Due to how grid cells are rounded, the selection of the 1°x1° cells that fall within the focal 5°x5° cell might seem weird
    # at first, but it's actually correct.
    sub<-bath.data[which((bath.data$lat_cell>=data$lat_cell[i]-1.5)&(bath.data$lat_cell<=data$lat_cell[i]+3.5)),]
    sub<-sub[which((sub[,2]>data$long_cell[i]-1.5)&(sub[,2]<=data$long_cell[i]+3.5)),]
    depths<-sub[!is.na(sub$depth),5]
    
    ## If any depth data is available for the focal 5°x5° grid cell
    if(length(depths)!=0){
        mean.depth<-mean(depths) # Here, you could also specify the max or min depth within each 5°x5° grid cell if desired
        spatialAvr<-'no'
        inf<-cbind(data[i,],mean.depth)
        out<-rbind(out,inf)}
    
    # If no depth data is available for the focal 5°x5° grid cell, do spatial averaging by extending the search for available depth data
    # slightly beyond the focal 5°x5° grid cell
    if(length(depths)==0){
        ## Subset for respective latitude and longitude
        sub<-bath.data[which((bath.data$lat_cell>=data$lat_cell[i]-3)&(bath.data$lat_cell<=data$lat_cell[i]+5)),]
        sub<-sub[which((sub[,2]>=data$long_cell[i]-1)&(sub[,2]<=data$long_cell[i]+7)),]
        depths<-sub[!is.na(sub$depth),5]
        mean.depth<-mean(depths)
        spatialAvr<-'yes'
        inf<-cbind(data[i,],mean.depth)
        out<-rbind(out,inf)}
}
write.csv(out,"wPC_yearly.data_outliers.removed_ocean.depth.csv")

####################
### Indian Ocean ###
####################

## Read in data
data<-read.csv("IO_yearly.data_outliers.removed.csv", header=T,stringsAsFactors=F)

## Some tranformations of the lat/lon coordinates
data$long_cell=data$center.Lon
data$lat_cell=90-data$center.Lat

## Loop through each data entry of the longline fisheries data (recordet at 5°x5° resolution) and add the respective ocean depth
out<-NULL # Object will collect the new data
for(i in 1:length(data[,1])){ # Loop through each row
    
    ## Consider all 1°x1° grid cells of the bathymetry data within the focal 5°x5° grid cell
    # Due to how grid cells are rounded, the selection of the 1°x1° cells that fall within the focal 5°x5° cell might seem weird
    # at first, but it's actually correct.
    sub<-bath.data[which((bath.data$lat_cell>=data$lat_cell[i]-1.5)&(bath.data$lat_cell<=data$lat_cell[i]+2.5)),]
    sub<-sub[which((sub[,2]>data$long_cell[i]-1.5)&(sub[,2]<=data$long_cell[i]+3.5)),]
    depths<-sub[!is.na(sub$depth),5]
    
    ## If any depth data is available for the focal 5°x5° grid cell
    if(length(depths)!=0){
        mean.depth<-mean(depths) # Here, you could also specify the max or min depth within each 5°x5° grid cell if desired

        spatialAvr<-'no'
        inf<-cbind(data[i,],mean.depth)
        out<-rbind(out,inf)}
    
    # If no depth data is available for the focal 5°x5° grid cell, do spatial averaging by extending the search for available depth data
    # slightly beyond the focal 5°x5° grid cell
    if(length(depths)==0){
        ## Subset for respective latitude and longitude
        sub<-bath.data[which((bath.data$lat_cell>=data$lat_cell[i]-3)&(bath.data$lat_cell<=data$lat_cell[i]+5)),]
        sub<-sub[which((sub[,2]>=data$long_cell[i]-1)&(sub[,2]<=data$long_cell[i]+7)),]
        depths<-sub[!is.na(sub$depth),5]
        mean.depth<-mean(depths)
        spatialAvr<-'yes'
        inf<-cbind(data[i,],mean.depth)
        out<-rbind(out,inf)}
}
write.csv(out,"IO_yearly.data_outliers.removed_ocean.depth.csv")

######## END ###############################################################################################################################
