# Supplementary material for: Pelagic fish predation is stronger at temperate latitudes than near the equator
Source: Nat Commun. 2020 Mar 31;11:1527. doi: 10.1038/s41467-020-15335-4 (PMC7109113; doi:10.1038/s41467-020-15335-4)
Supplement: Supplementary file 6 — Supplementary Software 1 [file 41467_2020_15335_MOESM6_ESM.zip › SupplMat Codes/c_Distance.to.land.r]

####################################################################################################
# R script to calculate the minimum distance between land and each oceanic 5x5 grid cell midpoint ##
# The lat/lon coordinates of the midpoint of each grid cell is provided in the input files #########
# under the column names 'center.Lat' and 'center.Lon' #############################################
####################################################################################################
# Code by Marius Roesti and Julie Lee-Yaw
# Helpful references:
# https://gis.stackexchange.com/questions/225102/calculate-distance-between-points-and-nearest-polygon-in-r
# https://rdrr.io/cran/maptools/man/nowrapRecenter.html
# R-Version: R 3.5.1

rm(list=ls())

## Load required packages
library(maptools)
library(rgeos)
library(raster)
library(rgdal)
library(maps)
library(rmapshaper) ### new to remove islands, detached polygons on world map

## Set working directory (the pre-processed longline fisheries data should be located in that directory)
setwd ("XXXXXX")

## Read in world map
world <- map('world', fill=TRUE, col='transparent', plot=FALSE)
w <- map2SpatialPolygons(world, world$names, CRS('+proj=longlat +ellps=WGS84'))
w <- w[-grep('Antarctica', row.names(w)),]
# Landmasses covering less than <10 polygons are not considered
w<-ms_filter_islands(w, min_area = 10)
# Recenter the map
p <- nowrapRecenter(w)

## Read in the pre-processed data
IO.data<-read.csv("IO_yearly.data_outliers.removed.csv",header=TRUE,stringsAsFactors=FALSE)
wPC.data<-read.csv("wPC_yearly.data_outliers.removed.csv",header=TRUE, stringsAsFactors=FALSE)
ePC.data<-read.csv("ePC_yearly.data_outliers.removed.csv",header=TRUE, stringsAsFactors=FALSE)
ATL.data<-read.csv("AT_yearly.data_outliers.removed.csv",header=TRUE,stringsAsFactors=FALSE)

## Crop world map to major oceans
IO <- crop(w, extent(0, 160, -70, 40)) # Indian Ocean
ATL <- crop(w, extent(-110, 35, -58.49229, 83.59961)) # Atlantic
PA<- crop(p, extent(90,300,-58.49229, 83.59961)) # Pacific

## Convert lat/lon to an equal distance projection centered on the Indian Ocean; allowing to preserve true distances
orig_prj<-'+proj=longlat +ellps=WGS84 +datum=WGS84 +no_defs +towgs84=0,0,0'
edpr<-'+proj=aeqd +lat_0=0 +lon_0=0 +x_0=0 +y_0=0 +ellps=WGS84 +datum=WGS84 +units=m +no_defs'
IO.proj<-spTransform(IO,CRS=CRS(edpr))
ATL.proj<-spTransform(ATL,CRS=CRS(edpr))
PA.proj<-spTransform(PA,CRS=CRS(edpr))

####################
### Indian Ocean ###
####################
## Data transformations
pts<-IO.data
coordinates(pts)<-~center.Lon+center.Lat
proj4string(pts)<-CRS(orig_prj)
mypts<-spTransform(pts,CRS=CRS(edpr))
myt<-as.data.frame(mypts)

## Get the min. distance to land from each grid cell midpoint
spts<-SpatialPoints(myt[,c('center.Lon','center.Lat')])
proj4string(spts)<-CRS(edpr)
min_distance_to_land<-apply(gDistance(spts, IO.proj,byid=TRUE),2,min)

## Add to data
IO.data$min_distance_to_land = round(min_distance_to_land)

## Write out data
write.csv(IO.data,"IO_yearly.data_outliers.removed_min.dist.added.csv",row.names=FALSE)
rm(pts,mypts,myt,spts,min_distance_to_land)

####################
### East Pacific ###
####################
## Data transformations
## Longitudes need to be shifted by 180°
shifted<-ePC.data
shifted$center.Lon<-sapply(shifted[,'center.Lon'],function(x) x+360)
pts<-shifted
coordinates(pts)<-~center.Lon+center.Lat
proj4string(pts)<-CRS(orig_prj)
mypts<-spTransform(pts,CRS=CRS(edpr))
myt<-as.data.frame(mypts)

## Get the min. distance to land from each grid cell midpoint
spts<-SpatialPoints(myt[,c('center.Lon','center.Lat')])
proj4string(spts)<-CRS(edpr)
min_distance_to_land<-apply(gDistance(spts, PA.proj,byid=TRUE),2,min)

## Add to data
ePC.data$min_distance_to_land = round(min_distance_to_land)

## Write out data
write.csv(ePC.data,"ePC_yearly.data_outliers.removed_min.dist.added.csv",row.names=FALSE)
rm(pts,mypts,myt,spts,min_distance_to_land)

####################
### West Pacific ###
####################
## Data transformations
pts<-wPC.data
coordinates(pts)<-~center.Lon+center.Lat
proj4string(pts)<-CRS(orig_prj)
mypts<-spTransform(pts,CRS=CRS(edpr))
myt<-as.data.frame(mypts)

## Get the min. distance to land from each grid cell midpoint
spts<-SpatialPoints(myt[,c('center.Lon','center.Lat')])
proj4string(spts)<-CRS(edpr)
min_distance_to_land<-apply(gDistance(spts, PA.proj,byid=TRUE),2,min)

## Add to data
wPC.data$min_distance_to_land = round(min_distance_to_land)

## Write out data
write.csv(wPC.data,"ePC_yearly.data_outliers.removed_min.dist.added.csv",row.names=FALSE)
rm(pts,mypts,myt,spts,min_distance_to_land)

################
### Atlantic ###
################
## Data transformations
pts<-ATL.data
coordinates(pts)<-~center.Lon+center.Lat
proj4string(pts)<-CRS(orig_prj)
mypts<-spTransform(pts,CRS=CRS(edpr))
myt<-as.data.frame(mypts)

## Get the min. distance to land from each grid cell midpoint
spts<-SpatialPoints(myt[,c('center.Lon','center.Lat')])
proj4string(spts)<-CRS(edpr)
min_distance_to_land<-apply(gDistance(spts, ATL.proj,byid=TRUE),2,min)

## Add to data
ATL.data$min_distance_to_land = round(min_distance_to_land)

## Write out data
write.csv(ATL.data,"ATL_yearly.data_outliers.removed_min.dist.added.csv",row.names=FALSE)
rm(pts,mypts,myt,spts,min_distance_to_land)
####### END ######################################################################################################################################


#######################################################################################################
# Want to verify the above script? Plot the above-calculated minimum distances to land on a world map #
#######################################################################################################

rm(list=ls())
library(ggplot2)

## Read in the data generated above; here, we take the Atlantic as an example
setwd ("XXXXXX")
ATL.data<-read.csv("ATL_yearly.data_outliers.removed_min.dist.added.csv",header=TRUE,stringsAsFactors=FALSE)

## Subsample to relevant data
ATL.data<-ATL.data[!is.na(ATL.data$min_distance_to_land),] # Remove missing data
data<-c(ATL.data$min_distance_to_land) # A vector with all distances

## 20 colors will be used to produce the heatmap
clr=heat.colors(20)
clr=clr[20:1] # Reverse the color so that red = far and yellow = near
point.clr=ceiling(data/max(data)*19)+1

## Define min and max distance shown on the scale bar
l<-min(point.clr)
mi<-round(mean(data[which(point.clr==l)]))
h<-max(point.clr)
ma<-round(mean(data[which(point.clr==h)]))
cols<-(h-l+1)-3
point.clr[which(point.clr>cols)]<-cols
point.clr=clr[point.clr]

## Scale bar
scale_dat=data.frame(matrix(-70,cols,3))
colnames(scale_dat) = c('lat','long','color')
scale_dat$long=seq(from=25,by=2.5,length.out=cols)
scale_dat$color=c(l:cols)
scale_dat$txt=as.character(1:cols)

## Plot the data using ggplot
wrld <- map_data('world')
quartz(width=10,height = 4.5)
ggplot() +
  theme(panel.background = element_blank(),panel.grid.major = element_line(colour = 'grey85', size=0.35), axis.ticks.x=element_blank(), axis.ticks.y=element_blank()) +
  scale_y_continuous(breaks = seq(-60,60,by = 20)) +
  scale_x_continuous() +
  geom_point(aes(x = ATL.data$center.Lon, y = ATL.data$center.Lat), data=ATL.data,color = point.clr, size = 6.5, shape = 15) +
  geom_polygon(data = wrld, aes(x=long, y = lat, group = group)) +
  labs(x = 'Longitude', y = 'Latitude') +
  ggtitle('Distance to land', subtitle = paste0('Min=',mi,' Max=',ma))

####### END ######################################################################################################################################
