# Supplementary material for: Pelagic fish predation is stronger at temperate latitudes than near the equator
Source: Nat Commun. 2020 Mar 31;11:1527. doi: 10.1038/s41467-020-15335-4 (PMC7109113; doi:10.1038/s41467-020-15335-4)
Supplement: Supplementary file 6 — Supplementary Software 1 [file 41467_2020_15335_MOESM6_ESM.zip › SupplMat Codes/c_DataPrep_allOceans.r]

#############################################################################################################################
# R code to filter the raw pelagic longline fisheries data from the ATLANTIC, making the data ready for downstream analysis #
# The raw data (t2ce.mdb) were downloaded in February 2018 from ICCAT #######################################################
#############################################################################################################################

rm(list=ls())
library(stringr)
library(Hmisc)

# SPECIFY ################################################################################################################
outliersOut<-'yes' ### Should extreme values ('outliers') be filtered out? Default is 'yes' ##############################
setwd("XXXXXX") # Directory containing the (i) RAW fisheries data, #
# and (ii) Aquamaps Species Richness data ################################################################################
# All outputs from this script will also be written to this directory too ################################################
##########################################################################################################################

## Read in the raw longline data
data<-mdb.get('t2ce_20171120web.mdb')
data<-data$t2ce

## A first set of filters
# Filter for general pelagic longline data only
data<-subset(data,data$GearGrpCode=='LL')

# Filter for data with 'hooks' as effort
data<-subset(data,data$Eff1Type=='NO.HOOKS')

# Filter for data with number (and not weight) as the catch unit
data<-subset(data,data$CatchUnit=='nr')

# Filter for grid-cell sizes with a 1x1 or 5x5 resolution
A<-subset(data,data$SquareTypeCode=='1x1')
B<-subset(data,data$SquareTypeCode=='5x5')
data<-rbind(A,B)

## Some data transformations
# Lat = Indicates the latitude of the corner of the rectangle closest to the equator (Lat/Lon = {0, 0})
# Lon = Indicates the longitude of the corner of the rectangle closest to the equator (Lat/Lon = {0, 0})
# QuadID 1 = NorthEast ; 2 = SouthEast ; 3 = SouthWest ; 4 = NorthWest

# Quadrant 1
NorthEast<-subset(data,data$QuadID==1)
# 1x1 grid cells
SmallNorthEast<-subset(NorthEast,NorthEast$SquareTypeCode=='1x1')
S.NorthEast_Lat<-SmallNorthEast$Lat+0.5
S.NorthEast_Lon<-SmallNorthEast$Lon+0.5
temp1<-cbind(SmallNorthEast,S.NorthEast_Lat,S.NorthEast_Lon)
dim(temp1)[1]==dim(SmallNorthEast)[1] # test whether we've kept all data
# 5x5 grid cells
LargeNorthEast<-subset(NorthEast,NorthEast$SquareTypeCode=='5x5')
L.NorthEast_Lat<-LargeNorthEast$Lat+2.5
L.NorthEast_Lon<-LargeNorthEast$Lon+2.5
temp2<-cbind(LargeNorthEast,L.NorthEast_Lat,L.NorthEast_Lon)
dim(temp2)[1]==dim(LargeNorthEast)[1] # test whether we've kept all data
dim(NorthEast)[1]==sum(dim(LargeNorthEast)[1],dim(SmallNorthEast)[1]) # test whether we've kept all data

# Quadrant 2
SouthEast<-subset(data,data$QuadID==2)
# 1x1 grid cells
SmallSouthEast<-subset(SouthEast,SouthEast$SquareTypeCode=='1x1')
S.SouthEast_Lat<--(SmallSouthEast$Lat)-0.5 # also, convert absolute lat to minus on southern hemisphere
S.SouthEast_Lon<-SmallSouthEast$Lon+0.5
temp3<-cbind(SmallSouthEast,S.SouthEast_Lat,S.SouthEast_Lon)
dim(temp3)[1]==dim(SmallSouthEast)[1] # test whether we've kept all data
# 5x5 grid cells
LargeSouthEast<-subset(SouthEast,SouthEast$SquareTypeCode=='5x5')
L.SouthEast_Lat<--(LargeSouthEast$Lat)-2.5 # convert absolute lat to minus on southern hemisphere
L.SouthEast_Lon<-LargeSouthEast$Lon+2.5
temp4<-cbind(LargeSouthEast,L.SouthEast_Lat,L.SouthEast_Lon)
dim(temp4)[1]==dim(LargeSouthEast)[1] # test whether we've kept all data
dim(SouthEast)[1]==sum(dim(LargeSouthEast)[1],dim(SmallSouthEast)[1]) # test whether we've kept all data

# Quadrant 3
SouthWest<-subset(data,data$QuadID==3)
# 1x1 grid cells
SmallSouthWest<-subset(SouthWest,SouthWest$SquareTypeCode=='1x1')
S.SouthWest_Lat<--(SmallSouthWest$Lat)-0.5 # convert absolute lat to minus on southern hemisphere
S.SouthWest_Lon<--(SmallSouthWest$Lon)+0.5 # convert to minus lon
temp5<-cbind(SmallSouthWest,S.SouthWest_Lat,S.SouthWest_Lon)
dim(temp5)[1]==dim(SmallSouthWest)[1] # test whether we've kept all data
# 5x5 grid cells
LargeSouthWest<-subset(SouthWest,SouthWest$SquareTypeCode=='5x5')
L.SouthWest_Lat<--(LargeSouthWest$Lat)-2.5 # convert absolute lat to minus on southern hemisphere
L.SouthWest_Lon<--(LargeSouthWest$Lon)+2.5 # convert to minus lon
temp6<-cbind(LargeSouthWest,L.SouthWest_Lat,L.SouthWest_Lon)
dim(temp6)[1]==dim(LargeSouthWest)[1] # test whether we've kept all data
dim(SouthWest)[1]==sum(dim(LargeSouthWest)[1],dim(SmallSouthWest)[1]) # test whether we've kept all data

# Quadrant 4
NorthWest<-subset(data,data$QuadID==4)
# 1x1 grid cells
SmallNorthWest<-subset(NorthWest,NorthWest$SquareTypeCode=='1x1')
S.NorthWest_Lat<-(SmallNorthWest$Lat)+0.5
S.NorthWest_Lon<--(SmallNorthWest$Lon)-0.5 # convert to minus lon
temp7<-cbind(SmallNorthWest,S.NorthWest_Lat,S.NorthWest_Lon)
dim(temp7)[1]==dim(SmallNorthWest)[1] # test whether we've kept all data
# 5x5 grid cells
LargeNorthWest<-subset(NorthWest,NorthWest$SquareTypeCode=='5x5')
L.NorthWest_Lat<-(LargeNorthWest$Lat)+2.5
L.NorthWest_Lon<--(LargeNorthWest$Lon)-2.5 # convert to minus lon
temp8<-cbind(LargeNorthWest,L.NorthWest_Lat,L.NorthWest_Lon)
dim(temp8)[1]==dim(LargeNorthWest)[1] # test whether we've kept all data
dim(NorthWest)[1]==sum(dim(LargeNorthWest)[1],dim(SmallNorthWest)[1]) # test whether we've kept all data

# Match all column names to then combine them into the same data frame
names(temp1)[54:55]<-c('Lat.Centroid','Lon.Centroid')
names(temp2)[54:55]<-c('Lat.Centroid','Lon.Centroid')
names(temp3)[54:55]<-c('Lat.Centroid','Lon.Centroid')
names(temp4)[54:55]<-c('Lat.Centroid','Lon.Centroid')
names(temp5)[54:55]<-c('Lat.Centroid','Lon.Centroid')
names(temp6)[54:55]<-c('Lat.Centroid','Lon.Centroid')
names(temp7)[54:55]<-c('Lat.Centroid','Lon.Centroid')
names(temp8)[54:55]<-c('Lat.Centroid','Lon.Centroid')
data<-rbind(temp1,temp2,temp3,temp4,temp5,temp6,temp7,temp8)
dim(data)

## A second set of filters
# Remove data points for which the 'month' information doesn't make any sense
a<-which(data$TimePeriodID>12)
data<-data[-a,]
colnames(data)[colnames(data)=='TimePeriodID']<-'month'
dim(data)

# Calculate totN, then continue with further data filtering
data$totN<-rowSums(data[,c(19:53)]) # columns with the catches of all taxa

# Check whether there are any decimal numbers in totN. If so, delete those entries (there cannot be a fraction of a specimen)
data<-data[data$totN%%1==0,]
dim(data)

# Check whether there are any decimal numbers in Eff1. If so, delete those entries (there cannot be a fraction of a hook)
data<-data[data$Eff1%%1==0,]
dim(data)

# Calculate nominal CPUE (totN/Eff1) and continue with data filtering
data$CPUE<-data$totN/data$Eff1
dim(data)

# CPUE cannot be above 1. Delete entires with CPUE values greater than 1
data<-data[data$CPUE<=1,]
dim(data)

# Exlude entries where CPUE is 0, as this is very unlikely and probably indicates erroneous data reporting
data<-data[data$CPUE!=0,]
dim(data)

## Exclude extreme values (outliers)? Whether this will be done or not depends on the 'outliersOut' flag specified above
dim(data)[1]
before<-dim(data)[1]
start<-min(data$YearC)
end<-max(data$YearC)
NumberOf5year.increments<-ceiling((end-start)/5)
latitudes<-seq.int(-57.5,62.5,5) # These are the the latitudinal midpoints of the 5x5 grid cells
data.filtered<-NULL
dim(data)
if(outliersOut=='yes'){
    for(i in 1:NumberOf5year.increments){
        beginning<-start+((i-1)*5)
        ending<-beginning+4
        dd<-subset(data,data$YearC>=beginning)
        dd<-subset(dd,dd$YearC<=ending)
        for(l in 1:length(latitudes)){
            ddd<-subset(dd,dd$Lat.Centroid>(latitudes[l]-2.5))
            ddd<-subset(ddd,ddd$Lat.Centroid<(latitudes[l]+2.5))
            if(dim(ddd)[1]>0){
                # Filtering out values that are below/above 4 sd
                sdCPUE<-sd(ddd$CPUE)
                medianCPUE<-median(ddd$CPUE)
                ddd<-subset(ddd,ddd$CPUE<(medianCPUE+4*sdCPUE))
                ddd<-subset(ddd,ddd$CPUE>(medianCPUE-4*sdCPUE))
                data.filtered<-rbind(data.filtered,ddd)}
                }
            }
    dim(data.filtered)[1]
    # How many percent of the data are filtered?
    print(((before-dim(data.filtered)[1])/before)*100)
    data<-data.filtered
    }
dim(data)

# This removes the last crazy CPUE values (values that are >10x higher than the mean CPUE; only 9 data points) that have passed the above
# outlier filter for some reason (only a handful of values)
dim(data)
data<-data[-c(which(data$CPUE>(10*mean(data$CPUE)))),]
dim(data)

## Add pelagic fish species richness from Aquamaps (original data set name: 'Open ocean fish species richness'; obtained in August 2018)
Fish.diversity<-read.csv("MapData_open_ocean_fish.csv", header=T,stringsAsFactors=T)
names(Fish.diversity)<-c('C.Square.Code', 'Center.Latitude', 'Center.Longitude', 'Species.Count')

# a, b, c, d are cells where lat is 0.25, 0.75, -0.25, and -0.75
a<-which(str_sub(as.character(Fish.diversity$Center.Latitude),-2,-1)=='25' & Fish.diversity$Center.Latitude>0)
b<-which(str_sub(as.character(Fish.diversity$Center.Latitude),-2,-1)=='75' & Fish.diversity$Center.Latitude>0)
c<-which(str_sub(as.character(Fish.diversity$Center.Latitude),-2,-1)=='25' & Fish.diversity$Center.Latitude<0)
d<-which(str_sub(as.character(Fish.diversity$Center.Latitude),-2,-1)=='75' & Fish.diversity$Center.Latitude<0)
length(a)+length(b)+length(c)+length(d)==length(Fish.diversity$Center.Latitude) # Making sure they are all ending in either 25 or 75

# Fix coordinates for 0.5 ending (lat)
Fish.diversity$Center.Latitude[c(a,d)]<-Fish.diversity$Center.Latitude[c(a,d)]+0.25
Fish.diversity$Center.Latitude[c(b,c)]<-Fish.diversity$Center.Latitude[c(b,c)]-0.25

# Repeat the same for longitude
a<-which(str_sub(as.character(Fish.diversity$Center.Longitude),-2,-1)=='25' & Fish.diversity$Center.Longitude>0)
b<-which(str_sub(as.character(Fish.diversity$Center.Longitude),-2,-1)=='75' & Fish.diversity$Center.Longitude>0)
c<-which(str_sub(as.character(Fish.diversity$Center.Longitude),-2,-1)=='25' & Fish.diversity$Center.Longitude<0)
d<-which(str_sub(as.character(Fish.diversity$Center.Longitude),-2,-1)=='75' & Fish.diversity$Center.Longitude<0)
length(a)+length(b)+length(c)+length(d)==length(Fish.diversity$Center.Longitude) # Making sure they are all ending in either 25 or 75

# Fix coordinates for 0.5 ending (lon)
Fish.diversity$Center.Longitude[c(a,d)]<-Fish.diversity$Center.Longitude[c(a,d)]+0.25
Fish.diversity$Center.Longitude[c(b,c)]<-Fish.diversity$Center.Longitude[c(b,c)]-0.25

# Go line by line to fit species richness data
data$SpeciesDiv<-NA
for (i in 1:(dim(data)[1])){
  aa<-which(Fish.diversity$Center.Latitude==data$Lat.Centroid[i] & Fish.diversity$Center.Longitude==data$Lon.Centroid[i])
  data$SpeciesDiv[i]<-mean(Fish.diversity$Species.Count[aa],na.rm=T)
  if(is.na(data$SpeciesDiv[i])==T){
    alat<-which(abs(Fish.diversity$Center.Latitude-data$Lat.Centroid[i])<3 & abs(Fish.diversity$Center.Longitude-data$Lon.Centroid[i])<3)
    data$SpeciesDiv[i]<-mean(Fish.diversity$Species.Count[alat],na.rm=T)}
}
length(which(is.na(data$SpeciesDiv)==T)) # Missing data?

## Standardize all data to 5x5 grid cell resolution
# First for latitude
lat.refs<-seq(-57.5, 62.5, 5) # Latitudinal midpoints of 5x5 grid cells
data.Corr<-data
rough<-setdiff(unique(data.Corr$Lat.Centroid),lat.refs) # Find values that are not on the 5x5 grid
length(rough)
lat.cor<-((round((rough-2.5)/5))*5)+2.5 # This is the closest value on a 5x5 grid
for (i in 1:length(rough)){ # Substitute the values of 'rough' by lat.cor
  temp<-which(data.Corr$Lat.Centroid==rough[i])
  data.Corr$Lat.Centroid[temp]<-lat.cor[i]}

# Now for longitude
long.refs<-seq(-97.5,32.5, 5) # Longitudinal midpoints of 5x5 grid cells
rough<-setdiff(unique(data.Corr$Lon.Centroid),long.refs) # Find values that are not on the 5x5 grid
length(rough)
long.cor<-((round((rough-2.5)/5))*5)+2.5 # This is the closest value on a 5x5 grid
for (i in 1:length(rough)){ # Substitute the values of 'rough' by lat.cor
  temp<-which(data.Corr$Lon.Centroid==rough[i])
  data.Corr$Lon.Centroid[temp]<-long.cor[i]}

# Subsample data to relevant columns
data<-data.Corr[,c('QuadID','Lon.Centroid','Lat.Centroid','YearC','month', 'ALB' ,'BET','BFT','BUM','SAI','SKJ' ,'SWO','WHM','YFT','BLF','BLT','BON','BOP' ,'BRS','CER','FRI','KGM','KGX','LTA','MAW','SLT','SSM','WAH','oSmt','BIL','BLM','MLS','SBF','SPF','oTun','BSH','POR','SMA','MAK','oSks' ,'totN','Eff1','CPUE','SpeciesDiv')]

## Remove extreme latitudes for which there are too few data points
dim(data)
data<-data[which(data$Lat.Centroid<60),]
dim(data)
data<-data[which(data$Lat.Centroid>(-50)),]
dim(data)

## Exclude predator fish taxa that do not have a single catch recorded after all this filtering
temp<-cbind(rownames(data.frame(colSums(data[,c(which(names(data)=='ALB'):which(names(data)=='oSks'))]))),data.frame(colSums(data[,c(which(names(data)=='ALB'):which(names(data)=='oSks'))])))
exclTaxa<-c(as.character(subset(temp,temp[,2]==0)[,1]))
exc<-NULL
for(i in 1:length(exclTaxa)){
    exc<-c(exc,which(names(data)==exclTaxa[i]))}
dim(data)
data<-data[,-exc]
dim(data)

## Reduce dataset to the focal time range between 1960 and 2014
data<-data[which(data$YearC>=1960&data$YearC<=2014),]

## Write out monthly data
monthly.data<-data[,c('YearC','month','Lat.Centroid','Lon.Centroid','totN','Eff1','CPUE','SpeciesDiv')]
names(monthly.data)<-c('year','month','lat','lon','totN','effort','CPUE','SpeciesDiv')
if(outliersOut=='yes'){
    write.csv(monthly.data,"AT_monthly.data_outliers.removed.csv")}
if(outliersOut=='no'){
    write.csv(monthly.data,"AT_monthly.data_outliers.in.csv")}

## Write out data aggregated across all years (1960-2014) per month and grid cell (median)
dim(monthly.data)
monthly.data$latlon<-paste0(monthly.data$lat,'_',monthly.data$lon)
temp.median<-aggregate(monthly.data,by=list(monthly.data$latlon,monthly.data$month),FUN=median, na.rm=T)
# -> the warning here is no problem, neglect
temp.median$ID<-paste0(temp.median$Group.1,'_',temp.median$Group.2)
temp.sum<-aggregate(monthly.data[,c('totN','effort')],by=list(monthly.data$latlon,monthly.data$month),FUN=sum, na.rm=T)
temp.sum$ID<-paste0(temp.sum$Group.1,'_',temp.sum$Group.2)
temp<-merge(temp.median,temp.sum,by='ID')
temp<-temp[,-c(1,2,3,8,9,10,12,13,14)]
names(temp)[6]<-'totN'
names(temp)[7]<-'effort'
temp$year<-'1960-2014'
if(outliersOut=='yes'){
    write.csv(temp,"AT_aggregated.by.month_allYears_outliers.removed.csv")}
if(outliersOut=='no'){
    write.csv(temp,"AT_aggregated.by.month_allYears_outliers.in.csv")}

## Average CPUE across months per year and grid cell
names(data)[grep('CPUE',names(data))]<-'grandmeanCPUE'
agg.data<-with(data,aggregate(data,list(Lon.Centroid,Lat.Centroid,YearC),FUN=mean,na.rm=T))
sum.data<-with(data,aggregate(data,list(Lon.Centroid,Lat.Centroid,YearC),FUN=sum,na.rm=T))
agg.inc<-c('QuadID','Lat.Centroid','Lon.Centroid','YearC','SpeciesDiv','grandmeanCPUE')
sum.inc<-c('ALB', 'BET', 'BFT', 'BUM', 'SAI', 'SKJ', 'SWO', 'WHM', 'YFT', 'BLF', 'BON', 'FRI', 'KGM', 'LTA', 'WAH', 'oSmt', 'BIL', 'BLM', 'SBF', 'SPF', 'oTun', 'BSH', 'POR', 'SMA', 'MAK', 'oSks','totN','Eff1')
yr.data<-cbind(agg.data[,agg.inc],sum.data[,sum.inc])

## Calculate CPUE by summing the total catch and effort (hook number) per grid cell and year, and by then dividing total catch by total effort per grid cell and year (resulting in 'pooledCPUE')
yr.data$pooledCPUE<-yr.data$totN/yr.data$Eff1

## Calculate pooledCPUE of non-target taxa
# Follow the rationale of above, but calculate the sum of all catches by neglecting the taxa 'ALB', 'SWO', 'BET', 'YFT'
# (these are the taxa deemed 'targets' of longline fisheries)
excl<-c('ALB', 'SWO', 'BET', 'YFT')
cols<-c(grep('ALB',names(yr.data)):grep('oSks',names(yr.data)))
vec<-NULL
for(e in 1:length(excl)){
    vec<-c(vec,grep(excl[e],names(yr.data)))}
targetCols<-setdiff(cols,vec)
yr.data$totNonTarget<-rowSums(yr.data[,targetCols])
yr.data$pooledCPUE.nonTarget<-yr.data$totNonTarget/yr.data$Eff1

## Adjust column headers
colnames(yr.data)[colnames(yr.data)=='Lat.Centroid'] <- 'center.Lat'
colnames(yr.data)[colnames(yr.data)=='Lon.Centroid'] <- 'center.Lon'
colnames(yr.data)[colnames(yr.data)=='YearC']<-'year'
colnames(yr.data)[colnames(yr.data)=='Eff1']<-'Hooks'

## Order the columns so that related information is close-by
dim(yr.data)
yr.data<-yr.data[,c('center.Lat', 'center.Lon', 'year',
'ALB', 'BET', 'BFT', 'BUM', 'SAI',
'SKJ', 'SWO', 'WHM', 'YFT', 'BLF',
'BON', 'FRI', 'KGM', 'LTA', 'WAH',
'oSmt', 'BIL', 'BLM', 'SBF', 'SPF',
'oTun', 'BSH', 'POR', 'SMA', 'MAK',
'oSks', 'totN', 'totNonTarget', 'Hooks', 'grandmeanCPUE', 'pooledCPUE',
'pooledCPUE.nonTarget','SpeciesDiv')]
dim(yr.data)

## Write out yearly data. These are the data underlying most analyses in the paper
if(outliersOut=='yes'){
    write.csv(yr.data,"AT_yearly.data_outliers.removed.csv")}
if(outliersOut=='no'){
    write.csv(yr.data,"AT_yearly.data_outliers.in.csv")}

############ END ############
#############################


#################################################################################################################################
# R code to filter the raw pelagic longline fisheries data from the EAST PACIFIC, making the data ready for downstream analysis #
# The raw data were downloaded in February 2018 from IATTC ######################################################################
#################################################################################################################################

rm(list=ls())
library(stringr)

# SPECIFY ################################################################################################################
outliersOut<-'yes' ### Should extreme values ('outliers') be filtered out? Default is 'yes' ##############################
setwd("XXXXXX") # Directory containing the (i) RAW fisheries data, #
# and (ii) Aquamaps Species Richness data ################################################################################
# All outputs from this script will also be written to this directory too ################################################
##########################################################################################################################

## Read in the raw longline data (there are two datasets that first need to be merged)
data_sharks<-read.csv("PublicLLSharkNum.csv", ,stringsAsFactor=FALSE,header=T)
data_tuna<-read.csv("PublicLLTunaBillfishNum.csv",stringsAsFactor=FALSE,header=T)
data<-merge(data_tuna, data_sharks, by=c('Year','Month','Flag','LatC5','LonC5','Hooks'), all = TRUE)
rm(data_sharks,data_tuna)
dim(data)

## A first set of filters & data transformations
# Exclude information on weight of the catch in the data, not needed
data<-data[,-c(grep('mt',names(data)))]
dim(data)

# Calculate total number of specimens caught per entry
data[is.na(data)]<-0 # convert NA to 0
totN<-rowSums(data[,7:29])
data<-cbind(data,totN)
dim(data)

# Filter out data where the number of hooks set is 0 (such cases must be errors in data recording)
data<-subset(data,data$Hooks!=0)

# Check whether there are any decimal numbers in totN. If so, delete those entries (there cannot be a fraction of a specimen)
data<-data[data$totN%%1==0,]
dim(data)

# Check whether there are any decimal numbers in Eff1. If so, delete those entries (there cannot be a fraction of a hook)
data<-data[data$Hooks%%1==0,]
dim(data)

# Calculate nominal CPUE (totN/Eff1) and continue with data filtering
data$CPUE<-data$totN/data$Hooks
dim(data)

# CPUE cannot be above 1. Delete entires with CPUE values greater than 1
data<-subset(data,data$CPUE<1)
dim(data)

# Exlude entries where CPUE is 0, as this is very unlikely and probably indicates erroneous data reporting
data<-data[data$CPUE!=0,]
dim(data)

## Exclude extreme values (outliers)? Whether this will be done or not depends on the 'outliersOut' flag specified above
dim(data)[1]
before<-dim(data)[1]
start<-min(data$Year)
end<-max(data$Year)
NumberOf5year.increments<-ceiling((end-start)/5)
data.filtered<-NULL
if(outliersOut=='yes'){
    for(i in 1:NumberOf5year.increments){
        beginning<-start+((i-1)*5)
        ending<-beginning+4
        dd<-subset(data,data$Year>=beginning)
        dd<-subset(dd,dd$Year<=ending)
        latitudes<-unique(dd$LatC5)
        for(l in 1:length(latitudes)){
            ddd<-subset(dd,dd$LatC5==latitudes[l])
            # Filtering out values that are below/above 4 sd
            sdCPUE<-sd(ddd$CPUE)
            medianCPUE<-median(ddd$CPUE)
            ddd<-subset(ddd,ddd$CPUE<(medianCPUE+4*sdCPUE))
            ddd<-subset(ddd,ddd$CPUE>(medianCPUE-4*sdCPUE))
            data.filtered<-rbind(data.filtered,ddd)
            }
        }
    dim(data.filtered)[1]
    # How many percent of the data are filtered?
    print(((before-dim(data.filtered)[1])/before)*100)
    data<-data.filtered
    }
dim(data)
# This removes the last crazy CPUE values (values that are >10x higher than the mean CPUE; only 24 data points) that have passed the above
# outlier filter for some reason (only a handful of values)
data<-data[-c(which(data$CPUE>(10*mean(data$CPUE)))),]
dim(data)

## Add pelagic fish species richness from Aquamaps (original data set name: 'Open ocean fish species richness'; obtained in August 2018)
Fish.diversity<-read.csv("MapData_open_ocean_fish.csv", header=T,stringsAsFactors=T)
names(Fish.diversity)<-c('C.Square.Code', 'Center.Latitude', 'Center.Longitude', 'Species.Count')

# a, b, c, d are cells where lat is 0.25, 0.75, -0.25, and -0.75
a<-which(str_sub(as.character(Fish.diversity$Center.Latitude),-2,-1)=='25' & Fish.diversity$Center.Latitude>0)
b<-which(str_sub(as.character(Fish.diversity$Center.Latitude),-2,-1)=='75' & Fish.diversity$Center.Latitude>0)
c<-which(str_sub(as.character(Fish.diversity$Center.Latitude),-2,-1)=='25' & Fish.diversity$Center.Latitude<0)
d<-which(str_sub(as.character(Fish.diversity$Center.Latitude),-2,-1)=='75' & Fish.diversity$Center.Latitude<0)
length(a)+length(b)+length(c)+length(d)==length(Fish.diversity$Center.Latitude)#make sure they all end in either 25 or 75

# Fix coordinates for 0.5 ending (lat)
Fish.diversity$Center.Latitude[c(a,d)]=Fish.diversity$Center.Latitude[c(a,d)]+0.25
Fish.diversity$Center.Latitude[c(b,c)]=Fish.diversity$Center.Latitude[c(b,c)]-0.25

# Repeat the same for longitude
a<-which(str_sub(as.character(Fish.diversity$Center.Longitude),-2,-1)=='25' & Fish.diversity$Center.Longitude>0)
b<-which(str_sub(as.character(Fish.diversity$Center.Longitude),-2,-1)=='75' & Fish.diversity$Center.Longitude>0)
c<-which(str_sub(as.character(Fish.diversity$Center.Longitude),-2,-1)=='25' & Fish.diversity$Center.Longitude<0)
d<-which(str_sub(as.character(Fish.diversity$Center.Longitude),-2,-1)=='75' & Fish.diversity$Center.Longitude<0)
length(a)+length(b)+length(c)+length(d)==length(Fish.diversity$Center.Longitude)#make sure they all end in either 25 or 75

# Fix coordinates for 0.5 ending (lon)
Fish.diversity$Center.Longitude[c(a,d)]=Fish.diversity$Center.Longitude[c(a,d)]+0.25
Fish.diversity$Center.Longitude[c(b,c)]=Fish.diversity$Center.Longitude[c(b,c)]-0.25

# Go line by line to fit species richness data
data$SpeciesDiv<-NA
for (i in 1:(dim(data)[1])){
  aa<-which(Fish.diversity$Center.Latitude==data$LatC5[i] & Fish.diversity$Center.Longitude==data$LonC5[i])
  data$SpeciesDiv[i]=mean(Fish.diversity$Species.Count[aa],na.rm=T)
  if (is.na(data$SpeciesDiv[i])==T){
    alat<-which(abs(Fish.diversity$Center.Latitude-data$LatC5[i])<3 & abs(Fish.diversity$Center.Longitude-data$LonC5[i])<3)
    data$SpeciesDiv[i]<-mean(Fish.diversity$Species.Count[alat],na.rm=T)}
}
which(is.na(data$SpeciesDiv)==T) # Missing data?

## All data are already at an 5x5 resolution, great!
## There isn't any predator taxon with missing catches. So keep them all in.

## Remove extreme latitudes for which there are too few data points
dim(data)
data<-data[which(data$LatC5<45),]
dim(data)
data<-data[which(data$LatC5>(-45)),]
dim(data)

## Reduce dataset to the focal time range between 1960 and 2014
data<-data[which(data$Year>=1960&data$Year<=2014),]

## Write out monthly data
monthly.data<-data[,c('Year','Month','LatC5','LonC5','totN','Hooks','CPUE','SpeciesDiv')]
names(monthly.data)<-c('year','month','lat','lon','totN','effort','CPUE','SpeciesDiv')
if(outliersOut=='yes'){
    write.csv(monthly.data,"ePC_monthly.data_outliers.removed.csv")}
if(outliersOut=='no'){
    write.csv(monthly.data,"ePC_monthly.data_outliers.in.csv")}

## Write out data aggregated across all years (1960-2014) per month and grid cell (median)
dim(monthly.data)
monthly.data$latlon<-paste0(monthly.data$lat,'_',monthly.data$lon)
temp.median<-aggregate(monthly.data,by=list(monthly.data$latlon,monthly.data$month),FUN=median, na.rm=T)
# -> the warning here is no problem, neglect
temp.median$ID<-paste0(temp.median$Group.1,'_',temp.median$Group.2)
temp.sum<-aggregate(monthly.data[,c('totN','effort')],by=list(monthly.data$latlon,monthly.data$month),FUN=sum, na.rm=T)
temp.sum$ID<-paste0(temp.sum$Group.1,'_',temp.sum$Group.2)
temp<-merge(temp.median,temp.sum,by='ID')
temp<-temp[,-c(1,2,3,8,9,12,13,14)]
names(temp)[7]<-'totN'
names(temp)[8]<-'effort'
temp$year<-'1960-2014'
if(outliersOut=='yes'){
    write.csv(temp,"ePC_aggregated.by.month_allYears_outliers.removed.csv")}
    if(outliersOut=='no'){
    write.csv(temp,"ePC_aggregated.by.month_allYears_outliers.in.csv")}

## Average CPUE across months per year and grid cell
names(data)[grep('^CPUE$',names(data))]<-'grandmeanCPUE'
data<-data[,-grep('Flag',names(data))] # remove the fleet information
agg.data<-with(data,aggregate(data,list(LonC5,LatC5,Year),FUN=mean,na.rm=T))
sum.data<-with(data,aggregate(data,list(LonC5,LatC5,Year),FUN=sum,na.rm=T))
agg.inc<-c('LatC5','LonC5','Year','SpeciesDiv','grandmeanCPUE')
sum.inc<-c('ALBn','BETn','PBFn','SKJn','TUNn','YFTn','BILn','BLMn','BUMn','MLSn','SFAn' ,'SSPn','SWOn',
          'BSHn','CCLn','FALn','MAKn','OCSn','RSKn','SKHn','SMAn','SPNn','THRn','totN','Hooks')
yr.data<-cbind(agg.data[,agg.inc],sum.data[,sum.inc])

## Calculate CPUE by summing the total catch and effort (hook number) per grid cell and year, and by then dividing total catch by total effort per grid cell and year (resulting in 'pooledCPUE')
yr.data$pooledCPUE<-yr.data$totN/yr.data$Hooks # changed the name

## Calculate pooledCPUE of non-target taxa
# Follow the rationale of above, but calculate the sum of all catches by neglecting the taxa 'ALBn','BETn', 'YFTn'
# (these are the taxa deemed 'targets' of longline fisheries)
excl<-c('ALBn','BETn', 'YFTn')
cols<-c(grep('ALBn',names(yr.data)):grep('THRn',names(yr.data)))
vec<-NULL
for(e in 1:length(excl)){
    vec<-c(vec,grep(excl[e],names(yr.data)))
}
targetCols<-setdiff(cols,vec)
yr.data$totNonTarget<-rowSums(yr.data[,targetCols])
yr.data$pooledCPUE.nonTarget<-yr.data$totNonTarget/yr.data$Hooks

## Adjust column headers
colnames(yr.data)[colnames(yr.data)=='LatC5'] <- 'center.Lat'
colnames(yr.data)[colnames(yr.data)=='LonC5'] <- 'center.Lon'
colnames(yr.data)[colnames(yr.data)=='Year'] <- 'year'

## Order the columns so that related information is close-by
dim(yr.data)
head(yr.data)
yr.data<-yr.data[,c('center.Lat', 'center.Lon', 'year',
'ALBn', 'BETn', 'PBFn', 'SKJn', 'TUNn', 'YFTn', 'BILn', 'BLMn', 'BUMn', 'MLSn', 'SFAn', 'SSPn', 'SWOn', 'BSHn', 'CCLn', 'FALn', 'MAKn', 'OCSn', 'RSKn', 'SKHn', 'SMAn', 'SPNn', 'THRn', 'totN', 'totNonTarget', 'Hooks', 'grandmeanCPUE', 'pooledCPUE',
'pooledCPUE.nonTarget', 'SpeciesDiv')]
head(yr.data)

# Remove the 'n' of the taxa names
names(yr.data)<-c('center.Lat', 'center.Lon', 'year',
'ALB', 'BET', 'PBF', 'SKJ', 'TUN', 'YFT', 'BIL', 'BLM', 'BUM', 'MLS', 'SFA', 'SSP', 'SWO', 'BSH', 'CCL', 'FAL', 'MAK', 'OCS', 'RSK', 'SKH', 'SMA', 'SPN', 'THR', 'totN', 'totNonTarget', 'Hooks', 'grandmeanCPUE', 'pooledCPUE',
'pooledCPUE.nonTarget', 'SpeciesDiv')
head(yr.data)

## Write out yearly data. These are the data underlying most analyses in the paper
if(outliersOut=='yes'){
    write.csv(yr.data,"ePC_yearly.data_outliers.removed.csv")}
if(outliersOut=='no'){
write.csv(yr.data,"ePC_yearly.data_outliers.in.csv")}

############ END ############
#############################


#################################################################################################################################
# R code to filter the raw pelagic longline fisheries data from the INDIAN OCEAN, making the data ready for downstream analysis #
# The raw data were downloaded in November 2017 from IOTC #######################################################################
#################################################################################################################################

rm(list=ls())
library(stringr)

# SPECIFY ################################################################################################################
outliersOut<-'yes' ### Should extreme values ('outliers') be filtered out? Default is 'yes' ##############################
setwd("XXXXXX") # Directory containing the (i) RAW fisheries data, #
# and (ii) Aquamaps Species Richness data ################################################################################
# All outputs from this script will also be written to this directory too ################################################
##########################################################################################################################

## Read in the reaw longline data
data <- read.csv("IOTC-2017-DATASETS-CELongline.csv",stringsAsFactors=FALSE)

## A first set of filters
# The catch-effort data from several fleets did not make any sense, why all data from these fleets were excluded
# Exclude fleets:
data<-subset(data,data[,'Fleet']!='SYC    ')
data<-subset(data,data[,'Fleet']!='MOZ    ')
data<-subset(data,data[,'Fleet']!='MUS    ')
data<-subset(data,data[,'Fleet']!='MYS    ')
data<-subset(data,data[,'Fleet']!='ZAF    ')
data<-subset(data,data[,'Fleet']!='AUS    ')


## Some data transformations
# Parse the grid column to grid size, quadrant and corner lat/long coordinates
coordinates<-matrix(NA, nrow = dim(data)[1], ncol = 4) # Matrix will be overwritten with converted data
for (i in 1:dim(data)[1]){
    grid<-data[i,grep('^Grid$',names(data))]
    coordinates[i,1]<-as.numeric(as.character(substr(grid,1,1))) # Exclude data points which have a code value of 2, 3, or 4; they are spatially too inacurate
    coordinates[i,2]<-as.numeric(as.character(substr(grid,2,2))) # The Indian Ocean covers only quadrant '1' and '2'; '1' = Northern hemisphere, '2' = Southern hemisphere
    coordinates[i,3]<-as.numeric(as.character(substr(grid,3,4))) # 2 digits; range between 0 and 90
    coordinates[i,4]<-as.numeric(as.character(substr(grid,5,7))) # 3 digits; range between 0 and 180
    }

# Add spatial information back to the dataframe
data<-cbind(coordinates,data)
names(data)[1:4]<-c('grid.size', 'grid.quadrant', 'lat', 'long')
dim(data)

## Convert coordinates to actual grid-cell midpoints
# 1x1 grid cells
sub1<-subset(data,data$grid.size==5)
sub1$long<-as.numeric(as.character(sub1$long))+0.5
sub1$lat<-as.numeric(as.character(sub1$lat))+0.5

# 5x5 grid cells
sub2<-subset(data,data$grid.size==6)
sub2$long<-as.numeric(as.character(sub2$long))+2.5
sub2$lat<-as.numeric(as.character(sub2$lat))+2.5
data<-rbind(sub1,sub2)

# Convert latitudes on Southern hemisphere to be negative
North<-subset(data,data$grid.quadrant==1)
South<-subset(data,data$grid.quadrant==2)
South$lat<--(South$lat)
data<-rbind(North,South)

## Continue with data filtering
# Filter for high-waulity data only (exclude data with a quality code <2)
data<-subset(data,data$QualityCode>=2)
dim(data)

# Filter for data with 'hooks' as effort
data<-subset(data,data$EffortUnits=='HOOKS')
dim(data)

## It seems that some longline efforts were only exploratory. Exclude those entries
data<-data[-c(which(data$Gear=='LLEX')),]
dim(data)

# Filter for data with number (and not weight) as the catch unit
data<-data[,-c(grep('.MT',names(data)))]

# Replace all catches denoted with 'NA' by '0'
# Remove 'THR.NO'. There are 248 total catches out of 180,447,124 for this taxon, but none between 1960 and 2014
data<-data[,-grep('THR.NO',names(data))]
cols<-grep('YFT.NO',names(data)):grep('NTAD.NO',names(data))
data[,cols][is.na(data[,cols])]<-0
dim(data)

# Calculate totN and nominal CPUE, then continue with data filtering
totN<-as.numeric(as.character(apply(data[,c(grep('.NO',names(data)))],1,sum,na.rm=TRUE)))
data$totN<-totN
CPUE<-as.numeric(as.character(data$totN/data$Effort))
data$CPUE<-CPUE

# Check whether there are any decimal numbers in totN. If so, delete those entries (there cannot be a fraction of a specimen)
data<-data[data$totN%%1==0,]
dim(data)

# Check whether there are any decimal numbers in Effort. If so, delete those entries (there cannot be a fraction of a hook)
data<-data[data$Effort%%1==0,]
dim(data)

# Remove longtudes >140° because these longitudes are covered already by the West-Pacific data set
data<-subset(data,data$long<140)

# Remove latitude -52.5° because there are only 3 remaining data points
data<-subset(data,data$lat>-50)

# CPUE cannot be above 1. Delete entires with CPUE values greater than 1
data<-subset(data,data$CPUE<=1)

# Exlude entries where CPUE is 0, as this is very unlikely and probably indicates erroneous data reporting
data<-data[data$CPUE!=0,]
dim(data)

## Exclude extreme values (outliers)? Whether this will be done or not depends on the 'outliersOut' flag specified above
dim(data)[1]
before<-dim(data)[1]
start<-min(data$Year)
end<-max(data$Year)
NumberOf5year.increments<-ceiling((end-start)/5)
latitudes<-seq(-47.5,27.5,5) # These are the the latitudinal midpoints of the 5x5 grid cells
data.filtered<-NULL
if(outliersOut=='yes'){
    for(i in 1:NumberOf5year.increments){
        beginning<-start+((i-1)*5)
        ending<-beginning+4
        dd<-subset(data,data$Year>=beginning)
        dd<-subset(dd,dd$Year<=ending)
        for(l in 1:length(latitudes)){
            ddd<-subset(dd,dd$lat>(latitudes[l]-2.5))
            ddd<-subset(ddd,ddd$lat<(latitudes[l]+2.5))
            if(dim(ddd)[1]>0){
                # Filtering according to standard Deviation
                sdCPUE<-sd(ddd$CPUE)
                medianCPUE<-mean(ddd$CPUE)
                ddd<-subset(ddd,ddd$CPUE<(medianCPUE+4*sdCPUE))
                ddd<-subset(ddd,ddd$CPUE>(medianCPUE-4*sdCPUE))
                data.filtered<-rbind(data.filtered,ddd)}
                }
            }
    dim(data.filtered)[1]
    # How many percent are filtered out?
    print(((before-dim(data.filtered)[1])/before)*100)
    data<-data.filtered
    }
# This removes the last crazy outliers, that is, values that are >10x higher than the mean CPUE
dim(data)
data<-data[-c(which(data$CPUE>(10*mean(data$CPUE)))),]
dim(data)

## Add pelagic fish species richness from Aquamaps (original data set name: 'Open ocean fish species richness'; obtained in August 2018)
Fish.diversity<-read.csv("MapData_open_ocean_fish.csv", header=T,stringsAsFactors=T)
names(Fish.diversity)<-c('C.Square.Code', 'Center.Latitude', 'Center.Longitude', 'Species.Count')

# a, b, c, d are cells where lat is 0.25, 0.75, -0.25, and -0.75
a<-which(str_sub(as.character(Fish.diversity$Center.Latitude),-2,-1)=='25' & Fish.diversity$Center.Latitude>0)
b<-which(str_sub(as.character(Fish.diversity$Center.Latitude),-2,-1)=='75' & Fish.diversity$Center.Latitude>0)
c<-which(str_sub(as.character(Fish.diversity$Center.Latitude),-2,-1)=='25' & Fish.diversity$Center.Latitude<0)
d<-which(str_sub(as.character(Fish.diversity$Center.Latitude),-2,-1)=='75' & Fish.diversity$Center.Latitude<0)
length(a)+length(b)+length(c)+length(d)==length(Fish.diversity$Center.Latitude)# Making sure they are all ending in either 25 or 75

# Fix coordinates for 0.5 ending (lat)
Fish.diversity$Center.Latitude[c(a,d)]<-Fish.diversity$Center.Latitude[c(a,d)]+0.25
Fish.diversity$Center.Latitude[c(b,c)]<-Fish.diversity$Center.Latitude[c(b,c)]-0.25

# Repeat the same for longitude
a<-which(str_sub(as.character(Fish.diversity$Center.Longitude),-2,-1)=='25' & Fish.diversity$Center.Longitude>0)
b<-which(str_sub(as.character(Fish.diversity$Center.Longitude),-2,-1)=='75' & Fish.diversity$Center.Longitude>0)
c<-which(str_sub(as.character(Fish.diversity$Center.Longitude),-2,-1)=='25' & Fish.diversity$Center.Longitude<0)
d<-which(str_sub(as.character(Fish.diversity$Center.Longitude),-2,-1)=='75' & Fish.diversity$Center.Longitude<0)
length(a)+length(b)+length(c)+length(d)==length(Fish.diversity$Center.Longitude)# Making sure they are all ending in either 25 or 75

# Fix coordinates for 0.5 ending (lon)
Fish.diversity$Center.Longitude[c(a,d)]<-Fish.diversity$Center.Longitude[c(a,d)]+0.25
Fish.diversity$Center.Longitude[c(b,c)]<-Fish.diversity$Center.Longitude[c(b,c)]-0.25

# Go line by line to fit species richness data
data$SpeciesDiv<-NA
for (i in 1:(dim(data)[1])){
  aa<-which(Fish.diversity$Center.Latitude==data$lat[i] & Fish.diversity$Center.Longitude==data$long[i])
  data$SpeciesDiv[i]<-mean(Fish.diversity$Species.Count[aa],na.rm=T)
  if (is.na(data$SpeciesDiv[i])==T){
    alat<-which(abs(Fish.diversity$Center.Latitude-data$lat[i])<3 & abs(Fish.diversity$Center.Longitude-data$long[i])<3)
    data$SpeciesDiv[i]<-mean(Fish.diversity$Species.Count[alat],na.rm=T)
  }
}
which(is.na(data$SpeciesDiv[i])==T) # Missing data?

## Standardize all data to 5x5 grid cell resolution
# First for latitude
lat.refs<-seq(-47.5, 27.5, 5) # Latitudinal midpoints of 5x5 grid cells
data.Corr<-data
rough<-setdiff(unique(data.Corr$lat),lat.refs) # Find values that are not on the 5x5 grid
length(rough)
lat.cor<-((round((rough-2.5)/5))*5)+2.5 # This is the closest value on a 5x5 grid
for (i in 1:length(rough)){ # Substitute the values of 'rough' by lat.cor
  temp<-which(data.Corr$lat==rough[i])
  data.Corr$lat[temp]<-lat.cor[i]}

# Now for longitude
long.refs<-seq(22.5,137.5, 5) # Longitudinal midpoints of 5x5 grid cells
rough<-setdiff(unique(data.Corr$long),long.refs) # Find values that are not on the 5x5 grid
length(rough)
long.cor<-((round((rough-2.5)/5))*5)+2.5 # This is the closest value on a 5x5 grid
for (i in 1:length(rough)){ # Substitute the values of 'rough' by lat.cor
  temp<-which(data.Corr$long==rough[i])
  data.Corr$long[temp]<-long.cor[i]}

# Subsample data to relevant columns
data<-data.Corr[,c('grid.quadrant','lat','long','Year','MonthStart','YFT.NO' ,'BET.NO','SKJ.NO','ALB.NO','SBF.NO','SWO.NO','BLM.NO','BUM.NO','MLS.NO' ,'SFA.NO','POR.NO','RSK.NO','SKH.NO','NTAD.NO','Effort','totN','CPUE','SpeciesDiv')]

## There isn't any predator taxon with missing catches. So keep them all in.

## Remove extreme latitudes for which there are too few data points
dim(data)
data<-data[which(data$lat<45),]
dim(data)
data<-data[which(data$lat>(-50)),]
dim(data)

## Reduce dataset to the focal time range between 1960 and 2014
data<-data[which(data$Year>=1960&data$Year<=2014),]

## Write out monthly data
monthly.data<-data[,c('Year','MonthStart','lat','long','totN','Effort','CPUE','SpeciesDiv')]
names(monthly.data)<-c('year','month','lat','lon','totN','effort','CPUE','SpeciesDiv')
if(outliersOut=='yes'){
    write.csv(monthly.data,"IO_monthly.data_outliers.removed.csv")}
if(outliersOut=='no'){
    write.csv(monthly.data,"IO_monthly.data_outliers.in.csv")}

## Write out data aggregated across all years (1960-2014) per month and grid cell (median)
dim(monthly.data)
temp.median<-aggregate(monthly.data,by=list(monthly.data$latlon,monthly.data$month),FUN=median, na.rm=T)
# -> the warning here is no problem, neglect
temp.median$ID<-paste0(temp.median$Group.1,'_',temp.median$Group.2)
temp.sum<-aggregate(monthly.data[,c('totN','effort')],by=list(monthly.data$latlon,monthly.data$month),FUN=sum, na.rm=T)
temp.sum$ID<-paste0(temp.sum$Group.1,'_',temp.sum$Group.2)
temp<-merge(temp.median,temp.sum,by='ID')
temp<-temp[,-c(1,2,3,8,9,12,13,14)]
names(temp)[7]<-'totN'
names(temp)[8]<-'effort'
temp$year<-'1960-2014'
if(outliersOut=='yes'){
    write.csv(temp,"IO_aggregated.by.month_allYears_outliers.removed.csv")}
if(outliersOut=='no'){
    write.csv(temp,"IO_aggregated.by.month_allYears_outliers.in.csv")}

## Average CPUE across months per year and grid cell
names(data)[grep('CPUE',names(data))]<-'grandmeanCPUE'
agg.data<-with(data,aggregate(data,list(long,lat,Year),FUN=mean,na.rm=T))
sum.data<-with(data,aggregate(data,list(long,lat,Year),FUN=sum,na.rm=T))
agg.inc<-c('grid.quadrant','lat','long','Year','SpeciesDiv','grandmeanCPUE')
sum.inc<-c('YFT.NO', 'BET.NO','SKJ.NO','ALB.NO','SBF.NO','SWO.NO','BLM.NO','BUM.NO','MLS.NO' ,'SFA.NO','POR.NO','RSK.NO','SKH.NO','NTAD.NO','Effort','totN' )
yr.data<-cbind(agg.data[,agg.inc],sum.data[,sum.inc])

## Calculate CPUE by summing the total catch and effort (hook number) per grid cell and year, and by then dividing total catch by total effort per grid cell and year (resulting in 'pooledCPUE')
yr.data$pooledCPUE<-yr.data$totN/yr.data$Effort

## Calculate pooledCPUE of non-target taxa
# Follow the rationale of above, but calculate the sum of all catches by neglecting the taxa 'ALB.NO', 'SBF.NO', 'BET.NO', and 'YFT.NO'
# (these are the taxa deemed 'targets' of longline fisheries)
excl<-c('ALB.NO', 'SBF.NO', 'BET.NO', 'YFT.NO')
cols<-c(grep('YFT.NO',names(yr.data)):grep('NTAD.NO',names(yr.data)))
vec<-NULL
for(e in 1:length(excl)){
    vec<-c(vec,grep(excl[e],names(yr.data)))}
targetCols<-setdiff(cols,vec)
yr.data$totNonTarget<-rowSums(yr.data[,targetCols])
yr.data$pooledCPUE.nonTarget<-yr.data$totNonTarget/yr.data$Effort

## Adjust column headers
colnames(yr.data)[colnames(yr.data)=='lat']<-'center.Lat'
colnames(yr.data)[colnames(yr.data)=='long']<-'center.Lon'
colnames(yr.data)[colnames(yr.data)=='Year']<-'year'

## Order the columns so that related information is close-by
dim(yr.data)
yr.data<-yr.data[,c('center.Lat', 'center.Lon','year',
'YFT.NO', 'BET.NO', 'SKJ.NO', 'ALB.NO', 'SBF.NO', 'SWO.NO', 'BLM.NO', 'BUM.NO', 'MLS.NO', 'SFA.NO', 'POR.NO', 'RSK.NO', 'SKH.NO', 'NTAD.NO', 'totN', 'totNonTarget', 'Effort', 'grandmeanCPUE', 'pooledCPUE','pooledCPUE.nonTarget','SpeciesDiv')]

names(yr.data)<-c('center.Lat', 'center.Lon','year','YFT', 'BET', 'SKJ', 'ALB', 'SBF', 'SWO', 'BLM', 'BUM', 'MLS', 'SFA', 'POR', 'RSK', 'SKH', 'NTAD', 'totN', 'totNonTarget', 'Hooks', 'grandmeanCPUE', 'pooledCPUE','pooledCPUE.nonTarget','SpeciesDiv')
dim(yr.data)

## Write out yearly data. These are the data underlying most analyses in the paper
if(outliersOut=='yes'){
    write.csv(yr.data,"IO_yearly.data_outliers.removed.csv")}
if(outliersOut=='no'){
write.csv(yr.data,"IO_yearly.data_outliers.in.csv")}

############ END ############
#############################


#################################################################################################################################
# R code to filter the raw pelagic longline fisheries data from the WEST PACIFIC, making the data ready for downstream analysis #
# The raw data were downloaded in February 2018 from WCPFC ######################################################################
#################################################################################################################################

rm(list=ls())
library(stringr)
library(foreign)

# SPECIFY ################################################################################################################
outliersOut<-'yes' ### Should extreme values ('outliers') be filtered out? Default is 'yes' ##############################
setwd("XXXXXX") # Directory containing the (i) RAW fisheries data, #
# and (ii) Aquamaps Species Richness data ################################################################################
# All outputs from this script will also be written to this directory too ################################################
##########################################################################################################################

## Read in the reaw longline data
# Read in indiviual datasets from the different decades and combine them into one
data1<-read.dbf('LONGLINE_60.DBF')
data2<-read.dbf('LONGLINE_70.DBF')
data3<-read.dbf('LONGLINE_80.DBF')
data4<-read.dbf('LONGLINE_90.DBF')
data5<-read.dbf('LONGLINE_00.DBF')
data<-rbind(data1,data2,data3,data4,data5)

## Some data transformations
# Retreive information for hemisphere and lat/lon coordinates
Lat<-as.numeric(str_extract(data$LAT5, '[0-9]+'))
Lat.Hemi<-(str_extract(data$LAT5, '[aA-zZ]+'))
Lon<-as.numeric(str_extract(data$LON5, '[0-9]+'))
Lon.Geo<-(str_extract(data$LON5, '[aA-zZ]+'))

# Number of hooks have to be multiplied by 100
N.HOOKS<-(data$HHOOKS*100)

# Add information to the data
data<-cbind(data,Lat,Lat.Hemi,Lon,Lon.Geo,N.HOOKS)

# Calculate the center of each grid cell
# Cells are all 5x5, and the lat/lon coordinates correspond to the south-west corner of each cell
# First, do calcualtions for latitude
South<-subset(data,data$Lat.Hemi=='S')
North<-subset(data,data$Lat.Hemi=='N')
mid.Lat<-North$Lat+2.5
North<-cbind(North,mid.Lat)
mid.Lat<-South$Lat-2.5
South<-cbind(South,mid.Lat)
data<-rbind(North,South)

# Now do calcualtions for longitude
East<-subset(data,data$Lon.Geo=='E')
mid.Lon<-East$Lon+2.5
East<-cbind(East,mid.Lon)
West<-subset(data,data$Lon.Geo=='W')
mid.Lon<-West$Lon-2.5
West<-cbind(West,mid.Lon)
data<-rbind(West,East)

## A first set of filters
# Exclude weight information of fish, not needed
data<-data[,-c(5,grep('_C',names(data)))]
dim(data)

# Calculate totN, then continue with further data filtering
data$totN<-rowSums(data[,grep('_N',names(data))])
dim(data)

# Exlude entries where 'N.HOOKS' is 0
data<-subset(data,data$N.HOOKS!=0)
dim(data)

# Calculate CPUE
data$CPUE<-data$totN/data$N.HOOKS
dim(data)

# Exlude entries where CPUE is 0, as this is very unlikely and probably indicates erroneous data reporting
data<-data[data$CPUE!=0,]
dim(data)

## Some more data transformations
# Transfrom latitudinal coordinates on the Southern hemisphere to be negative
S<-subset(data,data$Lat.Hemi=='S')
N<-subset(data,data$Lat.Hemi=='N')
S$mid.Lat<--(S$mid.Lat)
S$Lat<--(S$mid.Lat)
data<-rbind(S,N)
# Transfrom latitudinal coordinates to a continuous numbering to facilitate plotting later on. East-West break is at Lon=180.
W<-subset(data,data$Lon.Geo=='W')
E<-subset(data,data$Lon.Geo=='E')
mid.Lon.Continuous<-E$mid.Lon
E<-cbind(E,mid.Lon.Continuous)
mid.Lon.Continuous<-180+(180-(W$mid.Lon))
W<-cbind(W,mid.Lon.Continuous)
data<-rbind(W,E)
data$mid.Lon.Continuous<-as.numeric(as.character(data$mid.Lon.Continuous))
data$mid.Lon<-data$mid.Lon.Continuous

# For this dataset to match the one from the East Pacific without overlap, remove longitudes 212.5°, 217.5°, 222.5°, and 227.5°
data<-subset(data,data$mid.Lon<212.5)

## Exclude extreme values (outliers)? Whether this will be done or not depends on the 'outliersOut' flag specified above
dim(data)[1]
before<-dim(data)[1]
start<-min(data$YY)
end<-max(data$YY)
NumberOf5year.increments<-ceiling((end-start)/5)
data.filtered<-NULL
if(outliersOut=='yes'){
    for(i in 1:NumberOf5year.increments){
        beginning<-start+((i-1)*5)
        ending<-beginning+4
        dd<-subset(data,data$YY>=beginning)
        dd<-subset(dd,dd$YY<=ending)
        uniqueLatitudes<-unique(dd$mid.Lat)
        for(l in 1:length(uniqueLatitudes)){
            ddd<-subset(dd,dd$mid.Lat==uniqueLatitudes[l])
            # Filtering out values that are below/above 4 sd
            sdCPUE<-sd(ddd$CPUE)
            medianCPUE<-median(ddd$CPUE)
            ddd<-subset(ddd,ddd$CPUE<(medianCPUE+4*sdCPUE))
            ddd<-subset(ddd,ddd$CPUE>(medianCPUE-4*sdCPUE))
            data.filtered<-rbind(data.filtered,ddd)}
            }
    dim(data.filtered)[1]
    # How many percent of the data are filtered?
    print(((before-dim(data.filtered)[1])/before)*100)
    data<-data.filtered}
dim(data)

# This removes the last crazy CPUE values (values that are >10x higher than the mean CPUE) that have passed the above
# outlier filter for some reason (only a handful of values)
data<-data[-c(which(data$CPUE>(10*mean(data$CPUE)))),]
dim(data)

## Add pelagic fish species richness from Aquamaps (original data set name: 'Open ocean fish species richness'; obtained in August 2018)
Fish.diversity<-read.csv("MapData_open_ocean_fish.csv", header=T,stringsAsFactors=T)
names(Fish.diversity)<-c('C.Square.Code', 'Center.Latitude', 'Center.Longitude', 'Species.Count')

# a, b, c, d are cells where lat is 0.25, 0.75, -0.25, and -0.75
a<-which(str_sub(as.character(Fish.diversity$Center.Latitude),-2,-1)=='25' & Fish.diversity$Center.Latitude>0)
b<-which(str_sub(as.character(Fish.diversity$Center.Latitude),-2,-1)=='75' & Fish.diversity$Center.Latitude>0)
c<-which(str_sub(as.character(Fish.diversity$Center.Latitude),-2,-1)=='25' & Fish.diversity$Center.Latitude<0)
d<-which(str_sub(as.character(Fish.diversity$Center.Latitude),-2,-1)=='75' & Fish.diversity$Center.Latitude<0)
length(a)+length(b)+length(c)+length(d)==length(Fish.diversity$Center.Latitude)#make sure they all end in either 25 or 75

# Fix coordinates for 0.5 ending (lat)
Fish.diversity$Center.Latitude[c(a,d)]<-Fish.diversity$Center.Latitude[c(a,d)]+0.25
Fish.diversity$Center.Latitude[c(b,c)]<-Fish.diversity$Center.Latitude[c(b,c)]-0.25

# Repeat the same for longitude
a<-which(str_sub(as.character(Fish.diversity$Center.Longitude),-2,-1)=='25' & Fish.diversity$Center.Longitude>0)
b<-which(str_sub(as.character(Fish.diversity$Center.Longitude),-2,-1)=='75' & Fish.diversity$Center.Longitude>0)
c<-which(str_sub(as.character(Fish.diversity$Center.Longitude),-2,-1)=='25' & Fish.diversity$Center.Longitude<0)
d<-which(str_sub(as.character(Fish.diversity$Center.Longitude),-2,-1)=='75' & Fish.diversity$Center.Longitude<0)
length(a)+length(b)+length(c)+length(d)==length(Fish.diversity$Center.Longitude)#make sure they all end in either 25 or 75

# Fix coordinates for 0.5 ending (lon)
Fish.diversity$Center.Longitude[a]<-Fish.diversity$Center.Longitude[a]+0.25
Fish.diversity$Center.Longitude[b]<-Fish.diversity$Center.Longitude[b]-0.25
Fish.diversity$Center.Longitude[d]<-(Fish.diversity$Center.Longitude[d]+0.25)+360
Fish.diversity$Center.Longitude[c]<-(Fish.diversity$Center.Longitude[c]-0.25)+360

# Go line by line to fit species richness data
data$SpeciesDiv<-NA
for (i in 1:(dim(data)[1])){
  aa<-which(Fish.diversity$Center.Latitude==data$mid.Lat[i] & Fish.diversity$Center.Longitude==data$mid.Lon[i])
  data$SpeciesDiv[i]<-mean(Fish.diversity$Species.Count[aa],na.rm=T)
  if (is.na(data$SpeciesDiv[i])==T){
    alat<-which(abs(Fish.diversity$Center.Latitude-data$mid.Lat[i])<3 & abs(Fish.diversity$Center.Longitude-data$mid.Lon[i])<3)
    data$SpeciesDiv[i]<-mean(Fish.diversity$Species.Count[alat],na.rm=T)}
}
length(which(is.na(data$SpeciesDiv)==T)) # Missing data?

## All data are already at an 5x5 resolution, great!
## There isn't any predator taxon with missing catches. So keep them all in.

# Subset to relevant columns
data<-data[,c('YY', 'MM', 'ALB_N', 'YFT_N', 'BET_N', 'MLS_N', 'BLM_N', 'BUM_N', 'SWO_N', 'OTH_N', 'N.HOOKS', 'mid.Lat', 'mid.Lon', 'totN', 'CPUE', 'SpeciesDiv')]

## Remove extreme latitudes for which there are too few data points
data<-data[which(data$mid.Lat>(-50)),]
dim(data)

## Reduce dataset to the focal time range between 1960 and 2014
data<-data[which(data$YY>=1960&data$YY<=2014),]

## Write out monthly data
monthly.data<-data[,c('YY','MM','mid.Lat','mid.Lon','totN','N.HOOKS','CPUE','SpeciesDiv')]
names(monthly.data)<-c('year','month','lat','lon','totN','effort','CPUE','SpeciesDiv')
if(outliersOut=='yes'){
    write.csv(monthly.data,"wPC_monthly.data_outliers.removed.csv")}
if(outliersOut=='no'){
    write.csv(monthly.data,"wPC_monthly.data_outliers.in.csv")}

## Write out data aggregated across all years (1960-2014) per month and grid cell (median)
dim(monthly.data)
monthly.data$latlon<-paste0(monthly.data$lat,'_',monthly.data$lon)
temp.median<-aggregate(monthly.data,by=list(monthly.data$latlon,monthly.data$month),FUN=median, na.rm=T)
# -> the warning here is no problem, neglect
temp.median$ID<-paste0(temp.median$Group.1,'_',temp.median$Group.2)
temp.sum<-aggregate(monthly.data[,c('totN','effort')],by=list(monthly.data$latlon,monthly.data$month),FUN=sum, na.rm=T)
temp.sum$ID<-paste0(temp.sum$Group.1,'_',temp.sum$Group.2)
temp<-merge(temp.median,temp.sum,by='ID')
temp<-temp[,-c(1,2,3,8,9,12,13,14)]
names(temp)[7]<-'totN'
names(temp)[8]<-'effort'
temp$year<-'1960-2014'
if(outliersOut=='yes'){
    write.csv(temp,"wPC_aggregated.by.month_allYears_outliers.removed.csv")}
if(outliersOut=='no'){
    write.csv(temp,"wPC_aggregated.by.month_allYears_outliers.in.csv")}

## Average CPUE across months per year and grid cell
names(data)[grep('CPUE',names(data))]<-'grandmeanCPUE'
agg.data<-with(data,aggregate(data,list(mid.Lon,mid.Lat,YY),FUN=mean,na.rm=T))
sum.data<-with(data,aggregate(data,list(mid.Lon,mid.Lat,YY),FUN=sum,na.rm=T))
agg.inc<-c('mid.Lat','mid.Lon','YY','SpeciesDiv','grandmeanCPUE')
sum.inc<-c('ALB_N','YFT_N','BET_N','MLS_N','BLM_N', 'BUM_N','SWO_N','OTH_N','totN','N.HOOKS')
yr.data<-cbind(agg.data[,agg.inc],sum.data[,sum.inc])

# CPUE by summing all catches and effort per grid cell and year, and dividing the sum of total catches by the sum of total effort
# aka 'pooledCPUE'
yr.data$pooledCPUE<-yr.data$totN/yr.data$N.HOOKS # changed the name

## Calculate pooledCPUE of non-target taxa
# Follow the rationale of above, but calculate the sum of all catches by neglecting the taxa 'ALB', 'BET', 'YFT'
# (these are the taxa deemed 'targets' of longline fisheries)
excl<-c('ALB_N', 'YFT_N', 'BET_N')
cols<-c(grep('ALB_N',names(yr.data)):grep('OTH_N',names(yr.data)))
vec<-NULL
for(e in 1:length(excl)){
    vec<-c(vec,grep(excl[e],names(yr.data)))
}
targetCols<-setdiff(cols,vec)
yr.data$totNonTarget<-rowSums(yr.data[,targetCols])
yr.data$pooledCPUE.nonTarget<-yr.data$totNonTarget/yr.data$N.HOOKS

## Adjust column headers
colnames(yr.data)[colnames(yr.data)=='mid.Lat'] <- 'center.Lat'
colnames(yr.data)[colnames(yr.data)=='mid.Lon'] <- 'center.Lon'
colnames(yr.data)[colnames(yr.data)=='YY']<-'year'
colnames(yr.data)[colnames(yr.data)=='N.HOOKS']<-'Hooks'

## Order the columns so that related information is close-by
yr.data<-yr.data[,c('center.Lat', 'center.Lon', 'year', 'ALB_N', 'YFT_N', 'BET_N', 'MLS_N', 'BLM_N','BUM_N', 'SWO_N', 'OTH_N', 'totN', 'totNonTarget', 'Hooks', 'grandmeanCPUE', 'pooledCPUE','pooledCPUE.nonTarget','SpeciesDiv')]

names(yr.data)<-c('center.Lat','center.Lon', 'year','ALB', 'YFT', 'BET', 'MLS', 'BLM','BUM', 'SWO', 'OTH', 'totN', 'totNonTarget', 'Hooks', 'grandmeanCPUE', 'pooledCPUE','pooledCPUE.nonTarget','SpeciesDiv')

## Write out yearly data. These are the data underlying most analyses in the paper
if(outliersOut=='yes'){
    write.csv(yr.data,"wPC_yearly.data_outliers.removed.csv")}
if(outliersOut=='no'){
    write.csv(yr.data,"wPC_yearly.data_outliers.in.csv")}

############ END ############
#############################
