# Supplementary material for: Pelagic fish predation is stronger at temperate latitudes than near the equator
Source: Nat Commun. 2020 Mar 31;11:1527. doi: 10.1038/s41467-020-15335-4 (PMC7109113; doi:10.1038/s41467-020-15335-4)
Supplement: Supplementary file 6 — Supplementary Software 1 [file 41467_2020_15335_MOESM6_ESM.zip › SupplMat Codes/c_Main.Analysis.r]

####################################
rm(list=ls()) ######################
####################################
# Fig. 1: Analysis and Plotting  #########################################################################################################
# Generalised additive mixed-effect model (GAMM) with a spherical correlation structure of latitude and longitude. To achieve the latter #
# the lat/lon coordinates need to be converted into a linear spatial grid ################################################################
# For analysis, yearly CPUE data (after data pre-processing) are binned per unique grid cell and 5-year time interval (1960-2014). Then, #
# the median per bin is calculated. This will generate the input data for the GAMM #######################################################
# Each dataset (Atlantic, Indian Ocean, West Pacific, East Pacific) was analyzed separately ##############################################
##########################################################################################################################################
# Code by Marius Roesti & Roi Holzman
# R-Version: R 3.5.1

## Load required packages
library(mgcv)
library(rgdal)
library(rgeos)
library(adehabitatHR)
library(ggplot2)
library(mapdata)
library(visreg)

################################### SPECIFY ####################################################
## Set workind directory #######################################################################
setwd("XXXXXX") ################################################################################
# -> The working directory should contain the the pre-processed longline data, as well as the ##
# directory called 'world.map' (used for plotting the data on a world map) #####################
# Into this directory, place the "ne_110m_land" world map layer, hwich can be downloaded from ##
# here: http://www.naturalearthdata.com/downloads/110m-physical-vectors/110m-land/ #############
## Specify the file with the pre-processed longline data #######################################
data <- read.csv("AT_yearly.data_outliers.removed.csv", stringsAsFactors=FALSE) ################
ocean<-"AT" # Specify manually; choose from 'AT','ePC','wPC',or 'IO' ###########################
################################################################################################

### Load the world map for visualization
path<-getwd()
world<-readOGR(paste(path,'/world.map',sep=''), layer='ne_110m_land')

## The 5-year time intervals we'll work with
periods<-seq(1960,2015,5)

## Define grid.quadrant depending on hemisphere
data$grid.quadrant<-2 # Southern hemisphere gets a 2
data$grid.quadrant[which(data$center.Lat>0)]<-1 # Norhern hemisphere gets a 1
data$grid.quadrant<-as.factor(data$grid.quadrant) # Set hemisphere as factor

## Convert degrees (°) to meter (m) distance
# Copy data into as a new object called 'temp' & convert temp to a spatial points object
temp<-data
coordinates(temp)<-~center.Lon+center.Lat
proj4string(temp)<-CRS('+proj=longlat +ellps=WGS84 +datum=WGS84 +no_defs +towgs84=0,0,0')
if(ocean=='IO'){aeqd_temp<-'+proj=aeqd +lat_0=--16.7 +lon_0=77 +ellps=WGS84 +datum=WGS84 +units=m +no_defs'} # for the Indian Ocean
if(ocean=='ePC'){aeqd_temp<-'+proj=aeqd +lat_0=-5 +lon_0=-114.5 +ellps=WGS84 +datum=WGS84 +units=m +no_defs'} # for the East Pacific
if(ocean=='wPC'){aeqd_temp<-'+proj=aeqd +lat_0=-1.5 +lon_0=163 +ellps=WGS84 +datum=WGS84 +units=m +no_defs'}  # for the West Pacific
if(ocean=='AT'){aeqd_temp<-'+proj=aeqd +lat_0=-9.5 +lon_0=-26.5 +ellps=WGS84 +datum=WGS84 +units=m +no_defs'} # for the Atlantic
# Reproject the lat/lon coordinates
temp_aeqd<-spTransform(temp,CRS=CRS(aeqd_temp))
# Convert back to data frame and name the columns
temp_projectedcoords<-as.data.frame(temp_aeqd)[,c('center.Lon','center.Lat')]
names(temp_projectedcoords)<-c('center.Lon_ed','center.Lat_ed')
# Append projected coordiantes to the original data
data<-cbind(data,temp_projectedcoords)
# Plot to verify the conversion
world_aeqd<-spTransform(world,CRS=CRS(aeqd_temp))
plot(world_aeqd)
points(temp_aeqd)

## Add 'GridID' to the data; will be set as a random variable in the GAMMs
data$gridID<-as.factor(paste0(data$center.Lat,'_',data$center.Lon))
data$year<-as.numeric(data$year)
data.annual<-data

## Bin the data in 5-year time intervals and calculate the median per grid cell and time bin
out<-NULL
for(i in 1:11){ # There are 11 total 5-year time intervals between 1960 and 2014
    # Subsample the longline data according to the focal time interval
    dd<-subset(data,data$year>=periods[i])
    dd<-subset(dd,dd$year<=(periods[i])+4)
    gridIDs<-unique(dd$gridID)
    # Now loop through each unique gridcell within the focal time interval
    for(t in 1:length(gridIDs)){
        ddd<-subset(dd,dd$gridID==gridIDs[t])
        # Sum all catches and hooks in the focal time interval and for the focal grid cell; save as object d4
        d4<-aggregate(ddd[,c('Hooks','totN')],by=list(ddd$gridID),FUN=sum)
        # Median across all yearly data points in the focal time interval and for the focal grid cell; save as object d5
    d5<-aggregate(ddd[,c('center.Lat','center.Lon','center.Lon_ed','center.Lat_ed','year','pooledCPUE','pooledCPUE.nonTarget','SpeciesDiv','min_distance_to_land','mean.depth')],by=list(ddd$ID),FUN=median)
        d6<-cbind(d5,d4[1,c(2,3)])
        d6$gridID<-gridIDs[t]
        d6$time.interval<-periods[i]+2.5
        out<-rbind(out,d6)
        }
    }
data.new<-out[,-1] # Save as data.new

## Add a tiny bit of jitter to the spatial correlation structure to avoid errors when running the GAMM
## This follows the recommendation in the book 'Spatial Data Analysis in Ecology and Agriculture Using R, Second Edition' (page 425)
set.seed(456)
safe<-data.new
data.new$center.Lon_ed<-jitter(data.new$center.Lon_ed)
data.new$center.Lat_ed<-jitter(data.new$center.Lat_ed)
plot(safe$center.Lon_ed,data.new$center.Lon_ed) # Compare the data before and after adding jitter, making sure that jitter did almost nothing to the data

## Clean up
rm('aeqd_temp','dd','ddd','d4','d5','d6','safe','data.annual','gridIDs','i','out','t','temp','temp_aeqd','temp_projectedcoords')

## Fit the GAMM, and plot the result
# Here, we are taking 'pooledCPUE' calculated from all fish predators as metric for relative predation. This is the default. See Methods for further details
gamm.model <- gamm(pooledCPUE ~ s(center.Lat, bs = 'tp') + s(time.interval, bs = 'tp'), random=list(gridID=~1), correlation=corSpher(form = ~ center.Lat_ed + center.Lon_ed), data=data.new)
# Summary stats of the model
summary(gamm.model$gam)

## Plot the partial effect of latitude using visreg (Fig. 1B)
# In the background of the plot, let's visualize the median relative predation per latitude and every 5-year time interval (as it is the case in Fig. 1B)
quartz(height = 6.5,width = 4.5)
# Calculate the median per latitude and time interval
DataPoints <- with(data.new[,c('pooledCPUE',"center.Lat","center.Lon",'time.interval')],aggregate(data.new[,c('pooledCPUE',"center.Lat","center.Lon",'time.interval')],list(center.Lat,time.interval),FUN=median,na.rm=T))
gamm.model$gam$data<-data.new # Append the data to the model
plotData<-visreg(gamm.model$gam,plot=FALSE)
plotData[[1]]$res<-as.data.frame(matrix(NA,length(DataPoints$pooledCPUE),1))
plotData[[1]]$res$visregPos<-T
plotData[[1]]$res$visregRes<-DataPoints$pooledCPUE # Replace residuals with the above-calculated median per latitude and time-interval data; consider every unique lat/long combination
plotData[[1]]$res$center.Lat<-DataPoints$center.Lat
plot(plotData[[1]],ylim=c(0,0.08),ylab="Relative predation",xlab="Latitude",main = paste0(ocean,' 1960-2014'))

################### END #########################################################################################


##########################################################################################
# Plot Global Map shown as Fig. 1A #######################################################
# We will visualize the median relative predation per grid cell between 1960 and 2014) ###
##########################################################################################
rm(list=ls())

## Read in the data for each ocean and reduce to relevant columns
AT.data <- read.csv("AT_yearly.data_outliers.removed.csv", stringsAsFactors=FALSE) # Atlantic
AT.plot <- AT.data[,c("center.Lat","center.Lon","year","pooledCPUE")]
IO.data <- read.csv("IO_yearly.data_outliers.removed.csv", stringsAsFactors=FALSE) # Indian Ocean
IO.plot <- IO.data[,c("center.Lat","center.Lon","year","pooledCPUE")]
ePC.data <- read.csv("ePC_yearly.data_outliers.removed.csv", stringsAsFactors=FALSE) # East Pacific
ePC.plot <- ePC.data[,c("center.Lat","center.Lon","year","pooledCPUE")]
wPC.data <- read.csv("wPC_yearly.data_outliers.removed.csv", stringsAsFactors=FALSE) # West Pacific
wPC.plot <- wPC.data[,c("center.Lat","center.Lon","year","pooledCPUE")]

## Calculate median relative predation between 1960 and 2014 for each grid cell (= for every unique lat/lon combination)
wPC.plot.med <- with(wPC.plot,aggregate(wPC.plot,list(center.Lon,center.Lat),FUN=median,na.rm=T))
ePC.plot.med <- with(ePC.plot,aggregate(ePC.plot,list(center.Lon,center.Lat),FUN=median,na.rm=T))
AT.plot.med <- with(AT.plot,aggregate(AT.plot,list(center.Lon,center.Lat),FUN=median,na.rm=T))
IO.plot.med <- with(IO.plot,aggregate(IO.plot,list(center.Lon,center.Lat),FUN=median,na.rm=T))
# rbind all data
ALL.data <- rbind.data.frame(wPC.plot.med,ePC.plot.med,AT.plot.med,IO.plot.med)[,-c(1,2,5)]

# The one grid cell at the most north-western edge of the Atlantic has a crazy high CPUE value.
# Turns out this grid cell has only a single yearly CPUE value across all 55 years (1960 - 2014)
# It is thus deemed unrealibale and is here removed.
ALL.data<-ALL.data[-which(ALL.data$center.Lat==57.5 & ALL.data$center.Lon==-57.5),]

## Determine plotting parameters
clr=heat.colors(20) # Number of colors in the heat map
clr=clr[20:1] # Reverse the color so that red = high relative predation, and yellow = low relative predation
# Defining the heat color for each grid cell
point.clr <- ceiling(abs(ALL.data$pooledCPUE*400))
max(point.clr)
wish <- as.character(max(point.clr)/400) # Used to get the scale
a <- which(point.clr>20)
point.clr[a] <- 20
point.clr <- clr[point.clr]
# Data for scale bar
scale_dat <- data.frame(matrix(-70,20,3))
colnames(scale_dat) <- c('lat','long','color')
scale_dat$long <- seq(from=25,by=2.5,length.out=20)
scale_dat$color <- c(1:20)
scale_dat$txt <- as.character(1:20)

## Finally, let's plot the map using ggplot
wrld <- map_data("world")
quartz(width=9,height = 4)
ggplot() +
  theme(panel.background = element_blank(),panel.grid.major = element_line(colour = 'grey85', size=0.35), axis.ticks.x=element_blank(), axis.ticks.y=element_blank()) +
  geom_point(aes(x = ALL.data$center.Lon, y = ALL.data$center.Lat), data=ALL.data,color = point.clr, size = 6.5, shape = 15) +
  geom_polygon(data = wrld, aes(x=long, y = lat, group = group)) +
  geom_point(aes(x = scale_dat$long, y = scale_dat$lat), data=scale_dat,color = clr[scale_dat$color], size = 4, shape = 15) + # Add scale bar
  scale_y_continuous(breaks = seq(-40,40,by = 40)) +
  scale_x_continuous() +
  labs(x = 'Longitude', y = 'Latitude')
  
################### END ######################################################################################################################
